# Supplementary material for: Identification of further variation at the lipooligosaccharide outer core locus in Acinetobacter baumannii genomes and extension of the OCL reference sequence database for Kaptive
Source: Microb Genom. 2023 Jun 13;9(6):mgen001042. doi: 10.1099/mgen.0.001042 (PMC10327509; doi:10.1099/mgen.0.001042)
Supplement: Supplementary material 1 [file mgen-9-1042-s001.xlsx]

## Sheet: Table S1
Supplementary Table S1. OC locus typing of available A. baumannii genome assemblies using the in-house OCL reference sequence database (16 OCL) with Kaptive v 2.0.4 using a min 85% aa identity cut-off
Assembly	Best match locus	Best match type	Match confidence	Problems	Coverage	Identity	Length discrepancy	Expected genes in locus	Expected genes in locus, details	Missing expected genes	Other genes in locus	Other genes in locus, details	Expected genes outside locus	Expected genes outside locus, details	Other genes outside locus	Other genes outside locus, details
GCA_000069205.1_ASM6920v1_genomic	OCL1		Good	-	0.9697	0.9766	+618 bp	7 / 9 (77.8%)	OCL1_01_gtrOC1,98.99%;OCL1_02_gtrOC2,99.417%;OCL1_03_pda1,99.206%;OCL1_04_gtrOC3,98.024%;OCL1_05_gtrOC4,99.13%;OCL1_06_orf1(ghy),97.643%;OCL1_07_gtrOC5,98.81%	OCL1_08_gtrOC6;OCL1_09_gtrOC7	0		0 / 9 (0%)		0
GCA_000333735.1_ASM33373v1_genomic	OCL3		Good	-	0.9343	0.9827	-4 bp	7 / 9 (77.8%)	OCL3_01_gtrOC1,98.316%;OCL3_02_gtrOC2,99.708%;OCL3_03_pda1,98.81%;OCL3_04_gtrOC3,98.814%;OCL3_05_gtrOC4,98.261%;OCL3_06_orf1(ghy),97.931%;OCL3_07_gtrOC8,100.0%	OCL3_08_gtrOC10;OCL3_09_gtrOC11	0		0 / 9 (0%)		0
GCA_000581495.1_ASM58149v1_genomic	OCL3		Good	-	0.8892	0.9821	-139 bp	7 / 9 (77.8%)	OCL3_01_gtrOC1,98.316%;OCL3_02_gtrOC2,99.708%;OCL3_03_pda1,98.81%;OCL3_04_gtrOC3,98.814%;OCL3_05_gtrOC4,98.261%;OCL3_06_orf1(ghy),97.315%;OCL3_07_gtrOC8,100.0%	OCL3_08_gtrOC10;OCL3_09_gtrOC11	0		0 / 9 (0%)		0
GCA_000581995.1_ASM58199v1_genomic	OCL16		Good	-	0.8843	0.9556	0 bp	6 / 8 (75%)	OCL16_01_gtrOC1,99.663%;OCL16_02_gtrOC2,98.251%;OCL16_03_pda1,99.206%;OCL16_04_gtrOC3,99.609%;OCL16_05_gtrOC12,99.704%;OCL16_06_orf1(ghy),96.259%	OCL16_07_gtrOC31;OCL16_08_ptrOC1	0		0 / 8 (0%)		0
GCA_000809985.3_ASM80998v3_genomic	OCL1		Good	-	0.9718	0.9811	0 bp	8 / 9 (88.9%)	OCL1_01_gtrOC1,97.643%;OCL1_02_gtrOC2,99.417%;OCL1_03_pda1,100.0%;OCL1_04_gtrOC3,98.824%;OCL1_05_gtrOC4,99.13%;OCL1_06_orf1(ghy),97.98%;OCL1_07_gtrOC5,99.206%;OCL1_08_gtrOC6,98.065%	OCL1_09_gtrOC7	0		0 / 9 (0%)		0
GCA_000811485.3_ASM81148v3_genomic	OCL11		Good	-	0.8285	0.9752	-906 bp	6 / 8 (75%)	OCL11_01_gtrOC1,97.643%;OCL11_02_gtrOC2,100.0%;OCL11_03_pda1,100.0%;OCL11_04_gtrOC3,99.216%;OCL11_05_gtrOC4,98.261%;OCL11_06_orf1(ghy),97.619%	OCL11_07_gtrOC31;OCL11_08_ptrOC1	0		0 / 8 (0%)		1	OCL1_07_gtrOC5,99.206%
GCA_001414685.1_ASM141468v1_genomic	OCL13		Good	-	0.9095	0.9966	+580 bp	7 / 8 (87.5%)	OCL13_01_gtrOC1,97.973%;OCL13_02_pda2a,100.0%;OCL13_03_gtrOC13,100.0%;OCL13_04_gtrOC14,99.417%;OCL13_05_gtrOC15,99.096%;OCL13_07_gtrOC19,100.0%;OCL13_08_gtrOC17,99.696%	OCL13_06_htrL	0		0 / 8 (0%)		0
GCA_001415505.1_ASM141550v1_genomic	OCL3		Good	-	0.9524	0.9834	-1 bp	8 / 9 (88.9%)	OCL3_01_gtrOC1,98.316%;OCL3_02_gtrOC2,99.708%;OCL3_03_pda1,98.81%;OCL3_04_gtrOC3,98.814%;OCL3_05_gtrOC4,98.261%;OCL3_06_orf1(ghy),97.651%;OCL3_07_gtrOC8,100.0%;OCL3_08_gtrOC10,100.0%	OCL3_09_gtrOC11	0		0 / 9 (0%)		0
GCA_000811665.3_ASM81166v3_genomic	OCL1		Good	-	0.85	0.9783	0 bp	7 / 9 (77.8%)	OCL1_01_gtrOC1,97.643%;OCL1_02_gtrOC2,99.417%;OCL1_03_pda1,100.0%;OCL1_04_gtrOC3,98.824%;OCL1_05_gtrOC4,99.13%;OCL1_06_orf1(ghy),97.98%;OCL1_07_gtrOC5,99.206%	OCL1_08_gtrOC6;OCL1_09_gtrOC7	0		0 / 9 (0%)		0
GCA_001415595.1_ASM141559v1_genomic	OCL11		Good	-	0.8046	0.967	-908 bp	6 / 8 (75%)	OCL11_01_gtrOC1,99.663%;OCL11_02_gtrOC2,99.417%;OCL11_03_pda1,99.603%;OCL11_04_gtrOC3,97.233%;OCL11_05_gtrOC4,97.391%;OCL11_06_orf1(ghy),95.578%	OCL11_07_gtrOC31;OCL11_08_ptrOC1	0		0 / 8 (0%)		0
GCA_001416235.1_ASM141623v1_genomic	OCL11		Good	-	0.8322	0.9736	0 bp	6 / 8 (75%)	OCL11_01_gtrOC1,99.327%;OCL11_02_gtrOC2,99.125%;OCL11_03_pda1,100.0%;OCL11_04_gtrOC3,99.216%;OCL11_05_gtrOC4,98.261%;OCL11_06_orf1(ghy),97.959%	OCL11_07_gtrOC31;OCL11_08_ptrOC1	0		0 / 8 (0%)		1	OCL1_07_gtrOC5,100.0%
GCA_001628795.1_ASM162879v1_genomic	OCL11		Good	-	0.791	0.9717	-930 bp	6 / 8 (75%)	OCL11_01_gtrOC1,99.663%;OCL11_02_gtrOC2,99.417%;OCL11_03_pda1,99.603%;OCL11_04_gtrOC3,97.233%;OCL11_05_gtrOC4,97.391%;OCL11_06_orf1(ghy),98.592%	OCL11_07_gtrOC31;OCL11_08_ptrOC1	0		0 / 8 (0%)		0
GCA_001666625.1_ASM166662v1_genomic	OCL11		Good	-	0.7382	0.9711	-1563 bp	5 / 8 (62.5%)	OCL11_01_gtrOC1,98.316%;OCL11_02_gtrOC2,99.125%;OCL11_03_pda1,98.81%;OCL11_04_gtrOC3,98.419%;OCL11_05_gtrOC4,97.391%	OCL11_06_orf1(ghy);OCL11_07_gtrOC31;OCL11_08_ptrOC1	0		0 / 8 (0%)		0
GCA_001668465.2_ASM166846v2_genomic	OCL3		Good	-	0.929	0.9831	+233 bp	7 / 9 (77.8%)	OCL3_01_gtrOC1,98.316%;OCL3_02_gtrOC2,99.708%;OCL3_03_pda1,98.81%;OCL3_04_gtrOC3,98.814%;OCL3_05_gtrOC4,98.261%;OCL3_06_orf1(ghy),97.651%;OCL3_07_gtrOC8,100.0%	OCL3_08_gtrOC10;OCL3_09_gtrOC11	0		0 / 9 (0%)		0
GCA_001758135.1_ASM175813v1_genomic	OCL11		Good	-	0.7918	0.967	-908 bp	6 / 8 (75%)	OCL11_01_gtrOC1,99.663%;OCL11_02_gtrOC2,99.417%;OCL11_03_pda1,99.603%;OCL11_04_gtrOC3,97.233%;OCL11_05_gtrOC4,97.391%;OCL11_06_orf1(ghy),95.578%	OCL11_07_gtrOC31;OCL11_08_ptrOC1	0		0 / 8 (0%)		0
GCA_002018965.1_ASM201896v1_genomic	OCL11		Good	-	0.79	0.967	-908 bp	6 / 8 (75%)	OCL11_01_gtrOC1,99.663%;OCL11_02_gtrOC2,99.417%;OCL11_03_pda1,99.603%;OCL11_04_gtrOC3,97.233%;OCL11_05_gtrOC4,97.391%;OCL11_06_orf1(ghy),95.578%	OCL11_07_gtrOC31;OCL11_08_ptrOC1	0		0 / 8 (0%)		0
GCA_002145155.1_ASM214515v1_genomic	OCL16		Good	-	0.887	0.9548	0 bp	6 / 8 (75%)	OCL16_01_gtrOC1,99.327%;OCL16_02_gtrOC2,98.251%;OCL16_03_pda1,99.206%;OCL16_04_gtrOC3,99.609%;OCL16_05_gtrOC12,99.704%;OCL16_06_orf1(ghy),96.259%	OCL16_07_gtrOC31;OCL16_08_ptrOC1	0		0 / 8 (0%)		0
GCA_002212145.1_ASM221214v1_genomic	OCL11		Good	-	0.8242	0.9752	-906 bp	6 / 8 (75%)	OCL11_01_gtrOC1,97.643%;OCL11_02_gtrOC2,100.0%;OCL11_03_pda1,100.0%;OCL11_04_gtrOC3,99.216%;OCL11_05_gtrOC4,98.261%;OCL11_06_orf1(ghy),97.619%	OCL11_07_gtrOC31;OCL11_08_ptrOC1	0		0 / 8 (0%)		1	OCL1_07_gtrOC5,99.206%
GCA_002364895.1_ASM236489v1_genomic	OCL16		Good	-	0.8892	0.9551	0 bp	6 / 8 (75%)	OCL16_01_gtrOC1,98.653%;OCL16_02_gtrOC2,98.834%;OCL16_03_pda1,99.206%;OCL16_04_gtrOC3,99.219%;OCL16_05_gtrOC12,99.704%;OCL16_06_orf1(ghy),95.918%	OCL16_07_gtrOC31;OCL16_08_ptrOC1	0		0 / 8 (0%)		0
GCA_003056505.1_ASM305650v1_genomic	OCL1		Good	-	0.9854	0.9798	0 bp	8 / 9 (88.9%)	OCL1_01_gtrOC1,97.643%;OCL1_02_gtrOC2,99.417%;OCL1_03_pda1,100.0%;OCL1_04_gtrOC3,98.824%;OCL1_05_gtrOC4,99.13%;OCL1_06_orf1(ghy),97.98%;OCL1_07_gtrOC5,99.177%;OCL1_09_gtrOC7,99.708%	OCL1_08_gtrOC6	0		0 / 9 (0%)		0
GCA_008033255.2_ASM803325v2_genomic	OCL3		Good	-	0.8883	0.9823	-139 bp	7 / 9 (77.8%)	OCL3_01_gtrOC1,98.316%;OCL3_02_gtrOC2,99.708%;OCL3_03_pda1,98.81%;OCL3_04_gtrOC3,98.814%;OCL3_05_gtrOC4,98.261%;OCL3_06_orf1(ghy),97.651%;OCL3_07_gtrOC8,100.0%	OCL3_08_gtrOC10;OCL3_09_gtrOC11	0		0 / 9 (0%)		0
GCA_008709685.1_AB_2375_genomic	OCL2		Good	-	0.974	0.9995	+779 bp	7 / 9 (77.8%)	OCL2_01_gtrOC1,100.0%;OCL2_02_gtrOC2,100.0%;OCL2_03_pda1,100.0%;OCL2_04_gtrOC3,100.0%;OCL2_05_gtrOC4,100.0%;OCL2_06_orf1(ghy),100.0%;OCL2_07_gtrOC8,100.0%	OCL2_08_wecB;OCL2_09_gtrOC9	0		0 / 9 (0%)		0
GCA_010587045.1_ASM1058704v1_genomic	OCL13		Good	-	0.9032	0.99	+575 bp	7 / 8 (87.5%)	OCL13_01_gtrOC1,97.973%;OCL13_02_pda2a,100.0%;OCL13_03_gtrOC13,100.0%;OCL13_04_gtrOC14,99.417%;OCL13_05_gtrOC15,98.193%;OCL13_07_gtrOC19,98.071%;OCL13_08_gtrOC17,98.176%	OCL13_06_htrL	0		0 / 8 (0%)		0
GCA_010587125.1_ASM1058712v1_genomic	OCL13		Good	-	0.9004	0.99	+575 bp	7 / 8 (87.5%)	OCL13_01_gtrOC1,97.973%;OCL13_02_pda2a,100.0%;OCL13_03_gtrOC13,100.0%;OCL13_04_gtrOC14,99.417%;OCL13_05_gtrOC15,98.193%;OCL13_07_gtrOC19,98.071%;OCL13_08_gtrOC17,98.176%	OCL13_06_htrL	0		0 / 8 (0%)		0
GCA_010604915.1_ASM1060491v1_genomic	OCL11		Good	-	0.7334	0.9711	-1557 bp	5 / 8 (62.5%)	OCL11_01_gtrOC1,98.316%;OCL11_02_gtrOC2,99.125%;OCL11_03_pda1,98.81%;OCL11_04_gtrOC3,98.419%;OCL11_05_gtrOC4,97.391%	OCL11_06_orf1(ghy);OCL11_07_gtrOC31;OCL11_08_ptrOC1	0		0 / 8 (0%)		0
GCA_011601685.1_ASM1160168v1_genomic	OCL1		Good	-	0.8005	0.9832	-2046 bp	6 / 9 (66.7%)	OCL1_01_gtrOC1,97.643%;OCL1_02_gtrOC2,99.417%;OCL1_06_orf1(ghy),97.98%;OCL1_07_gtrOC5,99.206%;OCL1_08_gtrOC6,98.065%;OCL1_09_gtrOC7,99.708%	OCL1_03_pda1;OCL1_04_gtrOC3;OCL1_05_gtrOC4	0		0 / 9 (0%)		0
GCA_014560095.1_ASM1456009v1_genomic	OCL13		Good	-	0.9091	0.9915	+575 bp	7 / 8 (87.5%)	OCL13_01_gtrOC1,98.986%;OCL13_02_pda2a,100.0%;OCL13_03_gtrOC13,100.0%;OCL13_04_gtrOC14,99.417%;OCL13_05_gtrOC15,98.193%;OCL13_07_gtrOC19,98.071%;OCL13_08_gtrOC17,98.176%	OCL13_06_htrL	0		0 / 8 (0%)		3	OCL15_09_qdtB,94.58%;OCL15_06_rmlB,95.211%;OCL15_07_rmlA,96.897%
GCA_016472415.1_PDT000899066.1_genomic	OCL11		Good	-	0.8036	0.9684	-988 bp	5 / 8 (62.5%)	OCL11_01_gtrOC1,98.316%;OCL11_02_gtrOC2,99.125%;OCL11_03_pda1,98.81%;OCL11_04_gtrOC3,98.419%;OCL11_05_gtrOC4,97.391%	OCL11_06_orf1(ghy);OCL11_07_gtrOC31;OCL11_08_ptrOC1	0		0 / 8 (0%)		0
GCA_016511695.1_PDT000431511.1_genomic	OCL2		Good	-	0.9888	0.9998	-127 bp	8 / 9 (88.9%)	OCL2_01_gtrOC1,100.0%;OCL2_02_gtrOC2,100.0%;OCL2_03_pda1,100.0%;OCL2_04_gtrOC3,100.0%;OCL2_05_gtrOC4,100.0%;OCL2_06_orf1(ghy),100.0%;OCL2_07_gtrOC8,100.0%;OCL2_08_wecB,100.0%	OCL2_09_gtrOC9	0		0 / 9 (0%)		0
GCA_017357845.1_ASM1735784v1_genomic	OCL1		Good	-	0.8732	0.9795	+2690 bp	7 / 9 (77.8%)	OCL1_01_gtrOC1,97.643%;OCL1_02_gtrOC2,99.417%;OCL1_03_pda1,100.0%;OCL1_04_gtrOC3,98.824%;OCL1_05_gtrOC4,99.13%;OCL1_06_orf1(ghy),97.98%;OCL1_09_gtrOC7,99.708%	OCL1_07_gtrOC5;OCL1_08_gtrOC6	0		0 / 9 (0%)		0
GCA_017897745.1_ASM1789774v1_genomic	OCL1		Good	-	0.9669	0.9805	-211 bp	8 / 9 (88.9%)	OCL1_01_gtrOC1,97.643%;OCL1_02_gtrOC2,99.417%;OCL1_03_pda1,100.0%;OCL1_04_gtrOC3,98.824%;OCL1_05_gtrOC4,99.13%;OCL1_06_orf1(ghy),97.98%;OCL1_07_gtrOC5,99.149%;OCL1_09_gtrOC7,99.708%	OCL1_08_gtrOC6	0		0 / 9 (0%)		0
GCA_018502545.1_ASM1850254v1_genomic	OCL1		Good	-	0.8731	0.9796	+2689 bp	7 / 9 (77.8%)	OCL1_01_gtrOC1,97.643%;OCL1_02_gtrOC2,99.417%;OCL1_03_pda1,100.0%;OCL1_04_gtrOC3,98.824%;OCL1_05_gtrOC4,99.13%;OCL1_06_orf1(ghy),97.98%;OCL1_09_gtrOC7,99.708%	OCL1_07_gtrOC5;OCL1_08_gtrOC6	0		0 / 9 (0%)		0
GCA_021688595.1_PDT001231766.1_genomic	OCL1		Good	-	0.9513	0.9808	0 bp	8 / 9 (88.9%)	OCL1_01_gtrOC1,97.643%;OCL1_02_gtrOC2,99.417%;OCL1_03_pda1,100.0%;OCL1_04_gtrOC3,98.824%;OCL1_05_gtrOC4,99.13%;OCL1_06_orf1(ghy),97.98%;OCL1_07_gtrOC5,99.206%;OCL1_08_gtrOC6,98.065%	OCL1_09_gtrOC7	0		0 / 9 (0%)		0
GCA_022401005.1_PDT001254461.1_genomic	OCL11		Good	-	0.7151	0.9713	-1673 bp	5 / 8 (62.5%)	OCL11_01_gtrOC1,98.316%;OCL11_02_gtrOC2,99.125%;OCL11_03_pda1,98.81%;OCL11_04_gtrOC3,98.419%;OCL11_05_gtrOC4,97.391%	OCL11_06_orf1(ghy);OCL11_07_gtrOC31;OCL11_08_ptrOC1	0		0 / 8 (0%)		0
GCA_022401465.1_PDT001254462.1_genomic	OCL11		Good	-	0.7151	0.9713	-1673 bp	5 / 8 (62.5%)	OCL11_01_gtrOC1,98.316%;OCL11_02_gtrOC2,99.125%;OCL11_03_pda1,98.81%;OCL11_04_gtrOC3,98.419%;OCL11_05_gtrOC4,97.391%	OCL11_06_orf1(ghy);OCL11_07_gtrOC31;OCL11_08_ptrOC1	0		0 / 8 (0%)		0
GCA_022467905.1_ASM2246790v1_genomic	OCL3		Good	-	0.8874	0.9824	-147 bp	7 / 9 (77.8%)	OCL3_01_gtrOC1,98.316%;OCL3_02_gtrOC2,99.708%;OCL3_03_pda1,98.81%;OCL3_04_gtrOC3,98.814%;OCL3_05_gtrOC4,98.261%;OCL3_06_orf1(ghy),97.651%;OCL3_07_gtrOC8,100.0%	OCL3_08_gtrOC10;OCL3_09_gtrOC11	0		0 / 9 (0%)		0
GCA_020546565.1_PDT001157680.4_genomic	OCL3		Good	-	0.8205	0.9803	-1 bp	7 / 9 (77.8%)	OCL3_01_gtrOC1,98.316%;OCL3_02_gtrOC2,99.708%;OCL3_03_pda1,98.81%;OCL3_04_gtrOC3,98.814%;OCL3_05_gtrOC4,97.681%;OCL3_06_orf1(ghy),97.651%;OCL3_07_gtrOC8,100.0%	OCL3_08_gtrOC10;OCL3_09_gtrOC11	0		0 / 9 (0%)		0
GCA_020606975.1_PDT001157438.4_genomic	OCL11		Good	-	0.7998	0.9683	-964 bp	6 / 8 (75%)	OCL11_01_gtrOC1,97.98%;OCL11_02_gtrOC2,99.125%;OCL11_03_pda1,98.81%;OCL11_04_gtrOC3,98.419%;OCL11_05_gtrOC4,97.391%;OCL11_06_orf1(ghy),97.802%	OCL11_07_gtrOC31;OCL11_08_ptrOC1	0		0 / 8 (0%)		0
GCA_020677785.1_PDT001164037.1_genomic	OCL11		Good	-	0.7548	0.9708	-1412 bp	5 / 8 (62.5%)	OCL11_01_gtrOC1,98.316%;OCL11_02_gtrOC2,99.125%;OCL11_03_pda1,98.81%;OCL11_04_gtrOC3,98.419%;OCL11_05_gtrOC4,97.391%	OCL11_06_orf1(ghy);OCL11_07_gtrOC31;OCL11_08_ptrOC1	0		0 / 8 (0%)		0
GCA_020677905.1_PDT001164028.1_genomic	OCL1		Good	-	0.8816	0.9789	0 bp	8 / 9 (88.9%)	OCL1_01_gtrOC1,97.643%;OCL1_02_gtrOC2,99.417%;OCL1_03_pda1,100.0%;OCL1_04_gtrOC3,98.824%;OCL1_05_gtrOC4,99.13%;OCL1_06_orf1(ghy),97.98%;OCL1_07_gtrOC5,99.206%;OCL1_08_gtrOC6,98.065%	OCL1_09_gtrOC7	0		0 / 9 (0%)		0
GCA_020677965.1_PDT001164025.1_genomic	OCL11		Good	-	0.8062	0.9688	-911 bp	6 / 8 (75%)	OCL11_01_gtrOC1,98.316%;OCL11_02_gtrOC2,99.125%;OCL11_03_pda1,98.81%;OCL11_04_gtrOC3,98.419%;OCL11_05_gtrOC4,97.391%;OCL11_06_orf1(ghy),96.622%	OCL11_07_gtrOC31;OCL11_08_ptrOC1	0		0 / 8 (0%)		0
GCA_021137355.1_PDT001200293.1_genomic	OCL1		Good	-	0.8005	0.9832	-2046 bp	6 / 9 (66.7%)	OCL1_01_gtrOC1,97.643%;OCL1_02_gtrOC2,99.417%;OCL1_06_orf1(ghy),97.98%;OCL1_07_gtrOC5,99.206%;OCL1_08_gtrOC6,98.065%;OCL1_09_gtrOC7,99.708%	OCL1_03_pda1;OCL1_04_gtrOC3;OCL1_05_gtrOC4	0		0 / 9 (0%)		0
GCA_021222305.1_PDT001204948.1_genomic	OCL3		Good	-	0.8781	0.9819	-1 bp	7 / 9 (77.8%)	OCL3_01_gtrOC1,98.316%;OCL3_02_gtrOC2,99.708%;OCL3_03_pda1,98.81%;OCL3_04_gtrOC3,98.814%;OCL3_05_gtrOC4,98.261%;OCL3_06_orf1(ghy),97.651%;OCL3_07_gtrOC8,100.0%	OCL3_08_gtrOC10;OCL3_09_gtrOC11	0		0 / 9 (0%)		0
GCA_019570035.1_PDT000432655.2_genomic	OCL1		Good	-	0.9878	0.9814	0 bp	8 / 9 (88.9%)	OCL1_01_gtrOC1,97.643%;OCL1_02_gtrOC2,99.417%;OCL1_03_pda1,100.0%;OCL1_04_gtrOC3,98.824%;OCL1_05_gtrOC4,99.13%;OCL1_06_orf1(ghy),97.98%;OCL1_07_gtrOC5,99.206%;OCL1_08_gtrOC6,98.065%	OCL1_09_gtrOC7	0		0 / 9 (0%)		0
GCA_019903235.1_ASM1990323v1_genomic	OCL13		Good	-	0.8611	0.9976	+1475 bp	6 / 8 (75%)	OCL13_01_gtrOC1,98.986%;OCL13_02_pda2a,100.0%;OCL13_03_gtrOC13,99.398%;OCL13_04_gtrOC14,99.708%;OCL13_05_gtrOC15,99.701%;OCL13_08_gtrOC17,100.0%	OCL13_06_htrL;OCL13_07_gtrOC19	0		0 / 8 (0%)		1	OCL15_07_rmlA,91.003%
GCA_019920585.1_ASM1992058v1_genomic	OCL11		Good	-	0.8072	0.9752	-906 bp	6 / 8 (75%)	OCL11_01_gtrOC1,97.643%;OCL11_02_gtrOC2,100.0%;OCL11_03_pda1,100.0%;OCL11_04_gtrOC3,99.216%;OCL11_05_gtrOC4,98.261%;OCL11_06_orf1(ghy),97.619%	OCL11_07_gtrOC31;OCL11_08_ptrOC1	0		0 / 8 (0%)		0
GCA_019921005.1_ASM1992100v1_genomic	OCL11		Good	-	0.8191	0.9752	-906 bp	6 / 8 (75%)	OCL11_01_gtrOC1,97.643%;OCL11_02_gtrOC2,100.0%;OCL11_03_pda1,100.0%;OCL11_04_gtrOC3,99.216%;OCL11_05_gtrOC4,98.261%;OCL11_06_orf1(ghy),97.619%	OCL11_07_gtrOC31;OCL11_08_ptrOC1	0		0 / 8 (0%)		1	OCL1_07_gtrOC5,99.184%
GCA_019921105.1_ASM1992110v1_genomic	OCL11		Good	-	0.8236	0.9753	0 bp	6 / 8 (75%)	OCL11_01_gtrOC1,97.643%;OCL11_02_gtrOC2,100.0%;OCL11_03_pda1,100.0%;OCL11_04_gtrOC3,99.216%;OCL11_05_gtrOC4,98.261%;OCL11_06_orf1(ghy),97.619%	OCL11_07_gtrOC31;OCL11_08_ptrOC1	0		0 / 8 (0%)		1	OCL1_07_gtrOC5,99.206%
GCA_019997865.1_ASM1999786v1_genomic	OCL13		Good	-	0.9002	0.99	+575 bp	7 / 8 (87.5%)	OCL13_01_gtrOC1,97.973%;OCL13_02_pda2a,100.0%;OCL13_03_gtrOC13,100.0%;OCL13_04_gtrOC14,99.125%;OCL13_05_gtrOC15,98.193%;OCL13_07_gtrOC19,98.071%;OCL13_08_gtrOC17,98.176%	OCL13_06_htrL	0		0 / 8 (0%)		0
GCA_020398245.1_PDT001146923.1_genomic	OCL1		Good	-	0.9077	0.9796	0 bp	8 / 9 (88.9%)	OCL1_01_gtrOC1,97.643%;OCL1_02_gtrOC2,99.417%;OCL1_03_pda1,100.0%;OCL1_04_gtrOC3,98.824%;OCL1_05_gtrOC4,99.13%;OCL1_06_orf1(ghy),97.98%;OCL1_07_gtrOC5,99.206%;OCL1_08_gtrOC6,98.065%	OCL1_09_gtrOC7	0		0 / 9 (0%)		0
GCA_018863315.1_ASM1886331v1_genomic	OCL16		Good	-	0.8892	0.9551	0 bp	6 / 8 (75%)	OCL16_01_gtrOC1,98.653%;OCL16_02_gtrOC2,98.834%;OCL16_03_pda1,99.206%;OCL16_04_gtrOC3,99.219%;OCL16_05_gtrOC12,99.704%;OCL16_06_orf1(ghy),95.918%	OCL16_07_gtrOC31;OCL16_08_ptrOC1	0		0 / 8 (0%)		0
GCA_019189065.1_ASM1918906v1_genomic	OCL6		Good	-	0.9141	0.9988	0 bp	9 / 10 (90%)	OCL6_01_gtrOC1",98.649%;OCL6_02_pda2,100.0%;OCL6_03_gtrOC18,100.0%;OCL6_04_gtrOC19a,100.0%;OCL6_05_rmlB,100.0%;OCL6_06_rmlD,100.0%;OCL6_07_rmlA,99.663%;OCL6_08_rmlC,100.0%;OCL6_09_gtrOC20,100.0%	OCL6_10_gtrOC21	0		0 / 10 (0%)		0
GCA_019264805.1_ASM1926480v1_genomic	OCL4		Good	-	0.8845	0.9725	+24 bp	7 / 9 (77.8%)	OCL4_01_gtrOC1,99.663%;OCL4_02_gtrOC2,99.708%;OCL4_03_pda1,99.206%;OCL4_04_gtrOC3,98.024%;OCL4_07_gtrOC5,98.81%;OCL4_08_gtrOC6,98.387%;OCL4_09_gtrOC7,98.626%	OCL4_05_gtrOC12;OCL4_06_orf1(ghy)	0		0 / 9 (0%)		0
GCA_019264845.1_ASM1926484v1_genomic	OCL11		Good	-	0.7973	0.974	-909 bp	6 / 8 (75%)	OCL11_01_gtrOC1,98.316%;OCL11_02_gtrOC2,99.708%;OCL11_03_pda1,98.81%;OCL11_04_gtrOC3,98.039%;OCL11_05_gtrOC4,98.551%;OCL11_06_orf1(ghy),97.938%	OCL11_07_gtrOC31;OCL11_08_ptrOC1	0		0 / 8 (0%)		0
GCA_002136685.1_ASM213668v1_genomic	OCL11		Good	-*	0.9024	0.9584	-74 bp	7 / 8 (87.5%)	OCL11_01_gtrOC1,99.663%;OCL11_02_gtrOC2,99.125%;OCL11_03_pda1,99.603%;OCL11_04_gtrOC3,96.838%;OCL11_05_gtrOC4,98.551%;OCL11_06_orf1(ghy),95.946%;OCL11_07_gtrOC31,90.079%	OCL11_08_ptrOC1	0		0 / 8 (0%)		0
GCA_003352595.1_ASM335259v1_genomic	OCL1		Good	-+	1	0.9803	+8 bp	8 / 9 (88.9%)	OCL1_01_gtrOC1,97.643%;OCL1_02_gtrOC2,99.417%;OCL1_03_pda1,100.0%;OCL1_04_gtrOC3,98.824%;OCL1_05_gtrOC4,99.13%;OCL1_07_gtrOC5,98.425%;OCL1_08_gtrOC6,98.065%;OCL1_09_gtrOC7,99.708%	OCL1_06_orf1(ghy)	1	OCL12_06_orf1(ghy),85.768%	0 / 9 (0%)		3	OCL15_09_qdtB,93.767%;OCL15_06_rmlB,95.211%;OCL15_07_rmlA,96.22%
GCA_017897755.1_ASM1789775v1_genomic	OCL1		Good	-+	0.9792	0.9799	-5 bp	7 / 9 (77.8%)	OCL1_01_gtrOC1,97.643%;OCL1_02_gtrOC2,99.417%;OCL1_03_pda1,100.0%;OCL1_04_gtrOC3,98.824%;OCL1_05_gtrOC4,99.13%;OCL1_06_orf1(ghy),97.98%;OCL1_07_gtrOC5,99.206%	OCL1_08_gtrOC6;OCL1_09_gtrOC7	1	OCL10_11_gtrOC7,85.44%	0 / 9 (0%)		0
GCA_022467435.1_ASM2246743v1_genomic	OCL13		Good	-+	1	0.9974	+1453 bp	7 / 8 (87.5%)	OCL13_01_gtrOC1,98.311%;OCL13_02_pda2a,99.576%;OCL13_03_gtrOC13,100.0%;OCL13_04_gtrOC14,100.0%;OCL13_05_gtrOC15,100.0%;OCL13_06_htrL,98.953%;OCL13_08_gtrOC17,100.0%	OCL13_07_gtrOC19	1	OCL5_06_atrOC1,100.0%	0 / 8 (0%)		3	OCL15_09_qdtB,94.038%;OCL15_06_rmlB,95.493%;OCL15_07_rmlA,96.907%
GCA_900495605.1_24276_2_244_genomic	OCL3		Good	-+*	0.9118	0.9619	-23 bp	8 / 9 (88.9%)	OCL3_01_gtrOC1,98.316%;OCL3_02_gtrOC2,99.417%;OCL3_03_pda1,100.0%;OCL3_04_gtrOC3,98.039%;OCL3_06_orf1(ghy),88.136%;OCL3_07_gtrOC8,98.897%;OCL3_08_gtrOC10,100.0%;OCL3_09_gtrOC11,98.958%	OCL3_05_gtrOC4	1	OCL4_05_gtrOC12,99.112%	0 / 9 (0%)		0
GCA_001007765.1_ASM100776v1_genomic	OCL7		Good	?	1	0.9878	n/a	9 / 9 (100%)	OCL7_01_gtrOC1,98.649%;OCL7_02_pda2,98.889%;OCL7_03_gtrOC18,98.16%;OCL7_04_gtrOC2,98.039%;OCL7_05_orf,97.768%;OCL7_06_ahy,99.565%;OCL7_07_gtrOC23,99.716%;OCL7_08_gtrOC24,99.645%;OCL7_09_gtrOC25,100.0%		0		0 / 9 (0%)		0
GCA_000301295.1_ASM30129v1_genomic	OCL8		Good	?	1	0.9955	n/a	6 / 6 (100%)	OCL8_01_gtrOC1",98.311%;OCL8_02_pda2,98.889%;OCL8_03_gtrOC18,100.0%;OCL8_04_gtrOC19b,100.0%;OCL8_05_gtrOC26,100.0%;OCL8_06_gtrOC21,99.681%		0		0 / 6 (0%)		0
GCA_000301895.1_ASM30189v1_genomic	OCL8		Good	?	1	0.9955	n/a	6 / 6 (100%)	OCL8_01_gtrOC1",98.311%;OCL8_02_pda2,98.889%;OCL8_03_gtrOC18,100.0%;OCL8_04_gtrOC19b,100.0%;OCL8_05_gtrOC26,100.0%;OCL8_06_gtrOC21,99.681%		0		0 / 6 (0%)		0
GCA_000302235.1_ASM30223v1_genomic	OCL8		Good	?	1	0.9955	n/a	6 / 6 (100%)	OCL8_01_gtrOC1",98.311%;OCL8_02_pda2,98.889%;OCL8_03_gtrOC18,100.0%;OCL8_04_gtrOC19b,100.0%;OCL8_05_gtrOC26,100.0%;OCL8_06_gtrOC21,99.681%		0		0 / 6 (0%)		0
GCA_000305255.1_gacin15v1.0_genomic	OCL1		Good	?	1	0.9812	n/a	9 / 9 (100%)	OCL1_01_gtrOC1,97.643%;OCL1_02_gtrOC2,99.396%;OCL1_03_pda1,100.0%;OCL1_04_gtrOC3,98.824%;OCL1_05_gtrOC4,99.13%;OCL1_06_orf1(ghy),97.98%;OCL1_07_gtrOC5,99.206%;OCL1_08_gtrOC6,98.065%;OCL1_09_gtrOC7,99.708%		0		0 / 9 (0%)		0
GCA_000309255.1_gacin33v1.0_genomic	OCL13		Good	?	1	0.9982	n/a	8 / 8 (100%)	OCL13_01_gtrOC1,98.986%;OCL13_02_pda2a,100.0%;OCL13_03_gtrOC13,100.0%;OCL13_04_gtrOC14,99.417%;OCL13_05_gtrOC15,100.0%;OCL13_06_htrL,99.476%;OCL13_07_gtrOC19,100.0%;OCL13_08_gtrOC17,99.696%		0		0 / 8 (0%)		0
GCA_000516375.1_gabuh7907_v01_genomic	OCL10		Good	?	1	0.9998	n/a	11 / 11 (100%)	OCL10_01_gtrOC1,100.0%;OCL10_02_gtrOC2,100.0%;OCL10_03_pda1,100.0%;OCL10_04_gtrOC3,99.609%;OCL10_05_gtrOC4,100.0%;OCL10_06_orf1(ghy),100.0%;OCL10_07_gtrOC29,100.0%;OCL10_08_gtrOC30,100.0%;OCL10_09_orf3,99.603%;OCL10_10_glf,100.0%;OCL10_11_gtrOC7,100.0%		0		0 / 11 (0%)		0
GCA_000580615.1_ASM58061v1_genomic	OCL13		Good	?	1	0.9981	n/a	8 / 8 (100%)	OCL13_01_gtrOC1,98.986%;OCL13_02_pda2a,100.0%;OCL13_03_gtrOC13,100.0%;OCL13_04_gtrOC14,100.0%;OCL13_05_gtrOC15,100.0%;OCL13_06_htrL,99.476%;OCL13_07_gtrOC19,99.678%;OCL13_08_gtrOC17,100.0%		0		0 / 8 (0%)		0
GCA_000581555.1_ASM58155v1_genomic	OCL1		Good	?	0.9999	0.9872	n/a	9 / 9 (100%)	OCL1_01_gtrOC1,100.0%;OCL1_02_gtrOC2,99.708%;OCL1_03_pda1,99.603%;OCL1_04_gtrOC3,97.628%;OCL1_05_gtrOC4,100.0%;OCL1_06_orf1(ghy),100.0%;OCL1_07_gtrOC5,100.0%;OCL1_08_gtrOC6,100.0%;OCL1_09_gtrOC7,100.0%		0		0 / 9 (0%)		0
GCA_000581595.1_ASM58159v1_genomic	OCL1		Good	?	1	0.9788	n/a	9 / 9 (100%)	OCL1_01_gtrOC1,98.316%;OCL1_02_gtrOC2,99.417%;OCL1_03_pda1,98.81%;OCL1_04_gtrOC3,98.419%;OCL1_05_gtrOC4,98.841%;OCL1_06_orf1(ghy),98.316%;OCL1_07_gtrOC5,99.603%;OCL1_08_gtrOC6,98.387%;OCL1_09_gtrOC7,99.686%		0		0 / 9 (0%)		0
GCA_000581855.1_ASM58185v1_genomic	OCL13		Good	?	1	0.9959	n/a	8 / 8 (100%)	OCL13_01_gtrOC1,97.297%;OCL13_02_pda2a,99.576%;OCL13_03_gtrOC13,100.0%;OCL13_04_gtrOC14,99.417%;OCL13_05_gtrOC15,100.0%;OCL13_06_htrL,99.476%;OCL13_07_gtrOC19,100.0%;OCL13_08_gtrOC17,99.696%		0		0 / 8 (0%)		0
GCA_000682015.1_ASM68201v1_genomic	OCL1		Good	?	1	0.985	n/a	9 / 9 (100%)	OCL1_01_gtrOC1,100.0%;OCL1_02_gtrOC2,99.708%;OCL1_03_pda1,99.603%;OCL1_04_gtrOC3,97.628%;OCL1_05_gtrOC4,100.0%;OCL1_06_orf1(ghy),100.0%;OCL1_07_gtrOC5,100.0%;OCL1_08_gtrOC6,100.0%;OCL1_09_gtrOC7,100.0%		0		0 / 9 (0%)		0
GCA_000810645.3_ASM81064v3_genomic	OCL1		Good	?	1	0.9811	n/a	9 / 9 (100%)	OCL1_01_gtrOC1,97.643%;OCL1_02_gtrOC2,99.417%;OCL1_03_pda1,100.0%;OCL1_04_gtrOC3,98.824%;OCL1_05_gtrOC4,99.13%;OCL1_06_orf1(ghy),97.98%;OCL1_07_gtrOC5,99.206%;OCL1_08_gtrOC6,98.065%;OCL1_09_gtrOC7,99.708%		0		0 / 9 (0%)		0
GCA_001414565.1_ASM141456v1_genomic	OCL10		Good	?	1	0.9998	n/a	11 / 11 (100%)	OCL10_01_gtrOC1,100.0%;OCL10_02_gtrOC2,100.0%;OCL10_03_pda1,100.0%;OCL10_04_gtrOC3,99.609%;OCL10_05_gtrOC4,100.0%;OCL10_06_orf1(ghy),100.0%;OCL10_07_gtrOC29,100.0%;OCL10_08_gtrOC30,100.0%;OCL10_09_orf3,99.27%;OCL10_10_glf,100.0%;OCL10_11_gtrOC7,100.0%		0		0 / 11 (0%)		0
GCA_001415065.1_ASM141506v1_genomic	OCL8		Good	?	0.9881	1	n/a	6 / 6 (100%)	OCL8_01_gtrOC1",100.0%;OCL8_02_pda2,100.0%;OCL8_03_gtrOC18,100.0%;OCL8_04_gtrOC19b,100.0%;OCL8_05_gtrOC26,100.0%;OCL8_06_gtrOC21,100.0%		0		0 / 6 (0%)		0
GCA_001415255.1_ASM141525v1_genomic	OCL1		Good	?	0.9987	0.9814	n/a	9 / 9 (100%)	OCL1_01_gtrOC1,97.643%;OCL1_02_gtrOC2,99.417%;OCL1_03_pda1,100.0%;OCL1_04_gtrOC3,98.824%;OCL1_05_gtrOC4,99.13%;OCL1_06_orf1(ghy),97.98%;OCL1_07_gtrOC5,99.206%;OCL1_08_gtrOC6,98.065%;OCL1_09_gtrOC7,99.678%		0		0 / 9 (0%)		0
GCA_001415435.1_ASM141543v1_genomic	OCL7		Good	?	0.9993	0.9868	n/a	9 / 9 (100%)	OCL7_01_gtrOC1",98.649%;OCL7_02_pda2,98.889%;OCL7_03_gtrOC18,98.466%;OCL7_04_gtrOC2,98.039%;OCL7_05_orf,97.321%;OCL7_06_ahy,99.565%;OCL7_07_gtrOC23,100.0%;OCL7_08_gtrOC24,98.227%;OCL7_09_gtrOC25,98.63%		0		0 / 9 (0%)		3	OCL15_09_qdtB,94.851%;OCL15_06_rmlB,94.93%;OCL15_07_rmlA,97.586%
GCA_001415765.1_ASM141576v1_genomic	OCL1		Good	?	1	0.9812	n/a	9 / 9 (100%)	OCL1_01_gtrOC1,97.643%;OCL1_02_gtrOC2,99.417%;OCL1_03_pda1,100.0%;OCL1_04_gtrOC3,98.824%;OCL1_05_gtrOC4,99.13%;OCL1_06_orf1(ghy),97.98%;OCL1_07_gtrOC5,99.2%;OCL1_08_gtrOC6,98.065%;OCL1_09_gtrOC7,99.708%		0		0 / 9 (0%)		0
GCA_001416665.1_ASM141666v1_genomic	OCL10		Good	?	1	0.9997	n/a	11 / 11 (100%)	OCL10_01_gtrOC1,100.0%;OCL10_02_gtrOC2,100.0%;OCL10_03_pda1,100.0%;OCL10_04_gtrOC3,99.609%;OCL10_05_gtrOC4,100.0%;OCL10_06_orf1(ghy),100.0%;OCL10_07_gtrOC29,100.0%;OCL10_08_gtrOC30,100.0%;OCL10_09_orf3,99.643%;OCL10_10_glf,99.733%;OCL10_11_gtrOC7,100.0%		0		0 / 11 (0%)		0
GCA_001433055.1_ASM143305v1_genomic	OCL10		Good	?	1	0.9997	n/a	11 / 11 (100%)	OCL10_01_gtrOC1,100.0%;OCL10_02_gtrOC2,100.0%;OCL10_03_pda1,100.0%;OCL10_04_gtrOC3,99.609%;OCL10_05_gtrOC4,100.0%;OCL10_06_orf1(ghy),100.0%;OCL10_07_gtrOC29,100.0%;OCL10_08_gtrOC30,100.0%;OCL10_09_orf3,99.286%;OCL10_10_glf,100.0%;OCL10_11_gtrOC7,100.0%		0		0 / 11 (0%)		0
GCA_000301475.1_ASM30147v1_genomic	OCL1		Good	?	1	0.9812	n/a	9 / 9 (100%)	OCL1_01_gtrOC1,97.643%;OCL1_02_gtrOC2,99.417%;OCL1_03_pda1,100.0%;OCL1_04_gtrOC3,98.824%;OCL1_05_gtrOC4,99.13%;OCL1_06_orf1(ghy),97.595%;OCL1_07_gtrOC5,99.206%;OCL1_08_gtrOC6,98.065%;OCL1_09_gtrOC7,99.708%		0		0 / 9 (0%)		0
GCA_000353795.1_ABNIH22_1_genomic	OCL1		Good	?	1	0.9812	n/a	9 / 9 (100%)	OCL1_01_gtrOC1,97.643%;OCL1_02_gtrOC2,99.417%;OCL1_03_pda1,100.0%;OCL1_04_gtrOC3,98.824%;OCL1_05_gtrOC4,99.13%;OCL1_06_orf1(ghy),97.98%;OCL1_07_gtrOC5,99.2%;OCL1_08_gtrOC6,98.065%;OCL1_09_gtrOC7,99.708%		0		0 / 9 (0%)		0
GCA_000354075.1_ABNIH16_1_genomic	OCL1		Good	?	1	0.9812	n/a	9 / 9 (100%)	OCL1_01_gtrOC1,97.643%;OCL1_02_gtrOC2,99.417%;OCL1_03_pda1,100.0%;OCL1_04_gtrOC3,98.824%;OCL1_05_gtrOC4,99.13%;OCL1_06_orf1(ghy),97.98%;OCL1_07_gtrOC5,99.206%;OCL1_08_gtrOC6,98.065%;OCL1_09_gtrOC7,99.708%		0		0 / 9 (0%)		0
GCA_000453065.1_ASM45306v1_genomic	OCL1		Good	?	1	0.9812	n/a	9 / 9 (100%)	OCL1_01_gtrOC1,97.643%;OCL1_02_gtrOC2,99.417%;OCL1_03_pda1,100.0%;OCL1_04_gtrOC3,98.824%;OCL1_05_gtrOC4,99.13%;OCL1_06_orf1(ghy),97.595%;OCL1_07_gtrOC5,99.206%;OCL1_08_gtrOC6,98.065%;OCL1_09_gtrOC7,99.708%		0		0 / 9 (0%)		0
GCA_000453185.1_ASM45318v1_genomic	OCL1		Good	?	1	0.981	n/a	9 / 9 (100%)	OCL1_01_gtrOC1,97.643%;OCL1_02_gtrOC2,99.417%;OCL1_03_pda1,100.0%;OCL1_04_gtrOC3,98.824%;OCL1_05_gtrOC4,99.13%;OCL1_06_orf1(ghy),97.595%;OCL1_07_gtrOC5,99.197%;OCL1_08_gtrOC6,98.065%;OCL1_09_gtrOC7,99.708%		0		0 / 9 (0%)		0
GCA_000453825.1_ASM45382v1_genomic	OCL1		Good	?	1	0.9812	n/a	9 / 9 (100%)	OCL1_01_gtrOC1,97.643%;OCL1_02_gtrOC2,99.417%;OCL1_03_pda1,100.0%;OCL1_04_gtrOC3,98.824%;OCL1_05_gtrOC4,99.13%;OCL1_06_orf1(ghy),97.595%;OCL1_07_gtrOC5,99.206%;OCL1_08_gtrOC6,98.065%;OCL1_09_gtrOC7,99.708%		0		0 / 9 (0%)		0
GCA_000804965.1_ASM80496v1_genomic	OCL2		Good	?	1	0.9998	n/a	9 / 9 (100%)	OCL2_01_gtrOC1,100.0%;OCL2_02_gtrOC2,100.0%;OCL2_03_pda1,100.0%;OCL2_04_gtrOC3,100.0%;OCL2_05_gtrOC4,100.0%;OCL2_06_orf1(ghy),99.664%;OCL2_07_gtrOC8,100.0%;OCL2_08_wecB,99.738%;OCL2_09_gtrOC9,100.0%		0		0 / 9 (0%)		0
GCA_001415355.1_ASM141535v1_genomic	OCL10		Good	?	0.9983	0.9998	n/a	11 / 11 (100%)	OCL10_01_gtrOC1,100.0%;OCL10_02_gtrOC2,100.0%;OCL10_03_pda1,100.0%;OCL10_04_gtrOC3,99.609%;OCL10_05_gtrOC4,100.0%;OCL10_06_orf1(ghy),100.0%;OCL10_07_gtrOC29,100.0%;OCL10_08_gtrOC30,100.0%;OCL10_09_orf3,99.643%;OCL10_10_glf,100.0%;OCL10_11_gtrOC7,100.0%		0		0 / 11 (0%)		0
GCA_001416555.1_ASM141655v1_genomic	OCL3		Good	?	1	0.9841	n/a	9 / 9 (100%)	OCL3_01_gtrOC1,98.316%;OCL3_02_gtrOC2,99.708%;OCL3_03_pda1,98.81%;OCL3_04_gtrOC3,98.814%;OCL3_05_gtrOC4,98.261%;OCL3_06_orf1(ghy),97.651%;OCL3_07_gtrOC8,100.0%;OCL3_08_gtrOC10,100.0%;OCL3_09_gtrOC11,99.446%		0		0 / 9 (0%)		0
GCA_001432425.1_ASM143242v1_genomic	OCL13		Good	?	1	0.9982	n/a	8 / 8 (100%)	OCL13_01_gtrOC1,98.986%;OCL13_02_pda2a,100.0%;OCL13_03_gtrOC13,100.0%;OCL13_04_gtrOC14,99.417%;OCL13_05_gtrOC15,100.0%;OCL13_06_htrL,99.476%;OCL13_07_gtrOC19,100.0%;OCL13_08_gtrOC17,99.696%		0		0 / 8 (0%)		3	OCL6_05_rmlB,89.326%;OCL6_07_rmlA,92.857%;OCL6_08_rmlC,92.265%
GCA_001541525.1_ASM154152v1_genomic	OCL1		Good	?	1	0.9811	n/a	9 / 9 (100%)	OCL1_01_gtrOC1,97.643%;OCL1_02_gtrOC2,99.417%;OCL1_03_pda1,100.0%;OCL1_04_gtrOC3,98.824%;OCL1_05_gtrOC4,99.13%;OCL1_06_orf1(ghy),97.98%;OCL1_07_gtrOC5,99.206%;OCL1_08_gtrOC6,97.742%;OCL1_09_gtrOC7,99.686%		0		0 / 9 (0%)		0
GCA_001541695.1_ASM154169v1_genomic	OCL1		Good	?	1	0.9811	n/a	9 / 9 (100%)	OCL1_01_gtrOC1,97.643%;OCL1_02_gtrOC2,99.417%;OCL1_03_pda1,100.0%;OCL1_04_gtrOC3,98.824%;OCL1_05_gtrOC4,99.13%;OCL1_06_orf1(ghy),97.98%;OCL1_07_gtrOC5,99.206%;OCL1_08_gtrOC6,97.742%;OCL1_09_gtrOC7,99.686%		0		0 / 9 (0%)		0
GCA_001649615.1_ASM164961v1_genomic	OCL8		Good	?	0.9728	0.9997	n/a	6 / 6 (100%)	OCL8_01_gtrOC1",100.0%;OCL8_02_pda2,99.63%;OCL8_03_gtrOC18,100.0%;OCL8_04_gtrOC19b,100.0%;OCL8_05_gtrOC26,100.0%;OCL8_06_gtrOC21,99.681%		0		0 / 6 (0%)		0
GCA_001649625.1_ASM164962v1_genomic	OCL8		Good	?	0.9538	0.9997	n/a	6 / 6 (100%)	OCL8_01_gtrOC1",100.0%;OCL8_02_pda2,99.63%;OCL8_03_gtrOC18,100.0%;OCL8_04_gtrOC19b,100.0%;OCL8_05_gtrOC26,100.0%;OCL8_06_gtrOC21,99.681%		0		0 / 6 (0%)		0
GCA_001707985.1_ASM170798v1_genomic	OCL1		Good	?	1	0.9811	n/a	9 / 9 (100%)	OCL1_01_gtrOC1,97.643%;OCL1_02_gtrOC2,99.417%;OCL1_03_pda1,100.0%;OCL1_04_gtrOC3,98.824%;OCL1_05_gtrOC4,99.13%;OCL1_06_orf1(ghy),97.98%;OCL1_07_gtrOC5,99.206%;OCL1_08_gtrOC6,97.742%;OCL1_09_gtrOC7,99.686%		0		0 / 9 (0%)		0
GCA_001708025.1_ASM170802v1_genomic	OCL1		Good	?	1	0.9811	n/a	9 / 9 (100%)	OCL1_01_gtrOC1,97.643%;OCL1_02_gtrOC2,99.417%;OCL1_03_pda1,100.0%;OCL1_04_gtrOC3,98.824%;OCL1_05_gtrOC4,99.13%;OCL1_06_orf1(ghy),97.98%;OCL1_07_gtrOC5,99.206%;OCL1_08_gtrOC6,97.742%;OCL1_09_gtrOC7,99.686%		0		0 / 9 (0%)		0
GCA_001862795.1_ASM186279v1_genomic	OCL2		Good	?	1	0.9998	n/a	9 / 9 (100%)	OCL2_01_gtrOC1,100.0%;OCL2_02_gtrOC2,100.0%;OCL2_03_pda1,100.0%;OCL2_04_gtrOC3,100.0%;OCL2_05_gtrOC4,100.0%;OCL2_06_orf1(ghy),99.664%;OCL2_07_gtrOC8,100.0%;OCL2_08_wecB,99.738%;OCL2_09_gtrOC9,100.0%		0		0 / 9 (0%)		0
GCA_001864555.1_ASM186455v1_genomic	OCL2		Good	?	1	0.9998	n/a	9 / 9 (100%)	OCL2_01_gtrOC1,100.0%;OCL2_02_gtrOC2,100.0%;OCL2_03_pda1,100.0%;OCL2_04_gtrOC3,100.0%;OCL2_05_gtrOC4,100.0%;OCL2_06_orf1(ghy),99.664%;OCL2_07_gtrOC8,100.0%;OCL2_08_wecB,99.738%;OCL2_09_gtrOC9,100.0%		0		0 / 9 (0%)		0
GCA_001950035.1_ASM195003v1_genomic	OCL1		Good	?	0.9924	0.9809	n/a	9 / 9 (100%)	OCL1_01_gtrOC1,97.611%;OCL1_02_gtrOC2,99.398%;OCL1_03_pda1,100.0%;OCL1_04_gtrOC3,98.824%;OCL1_05_gtrOC4,99.13%;OCL1_06_orf1(ghy),97.98%;OCL1_07_gtrOC5,99.206%;OCL1_08_gtrOC6,97.742%;OCL1_09_gtrOC7,99.686%		0		0 / 9 (0%)		0
GCA_001950195.1_ASM195019v1_genomic	OCL1		Good	?	1	0.9811	n/a	9 / 9 (100%)	OCL1_01_gtrOC1,97.643%;OCL1_02_gtrOC2,99.417%;OCL1_03_pda1,100.0%;OCL1_04_gtrOC3,98.824%;OCL1_05_gtrOC4,99.13%;OCL1_06_orf1(ghy),97.98%;OCL1_07_gtrOC5,99.206%;OCL1_08_gtrOC6,97.742%;OCL1_09_gtrOC7,99.686%		0		0 / 9 (0%)		0
GCA_001950215.1_ASM195021v1_genomic	OCL1		Good	?	1	0.9811	n/a	9 / 9 (100%)	OCL1_01_gtrOC1,97.643%;OCL1_02_gtrOC2,99.417%;OCL1_03_pda1,100.0%;OCL1_04_gtrOC3,98.824%;OCL1_05_gtrOC4,99.13%;OCL1_06_orf1(ghy),97.98%;OCL1_07_gtrOC5,99.206%;OCL1_08_gtrOC6,97.742%;OCL1_09_gtrOC7,99.686%		0		0 / 9 (0%)		0
GCA_001950295.1_ASM195029v1_genomic	OCL1		Good	?	0.9505	0.98	n/a	9 / 9 (100%)	OCL1_01_gtrOC1,97.643%;OCL1_02_gtrOC2,99.375%;OCL1_03_pda1,100.0%;OCL1_04_gtrOC3,98.824%;OCL1_05_gtrOC4,99.13%;OCL1_06_orf1(ghy),97.98%;OCL1_07_gtrOC5,99.206%;OCL1_08_gtrOC6,97.909%;OCL1_09_gtrOC7,99.686%		0		0 / 9 (0%)		0
GCA_002137255.1_ASM213725v1_genomic	OCL13		Good	?	1	0.9963	n/a	8 / 8 (100%)	OCL13_01_gtrOC1,97.973%;OCL13_02_pda2a,99.576%;OCL13_03_gtrOC13,100.0%;OCL13_04_gtrOC14,99.417%;OCL13_05_gtrOC15,100.0%;OCL13_06_htrL,99.476%;OCL13_07_gtrOC19,100.0%;OCL13_08_gtrOC17,99.696%		0		0 / 8 (0%)		0
GCA_002145395.1_ASM214539v1_genomic	OCL13		Good	?	1	0.9961	n/a	8 / 8 (100%)	OCL13_01_gtrOC1,97.635%;OCL13_02_pda2a,99.576%;OCL13_03_gtrOC13,100.0%;OCL13_04_gtrOC14,99.417%;OCL13_05_gtrOC15,100.0%;OCL13_06_htrL,99.476%;OCL13_07_gtrOC19,100.0%;OCL13_08_gtrOC17,99.696%		0		0 / 8 (0%)		0
GCA_002239865.1_ASM223986v1_genomic	OCL1		Good	?	1	0.9812	n/a	9 / 9 (100%)	OCL1_01_gtrOC1,97.643%;OCL1_02_gtrOC2,99.417%;OCL1_03_pda1,100.0%;OCL1_04_gtrOC3,98.824%;OCL1_05_gtrOC4,99.13%;OCL1_06_orf1(ghy),97.98%;OCL1_07_gtrOC5,99.206%;OCL1_08_gtrOC6,98.065%;OCL1_09_gtrOC7,99.708%		0		0 / 9 (0%)		0
GCA_002249335.1_ASM224933v1_genomic	OCL1		Good	?	1	0.9812	n/a	9 / 9 (100%)	OCL1_01_gtrOC1,97.643%;OCL1_02_gtrOC2,99.417%;OCL1_03_pda1,100.0%;OCL1_04_gtrOC3,98.824%;OCL1_05_gtrOC4,99.13%;OCL1_06_orf1(ghy),97.98%;OCL1_07_gtrOC5,99.206%;OCL1_08_gtrOC6,98.065%;OCL1_09_gtrOC7,99.708%		0		0 / 9 (0%)		0
GCA_002249425.1_ASM224942v1_genomic	OCL1		Good	?	1	0.9812	n/a	9 / 9 (100%)	OCL1_01_gtrOC1,97.643%;OCL1_02_gtrOC2,99.417%;OCL1_03_pda1,100.0%;OCL1_04_gtrOC3,98.824%;OCL1_05_gtrOC4,99.13%;OCL1_06_orf1(ghy),97.98%;OCL1_07_gtrOC5,99.206%;OCL1_08_gtrOC6,98.065%;OCL1_09_gtrOC7,99.708%		0		0 / 9 (0%)		0
GCA_002249465.1_ASM224946v1_genomic	OCL1		Good	?	1	0.9812	n/a	9 / 9 (100%)	OCL1_01_gtrOC1,97.643%;OCL1_02_gtrOC2,99.417%;OCL1_03_pda1,100.0%;OCL1_04_gtrOC3,98.824%;OCL1_05_gtrOC4,99.13%;OCL1_06_orf1(ghy),97.98%;OCL1_07_gtrOC5,99.206%;OCL1_08_gtrOC6,98.065%;OCL1_09_gtrOC7,99.708%		0		0 / 9 (0%)		0
GCA_002249505.1_ASM224950v1_genomic	OCL1		Good	?	1	0.9812	n/a	9 / 9 (100%)	OCL1_01_gtrOC1,97.643%;OCL1_02_gtrOC2,99.417%;OCL1_03_pda1,100.0%;OCL1_04_gtrOC3,98.824%;OCL1_05_gtrOC4,99.13%;OCL1_06_orf1(ghy),97.98%;OCL1_07_gtrOC5,99.206%;OCL1_08_gtrOC6,98.065%;OCL1_09_gtrOC7,99.708%		0		0 / 9 (0%)		0
GCA_002249655.1_ASM224965v1_genomic	OCL1		Good	?	1	0.9812	n/a	9 / 9 (100%)	OCL1_01_gtrOC1,97.643%;OCL1_02_gtrOC2,99.417%;OCL1_03_pda1,100.0%;OCL1_04_gtrOC3,98.824%;OCL1_05_gtrOC4,99.13%;OCL1_06_orf1(ghy),97.98%;OCL1_07_gtrOC5,99.206%;OCL1_08_gtrOC6,98.065%;OCL1_09_gtrOC7,99.708%		0		0 / 9 (0%)		0
GCA_002277185.1_ASM227718v1_genomic	OCL1		Good	?	1	0.9814	n/a	9 / 9 (100%)	OCL1_01_gtrOC1,97.643%;OCL1_02_gtrOC2,99.417%;OCL1_03_pda1,100.0%;OCL1_04_gtrOC3,98.824%;OCL1_05_gtrOC4,99.13%;OCL1_06_orf1(ghy),97.98%;OCL1_07_gtrOC5,99.206%;OCL1_08_gtrOC6,98.065%;OCL1_09_gtrOC7,99.708%		0		0 / 9 (0%)		0
GCA_002341705.1_ASM234170v1_genomic	OCL13		Good	?	1	0.9983	n/a	8 / 8 (100%)	OCL13_01_gtrOC1,99.324%;OCL13_02_pda2a,100.0%;OCL13_03_gtrOC13,100.0%;OCL13_04_gtrOC14,99.417%;OCL13_05_gtrOC15,100.0%;OCL13_06_htrL,99.476%;OCL13_07_gtrOC19,99.678%;OCL13_08_gtrOC17,99.392%		0		0 / 8 (0%)		0
GCA_002838005.2_ASM283800v2_genomic	OCL1		Good	?	1	0.9999	n/a	9 / 9 (100%)	OCL1_01_gtrOC1,100.0%;OCL1_02_gtrOC2,100.0%;OCL1_03_pda1,100.0%;OCL1_04_gtrOC3,100.0%;OCL1_05_gtrOC4,100.0%;OCL1_06_orf1(ghy),100.0%;OCL1_07_gtrOC5,100.0%;OCL1_08_gtrOC6,99.668%;OCL1_09_gtrOC7,100.0%		0		0 / 9 (0%)		0
GCA_002927915.1_ASM292791v1_genomic	OCL10		Good	?	1	0.9996	n/a	11 / 11 (100%)	OCL10_01_gtrOC1,100.0%;OCL10_02_gtrOC2,100.0%;OCL10_03_pda1,100.0%;OCL10_04_gtrOC3,99.609%;OCL10_05_gtrOC4,100.0%;OCL10_06_orf1(ghy),100.0%;OCL10_07_gtrOC29,100.0%;OCL10_08_gtrOC30,100.0%;OCL10_09_orf3,99.242%;OCL10_10_glf,100.0%;OCL10_11_gtrOC7,100.0%		0		0 / 11 (0%)		0
GCA_002928045.1_ASM292804v1_genomic	OCL1		Good	?	1	0.982	n/a	9 / 9 (100%)	OCL1_01_gtrOC1,98.99%;OCL1_02_gtrOC2,99.417%;OCL1_03_pda1,100.0%;OCL1_04_gtrOC3,98.431%;OCL1_05_gtrOC4,97.971%;OCL1_06_orf1(ghy),97.98%;OCL1_07_gtrOC5,99.603%;OCL1_08_gtrOC6,98.328%;OCL1_09_gtrOC7,99.708%		0		0 / 9 (0%)		0
GCA_002928095.1_ASM292809v1_genomic	OCL10		Good	?	1	0.9996	n/a	11 / 11 (100%)	OCL10_01_gtrOC1,100.0%;OCL10_02_gtrOC2,100.0%;OCL10_03_pda1,100.0%;OCL10_04_gtrOC3,99.609%;OCL10_05_gtrOC4,100.0%;OCL10_06_orf1(ghy),100.0%;OCL10_07_gtrOC29,100.0%;OCL10_08_gtrOC30,100.0%;OCL10_09_orf3,99.242%;OCL10_10_glf,100.0%;OCL10_11_gtrOC7,100.0%		0		0 / 11 (0%)		0
GCA_002928135.1_ASM292813v1_genomic	OCL10		Good	?	1	0.9996	n/a	11 / 11 (100%)	OCL10_01_gtrOC1,100.0%;OCL10_02_gtrOC2,100.0%;OCL10_03_pda1,100.0%;OCL10_04_gtrOC3,99.609%;OCL10_05_gtrOC4,100.0%;OCL10_06_orf1(ghy),100.0%;OCL10_07_gtrOC29,100.0%;OCL10_08_gtrOC30,100.0%;OCL10_09_orf3,99.242%;OCL10_10_glf,100.0%;OCL10_11_gtrOC7,100.0%		0		0 / 11 (0%)		0
GCA_002950675.1_ASM295067v1_genomic	OCL1		Good	?	1	0.9811	n/a	9 / 9 (100%)	OCL1_01_gtrOC1,97.643%;OCL1_02_gtrOC2,99.417%;OCL1_03_pda1,100.0%;OCL1_04_gtrOC3,98.824%;OCL1_05_gtrOC4,99.13%;OCL1_06_orf1(ghy),97.98%;OCL1_07_gtrOC5,99.2%;OCL1_08_gtrOC6,98.065%;OCL1_09_gtrOC7,99.708%		0		0 / 9 (0%)		0
GCA_002951015.1_ASM295101v1_genomic	OCL1		Good	?	1	0.9812	n/a	9 / 9 (100%)	OCL1_01_gtrOC1,97.643%;OCL1_02_gtrOC2,99.417%;OCL1_03_pda1,100.0%;OCL1_04_gtrOC3,98.824%;OCL1_05_gtrOC4,99.13%;OCL1_06_orf1(ghy),97.98%;OCL1_07_gtrOC5,99.194%;OCL1_08_gtrOC6,98.065%;OCL1_09_gtrOC7,99.704%		0		0 / 9 (0%)		0
GCA_003072095.1_ASM307209v1_genomic	OCL1		Good	?	1	0.9811	n/a	9 / 9 (100%)	OCL1_01_gtrOC1,97.643%;OCL1_02_gtrOC2,99.417%;OCL1_03_pda1,100.0%;OCL1_04_gtrOC3,98.824%;OCL1_05_gtrOC4,99.13%;OCL1_06_orf1(ghy),97.98%;OCL1_07_gtrOC5,98.755%;OCL1_08_gtrOC6,98.065%;OCL1_09_gtrOC7,99.708%		0		0 / 9 (0%)		0
GCA_003231135.1_ASM323113v1_genomic	OCL7		Good	?	1	0.9992	n/a	9 / 9 (100%)	OCL7_01_gtrOC1",100.0%;OCL7_02_pda2,99.63%;OCL7_03_gtrOC18,100.0%;OCL7_04_gtrOC2,100.0%;OCL7_05_orf,100.0%;OCL7_06_ahy,100.0%;OCL7_07_gtrOC23,100.0%;OCL7_08_gtrOC24,100.0%;OCL7_09_gtrOC25,100.0%		0		0 / 9 (0%)		0
GCA_003240555.1_ASM324055v1_genomic	OCL13		Good	?	1	0.9978	n/a	8 / 8 (100%)	OCL13_01_gtrOC1,98.311%;OCL13_02_pda2a,100.0%;OCL13_03_gtrOC13,100.0%;OCL13_04_gtrOC14,100.0%;OCL13_05_gtrOC15,100.0%;OCL13_06_htrL,99.476%;OCL13_07_gtrOC19,100.0%;OCL13_08_gtrOC17,100.0%		0		0 / 8 (0%)		3	OCL15_09_qdtB,93.767%;OCL15_06_rmlB,95.211%;OCL15_07_rmlA,96.22%
GCA_003347375.1_ASM334737v1_genomic	OCL1		Good	?	1	0.9734	n/a	9 / 9 (100%)	OCL1_01_gtrOC1,97.643%;OCL1_02_gtrOC2,99.412%;OCL1_03_pda1,98.016%;OCL1_04_gtrOC3,98.824%;OCL1_05_gtrOC4,99.13%;OCL1_06_orf1(ghy),97.98%;OCL1_07_gtrOC5,99.206%;OCL1_08_gtrOC6,98.065%;OCL1_09_gtrOC7,99.708%		0		0 / 9 (0%)		5	OCL2_08_wecB,100.0%;OCL11_02_gtrOC2,100.0%;OCL2_07_gtrOC8,100.0%;OCL2_09_gtrOC9,100.0%;OCL1_03_pda1,100.0%
GCA_003352565.1_ASM335256v1_genomic	OCL8		Good	?	1	0.9956	n/a	6 / 6 (100%)	OCL8_01_gtrOC1",96.61%;OCL8_02_pda2,99.63%;OCL8_03_gtrOC18,100.0%;OCL8_04_gtrOC19b,100.0%;OCL8_05_gtrOC26,100.0%;OCL8_06_gtrOC21,99.681%		0		0 / 6 (0%)		11	OCL10_11_gtrOC7,99.725%;OCL15_09_qdtB,93.767%;OCL11_02_gtrOC2,100.0%;OCL15_06_rmlB,95.211%;OCL1_05_gtrOC4,99.13%;OCL1_08_gtrOC6,98.065%;OCL1_06_orf1(ghy),97.98%;OCL15_07_rmlA,96.22%;OCL11_04_gtrOC3,99.216%;OCL1_03_pda1,100.0%;OCL1_07_gtrOC5,99.206%
GCA_003584485.1_ASM358448v1_genomic	OCL13		Good	?	0.9983	0.9982	n/a	8 / 8 (100%)	OCL13_01_gtrOC1,98.986%;OCL13_02_pda2a,100.0%;OCL13_03_gtrOC13,100.0%;OCL13_04_gtrOC14,99.417%;OCL13_05_gtrOC15,100.0%;OCL13_06_htrL,99.476%;OCL13_07_gtrOC19,100.0%;OCL13_08_gtrOC17,99.696%		0		0 / 8 (0%)		0
GCA_003584515.1_ASM358451v1_genomic	OCL13		Good	?	0.995	0.9981	n/a	8 / 8 (100%)	OCL13_01_gtrOC1,98.986%;OCL13_02_pda2a,100.0%;OCL13_03_gtrOC13,100.0%;OCL13_04_gtrOC14,99.417%;OCL13_05_gtrOC15,100.0%;OCL13_06_htrL,99.476%;OCL13_07_gtrOC19,100.0%;OCL13_08_gtrOC17,99.696%		0		0 / 8 (0%)		0
GCA_003584535.1_ASM358453v1_genomic	OCL13		Good	?	1	0.9982	n/a	8 / 8 (100%)	OCL13_01_gtrOC1,98.986%;OCL13_02_pda2a,100.0%;OCL13_03_gtrOC13,100.0%;OCL13_04_gtrOC14,99.417%;OCL13_05_gtrOC15,100.0%;OCL13_06_htrL,99.476%;OCL13_07_gtrOC19,100.0%;OCL13_08_gtrOC17,99.696%		0		0 / 8 (0%)		0
GCA_003595685.1_ASM359568v1_genomic	OCL13		Good	?	0.9995	0.9982	n/a	8 / 8 (100%)	OCL13_01_gtrOC1,98.986%;OCL13_02_pda2a,100.0%;OCL13_03_gtrOC13,100.0%;OCL13_04_gtrOC14,99.417%;OCL13_05_gtrOC15,100.0%;OCL13_06_htrL,100.0%;OCL13_07_gtrOC19,100.0%;OCL13_08_gtrOC17,99.696%		0		0 / 8 (0%)		0
GCA_003595835.1_ASM359583v1_genomic	OCL13		Good	?	1	0.998	n/a	8 / 8 (100%)	OCL13_01_gtrOC1,98.986%;OCL13_02_pda2a,100.0%;OCL13_03_gtrOC13,100.0%;OCL13_04_gtrOC14,99.417%;OCL13_05_gtrOC15,100.0%;OCL13_06_htrL,99.476%;OCL13_07_gtrOC19,100.0%;OCL13_08_gtrOC17,99.696%		0		0 / 8 (0%)		0
GCA_003597385.1_ASM359738v1_genomic	OCL13		Good	?	1	0.9982	n/a	8 / 8 (100%)	OCL13_01_gtrOC1,98.986%;OCL13_02_pda2a,100.0%;OCL13_03_gtrOC13,100.0%;OCL13_04_gtrOC14,99.417%;OCL13_05_gtrOC15,100.0%;OCL13_06_htrL,99.476%;OCL13_07_gtrOC19,100.0%;OCL13_08_gtrOC17,99.696%		0		0 / 8 (0%)		0
GCA_003615295.1_ASM361529v1_genomic	OCL2		Good	?	1	1	n/a	9 / 9 (100%)	OCL2_01_gtrOC1,100.0%;OCL2_02_gtrOC2,100.0%;OCL2_03_pda1,100.0%;OCL2_04_gtrOC3,100.0%;OCL2_05_gtrOC4,100.0%;OCL2_06_orf1(ghy),100.0%;OCL2_07_gtrOC8,100.0%;OCL2_08_wecB,100.0%;OCL2_09_gtrOC9,100.0%		0		0 / 9 (0%)		0
GCA_003670075.1_ASM367007v1_genomic	OCL1		Good	?	1	0.9999	n/a	9 / 9 (100%)	OCL1_01_gtrOC1,100.0%;OCL1_02_gtrOC2,100.0%;OCL1_03_pda1,100.0%;OCL1_04_gtrOC3,100.0%;OCL1_05_gtrOC4,100.0%;OCL1_06_orf1(ghy),100.0%;OCL1_07_gtrOC5,100.0%;OCL1_08_gtrOC6,99.677%;OCL1_09_gtrOC7,100.0%		0		0 / 9 (0%)		0
GCA_003863935.1_ASM386393v1_genomic	OCL1		Good	?	1	0.9811	n/a	9 / 9 (100%)	OCL1_01_gtrOC1,97.643%;OCL1_02_gtrOC2,99.417%;OCL1_03_pda1,100.0%;OCL1_04_gtrOC3,98.824%;OCL1_05_gtrOC4,99.13%;OCL1_06_orf1(ghy),97.98%;OCL1_07_gtrOC5,99.206%;OCL1_08_gtrOC6,97.742%;OCL1_09_gtrOC7,99.686%		0		0 / 9 (0%)		0
GCA_003947815.1_ASM394781v1_genomic	OCL1		Good	?	1	0.9812	n/a	9 / 9 (100%)	OCL1_01_gtrOC1,97.643%;OCL1_02_gtrOC2,99.417%;OCL1_03_pda1,100.0%;OCL1_04_gtrOC3,98.824%;OCL1_05_gtrOC4,99.13%;OCL1_06_orf1(ghy),97.595%;OCL1_07_gtrOC5,99.206%;OCL1_08_gtrOC6,98.065%;OCL1_09_gtrOC7,99.708%		0		0 / 9 (0%)		0
GCA_003947855.1_ASM394785v1_genomic	OCL1		Good	?	1	0.9811	n/a	9 / 9 (100%)	OCL1_01_gtrOC1,97.643%;OCL1_02_gtrOC2,99.417%;OCL1_03_pda1,100.0%;OCL1_04_gtrOC3,98.824%;OCL1_05_gtrOC4,99.13%;OCL1_06_orf1(ghy),97.595%;OCL1_07_gtrOC5,98.81%;OCL1_08_gtrOC6,98.065%;OCL1_09_gtrOC7,99.708%		0		0 / 9 (0%)		0
GCA_003948605.1_ASM394860v1_genomic	OCL1		Good	?	1	0.9806	n/a	9 / 9 (100%)	OCL1_01_gtrOC1,97.643%;OCL1_02_gtrOC2,99.417%;OCL1_03_pda1,100.0%;OCL1_04_gtrOC3,98.824%;OCL1_05_gtrOC4,99.13%;OCL1_06_orf1(ghy),97.595%;OCL1_07_gtrOC5,98.805%;OCL1_08_gtrOC6,98.065%;OCL1_09_gtrOC7,99.708%		0		0 / 9 (0%)		0
GCA_003948675.1_ASM394867v1_genomic	OCL8		Good	?	1	0.9955	n/a	6 / 6 (100%)	OCL8_01_gtrOC1",98.311%;OCL8_02_pda2,98.889%;OCL8_03_gtrOC18,100.0%;OCL8_04_gtrOC19b,100.0%;OCL8_05_gtrOC26,100.0%;OCL8_06_gtrOC21,99.681%		0		0 / 6 (0%)		0
GCA_003948805.1_ASM394880v1_genomic	OCL1		Good	?	1	0.9812	n/a	9 / 9 (100%)	OCL1_01_gtrOC1,97.643%;OCL1_02_gtrOC2,99.417%;OCL1_03_pda1,100.0%;OCL1_04_gtrOC3,98.824%;OCL1_05_gtrOC4,99.13%;OCL1_06_orf1(ghy),97.595%;OCL1_07_gtrOC5,99.206%;OCL1_08_gtrOC6,98.065%;OCL1_09_gtrOC7,99.708%		0		0 / 9 (0%)		0
GCA_003949075.1_ASM394907v1_genomic	OCL1		Good	?	1	0.9811	n/a	9 / 9 (100%)	OCL1_01_gtrOC1,97.643%;OCL1_02_gtrOC2,99.417%;OCL1_03_pda1,100.0%;OCL1_04_gtrOC3,98.824%;OCL1_05_gtrOC4,99.13%;OCL1_06_orf1(ghy),97.595%;OCL1_07_gtrOC5,98.81%;OCL1_08_gtrOC6,98.065%;OCL1_09_gtrOC7,99.708%		0		0 / 9 (0%)		0
GCA_003949205.1_ASM394920v1_genomic	OCL1		Good	?	1	0.9812	n/a	9 / 9 (100%)	OCL1_01_gtrOC1,97.643%;OCL1_02_gtrOC2,99.417%;OCL1_03_pda1,100.0%;OCL1_04_gtrOC3,98.824%;OCL1_05_gtrOC4,99.13%;OCL1_06_orf1(ghy),97.595%;OCL1_07_gtrOC5,99.206%;OCL1_08_gtrOC6,98.065%;OCL1_09_gtrOC7,99.708%		0		0 / 9 (0%)		0
GCA_003949275.1_ASM394927v1_genomic	OCL1		Good	?	1	0.9812	n/a	9 / 9 (100%)	OCL1_01_gtrOC1,97.643%;OCL1_02_gtrOC2,99.417%;OCL1_03_pda1,100.0%;OCL1_04_gtrOC3,98.824%;OCL1_05_gtrOC4,99.13%;OCL1_06_orf1(ghy),97.595%;OCL1_07_gtrOC5,99.206%;OCL1_08_gtrOC6,98.065%;OCL1_09_gtrOC7,99.708%		0		0 / 9 (0%)		0
GCA_003949425.1_ASM394942v1_genomic	OCL1		Good	?	0.9995	0.9809	n/a	9 / 9 (100%)	OCL1_01_gtrOC1,97.643%;OCL1_02_gtrOC2,99.417%;OCL1_03_pda1,100.0%;OCL1_04_gtrOC3,98.824%;OCL1_05_gtrOC4,99.13%;OCL1_06_orf1(ghy),97.595%;OCL1_07_gtrOC5,98.739%;OCL1_08_gtrOC6,98.065%;OCL1_09_gtrOC7,99.708%		0		0 / 9 (0%)		0
GCA_003949655.1_ASM394965v1_genomic	OCL1		Good	?	1	0.9812	n/a	9 / 9 (100%)	OCL1_01_gtrOC1,97.643%;OCL1_02_gtrOC2,99.417%;OCL1_03_pda1,100.0%;OCL1_04_gtrOC3,98.824%;OCL1_05_gtrOC4,99.13%;OCL1_06_orf1(ghy),97.595%;OCL1_07_gtrOC5,99.206%;OCL1_08_gtrOC6,98.065%;OCL1_09_gtrOC7,99.708%		0		0 / 9 (0%)		0
GCA_003949935.1_ASM394993v1_genomic	OCL1		Good	?	1	0.9811	n/a	9 / 9 (100%)	OCL1_01_gtrOC1,97.643%;OCL1_02_gtrOC2,99.417%;OCL1_03_pda1,100.0%;OCL1_04_gtrOC3,98.824%;OCL1_05_gtrOC4,99.13%;OCL1_06_orf1(ghy),97.595%;OCL1_07_gtrOC5,98.81%;OCL1_08_gtrOC6,98.355%;OCL1_09_gtrOC7,99.708%		0		0 / 9 (0%)		0
GCA_003984795.1_ASM398479v1_genomic	OCL1		Good	?	1	0.9811	n/a	9 / 9 (100%)	OCL1_01_gtrOC1,97.643%;OCL1_02_gtrOC2,99.417%;OCL1_03_pda1,100.0%;OCL1_04_gtrOC3,98.824%;OCL1_05_gtrOC4,99.13%;OCL1_06_orf1(ghy),97.98%;OCL1_07_gtrOC5,99.206%;OCL1_08_gtrOC6,98.208%;OCL1_09_gtrOC7,99.708%		0		0 / 9 (0%)		0
GCA_004123315.1_ASM412331v1_genomic	OCL6		Good	?	1	0.9989	n/a	10 / 10 (100%)	OCL6_01_gtrOC1",98.649%;OCL6_02_pda2,100.0%;OCL6_03_gtrOC18,100.0%;OCL6_04_gtrOC19a,100.0%;OCL6_05_rmlB,100.0%;OCL6_06_rmlD,100.0%;OCL6_07_rmlA,99.663%;OCL6_08_rmlC,100.0%;OCL6_09_gtrOC20,100.0%;OCL6_10_gtrOC21,100.0%		0		0 / 10 (0%)		0
GCA_004357205.1_ASM435720v1_genomic	OCL6		Good	?	1	0.9999	n/a	10 / 10 (100%)	OCL6_01_gtrOC1",100.0%;OCL6_02_pda2,100.0%;OCL6_03_gtrOC18,100.0%;OCL6_04_gtrOC19a,100.0%;OCL6_05_rmlB,100.0%;OCL6_06_rmlD,100.0%;OCL6_07_rmlA,100.0%;OCL6_08_rmlC,100.0%;OCL6_09_gtrOC20,100.0%;OCL6_10_gtrOC21,99.681%		0		0 / 10 (0%)		0
GCA_004378395.1_ASM437839v1_genomic	OCL1		Good	?	0.9999	0.9811	n/a	9 / 9 (100%)	OCL1_01_gtrOC1,97.643%;OCL1_02_gtrOC2,99.407%;OCL1_03_pda1,100.0%;OCL1_04_gtrOC3,98.824%;OCL1_05_gtrOC4,99.13%;OCL1_06_orf1(ghy),97.98%;OCL1_07_gtrOC5,99.206%;OCL1_08_gtrOC6,98.065%;OCL1_09_gtrOC7,99.417%		0		0 / 9 (0%)		0
GCA_005784875.1_ASM578487v1_genomic	OCL1		Good	?	1	0.9812	n/a	9 / 9 (100%)	OCL1_01_gtrOC1,97.643%;OCL1_02_gtrOC2,99.417%;OCL1_03_pda1,100.0%;OCL1_04_gtrOC3,98.824%;OCL1_05_gtrOC4,99.13%;OCL1_06_orf1(ghy),97.98%;OCL1_07_gtrOC5,99.206%;OCL1_08_gtrOC6,98.065%;OCL1_09_gtrOC7,99.708%		0		0 / 9 (0%)		0
GCA_005819475.1_ASM581947v1_genomic	OCL13		Good	?	1	0.9978	n/a	8 / 8 (100%)	OCL13_01_gtrOC1,98.311%;OCL13_02_pda2a,100.0%;OCL13_03_gtrOC13,100.0%;OCL13_04_gtrOC14,100.0%;OCL13_05_gtrOC15,100.0%;OCL13_06_htrL,99.476%;OCL13_07_gtrOC19,100.0%;OCL13_08_gtrOC17,100.0%		0		0 / 8 (0%)		3	OCL15_09_qdtB,93.767%;OCL15_06_rmlB,95.211%;OCL15_07_rmlA,96.22%
GCA_005819735.1_ASM581973v1_genomic	OCL13		Good	?	1	0.9983	n/a	8 / 8 (100%)	OCL13_01_gtrOC1,98.986%;OCL13_02_pda2a,100.0%;OCL13_03_gtrOC13,100.0%;OCL13_04_gtrOC14,100.0%;OCL13_05_gtrOC15,100.0%;OCL13_06_htrL,99.476%;OCL13_07_gtrOC19,99.668%;OCL13_08_gtrOC17,100.0%		0		0 / 8 (0%)		0
GCA_006369835.1_ASM636983v1_genomic	OCL1		Good	?	1	0.9812	n/a	9 / 9 (100%)	OCL1_01_gtrOC1,97.643%;OCL1_02_gtrOC2,99.417%;OCL1_03_pda1,100.0%;OCL1_04_gtrOC3,98.824%;OCL1_05_gtrOC4,99.13%;OCL1_06_orf1(ghy),97.98%;OCL1_07_gtrOC5,99.206%;OCL1_08_gtrOC6,98.065%;OCL1_09_gtrOC7,99.708%		0		0 / 9 (0%)		0
GCA_006491955.1_ASM649195v1_genomic	OCL13		Good	?	1	0.998	n/a	8 / 8 (100%)	OCL13_01_gtrOC1,98.649%;OCL13_02_pda2a,100.0%;OCL13_03_gtrOC13,100.0%;OCL13_04_gtrOC14,99.417%;OCL13_05_gtrOC15,100.0%;OCL13_06_htrL,99.476%;OCL13_07_gtrOC19,100.0%;OCL13_08_gtrOC17,99.696%		0		0 / 8 (0%)		2	OCL15_06_rmlB,94.648%;OCL15_07_rmlA,97.586%
GCA_006493875.1_ASM649387v1_genomic	OCL13		Good	?	1	0.9982	n/a	8 / 8 (100%)	OCL13_01_gtrOC1,98.986%;OCL13_02_pda2a,100.0%;OCL13_03_gtrOC13,100.0%;OCL13_04_gtrOC14,99.417%;OCL13_05_gtrOC15,100.0%;OCL13_06_htrL,99.476%;OCL13_07_gtrOC19,100.0%;OCL13_08_gtrOC17,99.696%		0		0 / 8 (0%)		0
GCA_008977405.1_ASM897740v1_genomic	OCL6		Good	?	1	0.9959	n/a	10 / 10 (100%)	OCL6_01_gtrOC1",99.662%;OCL6_02_pda2,98.729%;OCL6_03_gtrOC18,98.78%;OCL6_04_gtrOC19a,99.713%;OCL6_05_rmlB,100.0%;OCL6_06_rmlD,100.0%;OCL6_07_rmlA,100.0%;OCL6_08_rmlC,100.0%;OCL6_09_gtrOC20,100.0%;OCL6_10_gtrOC21,100.0%		0		0 / 10 (0%)		0
GCA_008977785.1_ASM897778v1_genomic	OCL6		Good	?	1	0.9959	n/a	10 / 10 (100%)	OCL6_01_gtrOC1",99.662%;OCL6_02_pda2,98.729%;OCL6_03_gtrOC18,98.78%;OCL6_04_gtrOC19a,99.713%;OCL6_05_rmlB,100.0%;OCL6_06_rmlD,100.0%;OCL6_07_rmlA,100.0%;OCL6_08_rmlC,100.0%;OCL6_09_gtrOC20,100.0%;OCL6_10_gtrOC21,100.0%		0		0 / 10 (0%)		0
GCA_008978025.1_ASM897802v1_genomic	OCL6		Good	?	1	0.9959	n/a	10 / 10 (100%)	OCL6_01_gtrOC1",99.662%;OCL6_02_pda2,98.729%;OCL6_03_gtrOC18,98.78%;OCL6_04_gtrOC19a,99.713%;OCL6_05_rmlB,100.0%;OCL6_06_rmlD,100.0%;OCL6_07_rmlA,100.0%;OCL6_08_rmlC,100.0%;OCL6_09_gtrOC20,100.0%;OCL6_10_gtrOC21,100.0%		0		0 / 10 (0%)		0
GCA_008978465.1_ASM897846v1_genomic	OCL13		Good	?	1	0.9978	n/a	8 / 8 (100%)	OCL13_01_gtrOC1,98.311%;OCL13_02_pda2a,100.0%;OCL13_03_gtrOC13,100.0%;OCL13_04_gtrOC14,100.0%;OCL13_05_gtrOC15,100.0%;OCL13_06_htrL,99.476%;OCL13_07_gtrOC19,100.0%;OCL13_08_gtrOC17,100.0%		0		0 / 8 (0%)		0
GCA_008986965.1_ASM898696v1_genomic	OCL7		Good	?	1	0.987	n/a	9 / 9 (100%)	OCL7_01_gtrOC1",98.649%;OCL7_02_pda2,98.889%;OCL7_03_gtrOC18,97.853%;OCL7_04_gtrOC2,98.039%;OCL7_05_orf,97.768%;OCL7_06_ahy,99.565%;OCL7_07_gtrOC23,99.716%;OCL7_08_gtrOC24,99.628%;OCL7_09_gtrOC25,99.452%		0		0 / 9 (0%)		0
GCA_008987025.1_ASM898702v1_genomic	OCL1		Good	?	1	0.9814	n/a	9 / 9 (100%)	OCL1_01_gtrOC1,97.643%;OCL1_02_gtrOC2,99.417%;OCL1_03_pda1,100.0%;OCL1_04_gtrOC3,98.824%;OCL1_05_gtrOC4,99.13%;OCL1_06_orf1(ghy),97.98%;OCL1_07_gtrOC5,99.206%;OCL1_08_gtrOC6,98.065%;OCL1_09_gtrOC7,99.708%		0		0 / 9 (0%)		0
GCA_008987065.1_ASM898706v1_genomic	OCL1		Good	?	1	0.9814	n/a	9 / 9 (100%)	OCL1_01_gtrOC1,97.643%;OCL1_02_gtrOC2,99.417%;OCL1_03_pda1,100.0%;OCL1_04_gtrOC3,98.824%;OCL1_05_gtrOC4,99.13%;OCL1_06_orf1(ghy),97.818%;OCL1_07_gtrOC5,99.206%;OCL1_08_gtrOC6,98.065%;OCL1_09_gtrOC7,99.708%		0		0 / 9 (0%)		0
GCA_008987605.1_ASM898760v1_genomic	OCL13		Good	?	1	0.9983	n/a	8 / 8 (100%)	OCL13_01_gtrOC1,98.986%;OCL13_02_pda2a,100.0%;OCL13_03_gtrOC13,100.0%;OCL13_04_gtrOC14,99.417%;OCL13_05_gtrOC15,100.0%;OCL13_06_htrL,99.476%;OCL13_07_gtrOC19,100.0%;OCL13_08_gtrOC17,100.0%		0		0 / 8 (0%)		0
GCA_008988225.1_ASM898822v1_genomic	OCL6		Good	?	1	0.9998	n/a	10 / 10 (100%)	OCL6_01_gtrOC1",100.0%;OCL6_02_pda2,100.0%;OCL6_03_gtrOC18,99.695%;OCL6_04_gtrOC19a,100.0%;OCL6_05_rmlB,100.0%;OCL6_06_rmlD,100.0%;OCL6_07_rmlA,100.0%;OCL6_08_rmlC,100.0%;OCL6_09_gtrOC20,100.0%;OCL6_10_gtrOC21,100.0%		0		0 / 10 (0%)		0
GCA_008988665.1_ASM898866v1_genomic	OCL1		Good	?	0.9961	0.9813	n/a	9 / 9 (100%)	OCL1_01_gtrOC1,97.643%;OCL1_02_gtrOC2,99.417%;OCL1_03_pda1,100.0%;OCL1_04_gtrOC3,98.824%;OCL1_05_gtrOC4,99.13%;OCL1_06_orf1(ghy),97.98%;OCL1_07_gtrOC5,99.206%;OCL1_08_gtrOC6,98.065%;OCL1_09_gtrOC7,99.697%		0		0 / 9 (0%)		0
GCA_008988785.1_ASM898878v1_genomic	OCL7		Good	?	1	0.986	n/a	9 / 9 (100%)	OCL7_01_gtrOC1",98.311%;OCL7_02_pda2,99.259%;OCL7_03_gtrOC18,98.466%;OCL7_04_gtrOC2,98.039%;OCL7_05_orf,97.321%;OCL7_06_ahy,99.13%;OCL7_07_gtrOC23,100.0%;OCL7_08_gtrOC24,98.936%;OCL7_09_gtrOC25,98.904%		0		0 / 9 (0%)		0
GCA_008988965.1_ASM898896v1_genomic	OCL1		Good	?	0.9971	0.9811	n/a	9 / 9 (100%)	OCL1_01_gtrOC1,97.643%;OCL1_02_gtrOC2,99.417%;OCL1_03_pda1,100.0%;OCL1_04_gtrOC3,98.824%;OCL1_05_gtrOC4,99.13%;OCL1_06_orf1(ghy),97.98%;OCL1_07_gtrOC5,99.177%;OCL1_08_gtrOC6,98.299%;OCL1_09_gtrOC7,99.708%		0		0 / 9 (0%)		0
GCA_008992905.1_ASM899290v1_genomic	OCL13		Good	?	1	0.9978	n/a	8 / 8 (100%)	OCL13_01_gtrOC1,98.311%;OCL13_02_pda2a,100.0%;OCL13_03_gtrOC13,100.0%;OCL13_04_gtrOC14,100.0%;OCL13_05_gtrOC15,100.0%;OCL13_06_htrL,99.476%;OCL13_07_gtrOC19,100.0%;OCL13_08_gtrOC17,100.0%		0		0 / 8 (0%)		0
GCA_008994815.1_ASM899481v1_genomic	OCL6		Good	?	1	0.9959	n/a	10 / 10 (100%)	OCL6_01_gtrOC1",99.662%;OCL6_02_pda2,98.729%;OCL6_03_gtrOC18,98.78%;OCL6_04_gtrOC19a,99.713%;OCL6_05_rmlB,100.0%;OCL6_06_rmlD,100.0%;OCL6_07_rmlA,100.0%;OCL6_08_rmlC,100.0%;OCL6_09_gtrOC20,100.0%;OCL6_10_gtrOC21,100.0%		0		0 / 10 (0%)		0
GCA_008995875.1_ASM899587v1_genomic	OCL13		Good	?	1	0.9975	n/a	8 / 8 (100%)	OCL13_01_gtrOC1,98.311%;OCL13_02_pda2a,100.0%;OCL13_03_gtrOC13,100.0%;OCL13_04_gtrOC14,99.417%;OCL13_05_gtrOC15,100.0%;OCL13_06_htrL,99.476%;OCL13_07_gtrOC19,100.0%;OCL13_08_gtrOC17,100.0%		0		0 / 8 (0%)		0
GCA_008999275.1_ASM899927v1_genomic	OCL13		Good	?	1	0.9976	n/a	8 / 8 (100%)	OCL13_01_gtrOC1,98.311%;OCL13_02_pda2a,100.0%;OCL13_03_gtrOC13,100.0%;OCL13_04_gtrOC14,100.0%;OCL13_05_gtrOC15,100.0%;OCL13_06_htrL,99.476%;OCL13_07_gtrOC19,100.0%;OCL13_08_gtrOC17,100.0%		0		0 / 8 (0%)		0
GCA_009000755.1_ASM900075v1_genomic	OCL7		Good	?	1	0.9958	n/a	9 / 9 (100%)	OCL7_01_gtrOC1",99.662%;OCL7_02_pda2,98.889%;OCL7_03_gtrOC18,98.773%;OCL7_04_gtrOC2,100.0%;OCL7_05_orf,99.554%;OCL7_06_ahy,99.565%;OCL7_07_gtrOC23,100.0%;OCL7_08_gtrOC24,99.645%;OCL7_09_gtrOC25,99.726%		0		0 / 9 (0%)		0
GCA_009004355.1_ASM900435v1_genomic	OCL6		Good	?	1	0.9996	n/a	10 / 10 (100%)	OCL6_01_gtrOC1",100.0%;OCL6_02_pda2,100.0%;OCL6_03_gtrOC18,100.0%;OCL6_04_gtrOC19a,99.713%;OCL6_05_rmlB,100.0%;OCL6_06_rmlD,100.0%;OCL6_07_rmlA,100.0%;OCL6_08_rmlC,100.0%;OCL6_09_gtrOC20,100.0%;OCL6_10_gtrOC21,100.0%		0		0 / 10 (0%)		0
GCA_009005205.1_ASM900520v1_genomic	OCL13		Good	?	1	0.9978	n/a	8 / 8 (100%)	OCL13_01_gtrOC1,98.311%;OCL13_02_pda2a,100.0%;OCL13_03_gtrOC13,100.0%;OCL13_04_gtrOC14,100.0%;OCL13_05_gtrOC15,100.0%;OCL13_06_htrL,99.476%;OCL13_07_gtrOC19,100.0%;OCL13_08_gtrOC17,100.0%		0		0 / 8 (0%)		0
GCA_009006475.1_ASM900647v1_genomic	OCL6		Good	?	0.9906	0.9998	n/a	10 / 10 (100%)	OCL6_01_gtrOC1",100.0%;OCL6_02_pda2,100.0%;OCL6_03_gtrOC18,99.695%;OCL6_04_gtrOC19a,100.0%;OCL6_05_rmlB,100.0%;OCL6_06_rmlD,100.0%;OCL6_07_rmlA,100.0%;OCL6_08_rmlC,100.0%;OCL6_09_gtrOC20,100.0%;OCL6_10_gtrOC21,100.0%		0		0 / 10 (0%)		0
GCA_009010135.1_ASM901013v1_genomic	OCL1		Good	?	1	0.9812	n/a	9 / 9 (100%)	OCL1_01_gtrOC1,97.643%;OCL1_02_gtrOC2,99.417%;OCL1_03_pda1,100.0%;OCL1_04_gtrOC3,98.824%;OCL1_05_gtrOC4,99.13%;OCL1_06_orf1(ghy),97.98%;OCL1_07_gtrOC5,99.206%;OCL1_08_gtrOC6,98.065%;OCL1_09_gtrOC7,99.708%		0		0 / 9 (0%)		0
GCA_009013135.1_ASM901313v1_genomic	OCL13		Good	?	1	0.9978	n/a	8 / 8 (100%)	OCL13_01_gtrOC1,98.311%;OCL13_02_pda2a,100.0%;OCL13_03_gtrOC13,100.0%;OCL13_04_gtrOC14,100.0%;OCL13_05_gtrOC15,100.0%;OCL13_06_htrL,99.476%;OCL13_07_gtrOC19,100.0%;OCL13_08_gtrOC17,100.0%		0		0 / 8 (0%)		0
GCA_009014395.1_ASM901439v1_genomic	OCL7		Good	?	1	0.9953	n/a	9 / 9 (100%)	OCL7_01_gtrOC1",99.662%;OCL7_02_pda2,98.889%;OCL7_03_gtrOC18,98.773%;OCL7_04_gtrOC2,100.0%;OCL7_05_orf,99.554%;OCL7_06_ahy,99.565%;OCL7_07_gtrOC23,100.0%;OCL7_08_gtrOC24,99.645%;OCL7_09_gtrOC25,99.726%		0		0 / 9 (0%)		0
GCA_009014615.1_ASM901461v1_genomic	OCL13		Good	?	1	0.9978	n/a	8 / 8 (100%)	OCL13_01_gtrOC1,98.311%;OCL13_02_pda2a,100.0%;OCL13_03_gtrOC13,100.0%;OCL13_04_gtrOC14,100.0%;OCL13_05_gtrOC15,100.0%;OCL13_06_htrL,99.476%;OCL13_07_gtrOC19,100.0%;OCL13_08_gtrOC17,100.0%		0		0 / 8 (0%)		0
GCA_009736045.1_ASM973604v1_genomic	OCL1		Good	?	1	0.9812	n/a	9 / 9 (100%)	OCL1_01_gtrOC1,97.643%;OCL1_02_gtrOC2,99.363%;OCL1_03_pda1,100.0%;OCL1_04_gtrOC3,98.824%;OCL1_05_gtrOC4,99.13%;OCL1_06_orf1(ghy),97.98%;OCL1_07_gtrOC5,99.206%;OCL1_08_gtrOC6,98.065%;OCL1_09_gtrOC7,99.708%		0		0 / 9 (0%)		0
GCA_009736455.1_ASM973645v1_genomic	OCL1		Good	?	1	0.9812	n/a	9 / 9 (100%)	OCL1_01_gtrOC1,97.643%;OCL1_02_gtrOC2,99.417%;OCL1_03_pda1,100.0%;OCL1_04_gtrOC3,98.824%;OCL1_05_gtrOC4,99.13%;OCL1_06_orf1(ghy),97.98%;OCL1_07_gtrOC5,99.206%;OCL1_08_gtrOC6,98.252%;OCL1_09_gtrOC7,99.708%		0		0 / 9 (0%)		0
GCA_009736485.1_ASM973648v1_genomic	OCL1		Good	?	1	0.9812	n/a	9 / 9 (100%)	OCL1_01_gtrOC1,97.643%;OCL1_02_gtrOC2,99.417%;OCL1_03_pda1,100.0%;OCL1_04_gtrOC3,98.824%;OCL1_05_gtrOC4,99.13%;OCL1_06_orf1(ghy),97.98%;OCL1_07_gtrOC5,99.206%;OCL1_08_gtrOC6,98.252%;OCL1_09_gtrOC7,99.708%		0		0 / 9 (0%)		0
GCA_009737505.1_ASM973750v1_genomic	OCL1		Good	?	1	0.9812	n/a	9 / 9 (100%)	OCL1_01_gtrOC1,97.643%;OCL1_02_gtrOC2,99.417%;OCL1_03_pda1,100.0%;OCL1_04_gtrOC3,98.824%;OCL1_05_gtrOC4,99.13%;OCL1_06_orf1(ghy),97.98%;OCL1_07_gtrOC5,99.206%;OCL1_08_gtrOC6,98.252%;OCL1_09_gtrOC7,99.708%		0		0 / 9 (0%)		0
GCA_009753775.1_ASM975377v1_genomic	OCL2		Good	?	1	0.9998	n/a	9 / 9 (100%)	OCL2_01_gtrOC1,100.0%;OCL2_02_gtrOC2,100.0%;OCL2_03_pda1,100.0%;OCL2_04_gtrOC3,100.0%;OCL2_05_gtrOC4,100.0%;OCL2_06_orf1(ghy),99.664%;OCL2_07_gtrOC8,100.0%;OCL2_08_wecB,99.738%;OCL2_09_gtrOC9,100.0%		0		0 / 9 (0%)		0
GCA_011601485.1_ASM1160148v1_genomic	OCL1		Good	?	0.9988	0.9817	n/a	9 / 9 (100%)	OCL1_01_gtrOC1,97.643%;OCL1_02_gtrOC2,99.417%;OCL1_03_pda1,100.0%;OCL1_04_gtrOC3,98.824%;OCL1_05_gtrOC4,99.363%;OCL1_06_orf1(ghy),97.98%;OCL1_07_gtrOC5,99.206%;OCL1_08_gtrOC6,98.065%;OCL1_09_gtrOC7,99.708%		0		0 / 9 (0%)		0
GCA_013138415.1_ASM1313841v1_genomic	OCL1		Good	?	1	1	n/a	9 / 9 (100%)	OCL1_01_gtrOC1,100.0%;OCL1_02_gtrOC2,100.0%;OCL1_03_pda1,100.0%;OCL1_04_gtrOC3,100.0%;OCL1_05_gtrOC4,100.0%;OCL1_06_orf1(ghy),100.0%;OCL1_07_gtrOC5,100.0%;OCL1_08_gtrOC6,100.0%;OCL1_09_gtrOC7,100.0%		0		0 / 9 (0%)		0
GCA_013138475.1_ASM1313847v1_genomic	OCL1		Good	?	1	1	n/a	9 / 9 (100%)	OCL1_01_gtrOC1,100.0%;OCL1_02_gtrOC2,100.0%;OCL1_03_pda1,100.0%;OCL1_04_gtrOC3,100.0%;OCL1_05_gtrOC4,100.0%;OCL1_06_orf1(ghy),100.0%;OCL1_07_gtrOC5,100.0%;OCL1_08_gtrOC6,100.0%;OCL1_09_gtrOC7,100.0%		0		0 / 9 (0%)		0
GCA_013346525.1_ASM1334652v1_genomic	OCL7		Good	?	1	0.984	n/a	9 / 9 (100%)	OCL7_01_gtrOC1",98.649%;OCL7_02_pda2,97.778%;OCL7_03_gtrOC18,97.546%;OCL7_04_gtrOC2,97.759%;OCL7_05_orf,97.768%;OCL7_06_ahy,99.13%;OCL7_07_gtrOC23,100.0%;OCL7_08_gtrOC24,98.582%;OCL7_09_gtrOC25,98.63%		0		0 / 9 (0%)		0
GCA_014334965.1_ASM1433496v1_genomic	OCL1		Good	?	1	0.9998	n/a	9 / 9 (100%)	OCL1_01_gtrOC1,100.0%;OCL1_02_gtrOC2,100.0%;OCL1_03_pda1,100.0%;OCL1_04_gtrOC3,100.0%;OCL1_05_gtrOC4,100.0%;OCL1_06_orf1(ghy),100.0%;OCL1_07_gtrOC5,100.0%;OCL1_08_gtrOC6,99.677%;OCL1_09_gtrOC7,100.0%		0		0 / 9 (0%)		0
GCA_014531315.1_ASM1453131v1_genomic	OCL1		Good	?	1	0.9812	n/a	9 / 9 (100%)	OCL1_01_gtrOC1,97.643%;OCL1_02_gtrOC2,99.417%;OCL1_03_pda1,100.0%;OCL1_04_gtrOC3,98.824%;OCL1_05_gtrOC4,99.13%;OCL1_06_orf1(ghy),97.98%;OCL1_07_gtrOC5,99.134%;OCL1_08_gtrOC6,98.065%;OCL1_09_gtrOC7,99.708%		0		0 / 9 (0%)		0
GCA_014531345.1_ASM1453134v1_genomic	OCL6		Good	?	1	0.9999	n/a	10 / 10 (100%)	OCL6_01_gtrOC1",100.0%;OCL6_02_pda2,100.0%;OCL6_03_gtrOC18,100.0%;OCL6_04_gtrOC19a,100.0%;OCL6_05_rmlB,100.0%;OCL6_06_rmlD,100.0%;OCL6_07_rmlA,100.0%;OCL6_08_rmlC,100.0%;OCL6_09_gtrOC20,100.0%;OCL6_10_gtrOC21,99.681%		0		0 / 10 (0%)		0
GCA_014531395.1_ASM1453139v1_genomic	OCL13		Good	?	0.9818	0.9977	n/a	8 / 8 (100%)	OCL13_01_gtrOC1,98.311%;OCL13_02_pda2a,100.0%;OCL13_03_gtrOC13,100.0%;OCL13_04_gtrOC14,100.0%;OCL13_05_gtrOC15,100.0%;OCL13_06_htrL,99.476%;OCL13_07_gtrOC19,100.0%;OCL13_08_gtrOC17,100.0%		0		0 / 8 (0%)		3	OCL15_09_qdtB,93.767%;OCL15_06_rmlB,95.211%;OCL15_07_rmlA,96.22%
GCA_014531545.1_ASM1453154v1_genomic	OCL1		Good	?	1	1	n/a	9 / 9 (100%)	OCL1_01_gtrOC1,100.0%;OCL1_02_gtrOC2,100.0%;OCL1_03_pda1,100.0%;OCL1_04_gtrOC3,100.0%;OCL1_05_gtrOC4,100.0%;OCL1_06_orf1(ghy),100.0%;OCL1_07_gtrOC5,100.0%;OCL1_08_gtrOC6,100.0%;OCL1_09_gtrOC7,100.0%		0		0 / 9 (0%)		0
GCA_014531565.1_ASM1453156v1_genomic	OCL13		Good	?	1	0.9978	n/a	8 / 8 (100%)	OCL13_01_gtrOC1,98.311%;OCL13_02_pda2a,100.0%;OCL13_03_gtrOC13,100.0%;OCL13_04_gtrOC14,100.0%;OCL13_05_gtrOC15,100.0%;OCL13_06_htrL,99.476%;OCL13_07_gtrOC19,100.0%;OCL13_08_gtrOC17,100.0%		0		0 / 8 (0%)		3	OCL15_09_qdtB,93.767%;OCL15_06_rmlB,95.211%;OCL15_07_rmlA,96.22%
GCA_014531745.1_ASM1453174v1_genomic	OCL1		Good	?	1	0.9999	n/a	9 / 9 (100%)	OCL1_01_gtrOC1,100.0%;OCL1_02_gtrOC2,100.0%;OCL1_03_pda1,99.588%;OCL1_04_gtrOC3,100.0%;OCL1_05_gtrOC4,100.0%;OCL1_06_orf1(ghy),100.0%;OCL1_07_gtrOC5,100.0%;OCL1_08_gtrOC6,100.0%;OCL1_09_gtrOC7,100.0%		0		0 / 9 (0%)		0
GCA_014881615.1_ASM1488161v1_genomic	OCL3		Good	?	1	0.9819	n/a	9 / 9 (100%)	OCL3_01_gtrOC1,98.316%;OCL3_02_gtrOC2,99.708%;OCL3_03_pda1,98.81%;OCL3_04_gtrOC3,98.814%;OCL3_05_gtrOC4,98.261%;OCL3_06_orf1(ghy),97.938%;OCL3_07_gtrOC8,100.0%;OCL3_08_gtrOC10,100.0%;OCL3_09_gtrOC11,97.656%		0		0 / 9 (0%)		1	OCL1_08_gtrOC6,98.065%
GCA_014893575.1_ASM1489357v1_genomic	OCL1		Good	?	1	0.9811	n/a	9 / 9 (100%)	OCL1_01_gtrOC1,97.643%;OCL1_02_gtrOC2,99.417%;OCL1_03_pda1,100.0%;OCL1_04_gtrOC3,98.824%;OCL1_05_gtrOC4,99.13%;OCL1_06_orf1(ghy),97.98%;OCL1_07_gtrOC5,99.206%;OCL1_08_gtrOC6,97.742%;OCL1_09_gtrOC7,99.686%		0		0 / 9 (0%)		0
GCA_014893595.1_ASM1489359v1_genomic	OCL1		Good	?	1	0.9811	n/a	9 / 9 (100%)	OCL1_01_gtrOC1,97.643%;OCL1_02_gtrOC2,99.417%;OCL1_03_pda1,100.0%;OCL1_04_gtrOC3,98.824%;OCL1_05_gtrOC4,99.13%;OCL1_06_orf1(ghy),97.98%;OCL1_07_gtrOC5,99.206%;OCL1_08_gtrOC6,97.742%;OCL1_09_gtrOC7,99.686%		0		0 / 9 (0%)		0
GCA_014947215.1_ASM1494721v1_genomic	OCL1		Good	?	1	0.9812	n/a	9 / 9 (100%)	OCL1_01_gtrOC1,97.643%;OCL1_02_gtrOC2,99.417%;OCL1_03_pda1,100.0%;OCL1_04_gtrOC3,98.381%;OCL1_05_gtrOC4,99.13%;OCL1_06_orf1(ghy),97.98%;OCL1_07_gtrOC5,99.206%;OCL1_08_gtrOC6,98.065%;OCL1_09_gtrOC7,99.708%		0		0 / 9 (0%)		0
GCA_015627285.1_ASM1562728v1_genomic	OCL1		Good	?	1	0.9811	n/a	9 / 9 (100%)	OCL1_01_gtrOC1,97.643%;OCL1_02_gtrOC2,99.417%;OCL1_03_pda1,100.0%;OCL1_04_gtrOC3,98.824%;OCL1_05_gtrOC4,99.13%;OCL1_06_orf1(ghy),97.98%;OCL1_07_gtrOC5,99.206%;OCL1_08_gtrOC6,97.742%;OCL1_09_gtrOC7,99.686%		0		0 / 9 (0%)		0
GCA_015666285.1_ASM1566628v1_genomic	OCL7		Good	?	0.9873	0.9925	n/a	9 / 9 (100%)	OCL7_01_gtrOC1",98.649%;OCL7_02_pda2,99.63%;OCL7_03_gtrOC18,100.0%;OCL7_04_gtrOC2,98.319%;OCL7_05_orf,97.321%;OCL7_06_ahy,99.13%;OCL7_07_gtrOC23,99.716%;OCL7_08_gtrOC24,100.0%;OCL7_09_gtrOC25,100.0%		0		0 / 9 (0%)		0
GCA_015694245.1_ASM1569424v1_genomic	OCL1		Good	?	1	0.9812	n/a	9 / 9 (100%)	OCL1_01_gtrOC1,97.643%;OCL1_02_gtrOC2,99.417%;OCL1_03_pda1,100.0%;OCL1_04_gtrOC3,98.824%;OCL1_05_gtrOC4,99.13%;OCL1_06_orf1(ghy),97.98%;OCL1_07_gtrOC5,99.206%;OCL1_08_gtrOC6,98.316%;OCL1_09_gtrOC7,99.708%		0		0 / 9 (0%)		0
GCA_015694605.1_ASM1569460v1_genomic	OCL7		Good	?	1	0.9966	n/a	9 / 9 (100%)	OCL7_01_gtrOC1",98.311%;OCL7_02_pda2,99.259%;OCL7_03_gtrOC18,100.0%;OCL7_04_gtrOC2,100.0%;OCL7_05_orf,99.554%;OCL7_06_ahy,99.565%;OCL7_07_gtrOC23,100.0%;OCL7_08_gtrOC24,100.0%;OCL7_09_gtrOC25,100.0%		0		0 / 9 (0%)		3	OCL15_09_qdtB,93.496%;OCL15_06_rmlB,95.493%;OCL15_07_rmlA,96.907%
GCA_016055945.1_ASM1605594v1_genomic	OCL1		Good	?	1	1	n/a	9 / 9 (100%)	OCL1_01_gtrOC1,100.0%;OCL1_02_gtrOC2,100.0%;OCL1_03_pda1,100.0%;OCL1_04_gtrOC3,100.0%;OCL1_05_gtrOC4,100.0%;OCL1_06_orf1(ghy),100.0%;OCL1_07_gtrOC5,100.0%;OCL1_08_gtrOC6,100.0%;OCL1_09_gtrOC7,100.0%		0		0 / 9 (0%)		0
GCA_016056005.1_ASM1605600v1_genomic	OCL1		Good	?	1	1	n/a	9 / 9 (100%)	OCL1_01_gtrOC1,100.0%;OCL1_02_gtrOC2,100.0%;OCL1_03_pda1,100.0%;OCL1_04_gtrOC3,100.0%;OCL1_05_gtrOC4,100.0%;OCL1_06_orf1(ghy),100.0%;OCL1_07_gtrOC5,100.0%;OCL1_08_gtrOC6,100.0%;OCL1_09_gtrOC7,100.0%		0		0 / 9 (0%)		0
GCA_016471855.1_PDT000899149.1_genomic	OCL1		Good	?	0.997	0.9811	n/a	9 / 9 (100%)	OCL1_01_gtrOC1,97.643%;OCL1_02_gtrOC2,99.417%;OCL1_03_pda1,100.0%;OCL1_04_gtrOC3,98.824%;OCL1_05_gtrOC4,99.13%;OCL1_06_orf1(ghy),97.98%;OCL1_07_gtrOC5,99.206%;OCL1_08_gtrOC6,98.264%;OCL1_09_gtrOC7,99.708%		0		0 / 9 (0%)		0
GCA_016472135.1_PDT000899117.1_genomic	OCL1		Good	?	1	0.9812	n/a	9 / 9 (100%)	OCL1_01_gtrOC1,97.643%;OCL1_02_gtrOC2,99.417%;OCL1_03_pda1,100.0%;OCL1_04_gtrOC3,98.824%;OCL1_05_gtrOC4,99.13%;OCL1_06_orf1(ghy),97.98%;OCL1_07_gtrOC5,99.206%;OCL1_08_gtrOC6,98.35%;OCL1_09_gtrOC7,99.708%		0		0 / 9 (0%)		0
GCA_016472195.1_PDT000899096.1_genomic	OCL7		Good	?	0.9819	0.9873	n/a	9 / 9 (100%)	OCL7_01_gtrOC1",98.986%;OCL7_02_pda2,98.889%;OCL7_03_gtrOC18,98.466%;OCL7_04_gtrOC2,97.971%;OCL7_05_orf,97.321%;OCL7_06_ahy,99.565%;OCL7_07_gtrOC23,100.0%;OCL7_08_gtrOC24,98.227%;OCL7_09_gtrOC25,98.63%		0		0 / 9 (0%)		3	OCL15_09_qdtB,94.851%;OCL15_06_rmlB,94.93%;OCL15_07_rmlA,97.586%
GCA_016472215.1_PDT000899093.1_genomic	OCL1		Good	?	0.9958	0.981	n/a	9 / 9 (100%)	OCL1_01_gtrOC1,97.643%;OCL1_02_gtrOC2,99.417%;OCL1_03_pda1,100.0%;OCL1_04_gtrOC3,98.824%;OCL1_05_gtrOC4,99.13%;OCL1_06_orf1(ghy),97.98%;OCL1_07_gtrOC5,99.17%;OCL1_08_gtrOC6,98.282%;OCL1_09_gtrOC7,99.708%		0		0 / 9 (0%)		0
GCA_016472355.1_PDT000899082.1_genomic	OCL1		Good	?	0.999	0.981	n/a	9 / 9 (100%)	OCL1_01_gtrOC1,97.643%;OCL1_02_gtrOC2,99.417%;OCL1_03_pda1,100.0%;OCL1_04_gtrOC3,98.824%;OCL1_05_gtrOC4,99.13%;OCL1_06_orf1(ghy),97.98%;OCL1_07_gtrOC5,99.149%;OCL1_08_gtrOC6,98.065%;OCL1_09_gtrOC7,99.708%		0		0 / 9 (0%)		0
GCA_016472555.1_PDT000898324.1_genomic	OCL1		Good	?	0.9998	0.9812	n/a	9 / 9 (100%)	OCL1_01_gtrOC1,97.643%;OCL1_02_gtrOC2,99.417%;OCL1_03_pda1,100.0%;OCL1_04_gtrOC3,98.824%;OCL1_05_gtrOC4,99.13%;OCL1_06_orf1(ghy),97.98%;OCL1_07_gtrOC5,99.206%;OCL1_08_gtrOC6,98.065%;OCL1_09_gtrOC7,99.708%		0		0 / 9 (0%)		0
GCA_016473375.1_PDT000893900.1_genomic	OCL13		Good	?	1	0.9971	n/a	8 / 8 (100%)	OCL13_01_gtrOC1,97.635%;OCL13_02_pda2a,100.0%;OCL13_03_gtrOC13,100.0%;OCL13_04_gtrOC14,99.708%;OCL13_05_gtrOC15,100.0%;OCL13_06_htrL,99.476%;OCL13_07_gtrOC19,100.0%;OCL13_08_gtrOC17,100.0%		0		0 / 8 (0%)		0
GCA_016475485.1_PDT000868647.1_genomic	OCL1		Good	?	0.9945	1	n/a	9 / 9 (100%)	OCL1_01_gtrOC1,100.0%;OCL1_02_gtrOC2,100.0%;OCL1_03_pda1,100.0%;OCL1_04_gtrOC3,100.0%;OCL1_05_gtrOC4,100.0%;OCL1_06_orf1(ghy),100.0%;OCL1_07_gtrOC5,100.0%;OCL1_08_gtrOC6,100.0%;OCL1_09_gtrOC7,100.0%		0		0 / 9 (0%)		0
GCA_016477665.1_PDT000866319.1_genomic	OCL1		Good	?	0.9955	0.981	n/a	9 / 9 (100%)	OCL1_01_gtrOC1,97.643%;OCL1_02_gtrOC2,99.417%;OCL1_03_pda1,100.0%;OCL1_04_gtrOC3,98.824%;OCL1_05_gtrOC4,99.13%;OCL1_06_orf1(ghy),97.98%;OCL1_07_gtrOC5,99.206%;OCL1_08_gtrOC6,98.246%;OCL1_09_gtrOC7,99.708%		0		0 / 9 (0%)		0
GCA_016477725.1_PDT000866222.1_genomic	OCL1		Good	?	1	0.9812	n/a	9 / 9 (100%)	OCL1_01_gtrOC1,97.643%;OCL1_02_gtrOC2,99.417%;OCL1_03_pda1,100.0%;OCL1_04_gtrOC3,98.824%;OCL1_05_gtrOC4,99.13%;OCL1_06_orf1(ghy),97.98%;OCL1_07_gtrOC5,99.206%;OCL1_08_gtrOC6,98.065%;OCL1_09_gtrOC7,99.708%		0		0 / 9 (0%)		0
GCA_016477785.1_PDT000865958.1_genomic	OCL1		Good	?	1	0.9812	n/a	9 / 9 (100%)	OCL1_01_gtrOC1,97.643%;OCL1_02_gtrOC2,99.417%;OCL1_03_pda1,100.0%;OCL1_04_gtrOC3,98.824%;OCL1_05_gtrOC4,99.13%;OCL1_06_orf1(ghy),98.201%;OCL1_07_gtrOC5,99.206%;OCL1_08_gtrOC6,98.065%;OCL1_09_gtrOC7,99.708%		0		0 / 9 (0%)		0
GCA_016477865.1_PDT000865955.1_genomic	OCL1		Good	?	1	0.9812	n/a	9 / 9 (100%)	OCL1_01_gtrOC1,97.643%;OCL1_02_gtrOC2,99.417%;OCL1_03_pda1,100.0%;OCL1_04_gtrOC3,98.824%;OCL1_05_gtrOC4,99.13%;OCL1_06_orf1(ghy),98.201%;OCL1_07_gtrOC5,99.206%;OCL1_08_gtrOC6,98.065%;OCL1_09_gtrOC7,99.708%		0		0 / 9 (0%)		0
GCA_016477925.1_PDT000865952.1_genomic	OCL1		Good	?	1	0.9812	n/a	9 / 9 (100%)	OCL1_01_gtrOC1,97.643%;OCL1_02_gtrOC2,99.417%;OCL1_03_pda1,100.0%;OCL1_04_gtrOC3,98.824%;OCL1_05_gtrOC4,99.13%;OCL1_06_orf1(ghy),98.201%;OCL1_07_gtrOC5,99.206%;OCL1_08_gtrOC6,98.065%;OCL1_09_gtrOC7,99.708%		0		0 / 9 (0%)		0
GCA_016477985.1_PDT000865949.1_genomic	OCL1		Good	?	1	0.9812	n/a	9 / 9 (100%)	OCL1_01_gtrOC1,97.643%;OCL1_02_gtrOC2,99.417%;OCL1_03_pda1,100.0%;OCL1_04_gtrOC3,98.824%;OCL1_05_gtrOC4,99.13%;OCL1_06_orf1(ghy),98.201%;OCL1_07_gtrOC5,99.206%;OCL1_08_gtrOC6,98.065%;OCL1_09_gtrOC7,99.708%		0		0 / 9 (0%)		0
GCA_016478065.1_PDT000865946.1_genomic	OCL1		Good	?	1	0.9812	n/a	9 / 9 (100%)	OCL1_01_gtrOC1,97.643%;OCL1_02_gtrOC2,99.417%;OCL1_03_pda1,100.0%;OCL1_04_gtrOC3,98.824%;OCL1_05_gtrOC4,99.13%;OCL1_06_orf1(ghy),98.201%;OCL1_07_gtrOC5,99.206%;OCL1_08_gtrOC6,98.065%;OCL1_09_gtrOC7,99.708%		0		0 / 9 (0%)		0
GCA_016478085.1_PDT000865943.1_genomic	OCL1		Good	?	1	0.9812	n/a	9 / 9 (100%)	OCL1_01_gtrOC1,97.643%;OCL1_02_gtrOC2,99.417%;OCL1_03_pda1,100.0%;OCL1_04_gtrOC3,98.824%;OCL1_05_gtrOC4,99.13%;OCL1_06_orf1(ghy),98.201%;OCL1_07_gtrOC5,99.206%;OCL1_08_gtrOC6,98.065%;OCL1_09_gtrOC7,99.708%		0		0 / 9 (0%)		0
GCA_016478205.1_PDT000865931.1_genomic	OCL1		Good	?	1	0.9812	n/a	9 / 9 (100%)	OCL1_01_gtrOC1,97.643%;OCL1_02_gtrOC2,99.417%;OCL1_03_pda1,100.0%;OCL1_04_gtrOC3,98.824%;OCL1_05_gtrOC4,99.13%;OCL1_06_orf1(ghy),98.201%;OCL1_07_gtrOC5,99.206%;OCL1_08_gtrOC6,98.065%;OCL1_09_gtrOC7,99.708%		0		0 / 9 (0%)		0
GCA_016478265.1_PDT000865942.1_genomic	OCL1		Good	?	1	0.9812	n/a	9 / 9 (100%)	OCL1_01_gtrOC1,97.643%;OCL1_02_gtrOC2,99.417%;OCL1_03_pda1,100.0%;OCL1_04_gtrOC3,98.824%;OCL1_05_gtrOC4,99.13%;OCL1_06_orf1(ghy),97.98%;OCL1_07_gtrOC5,99.206%;OCL1_08_gtrOC6,98.065%;OCL1_09_gtrOC7,99.708%		0		0 / 9 (0%)		0
GCA_016478365.1_PDT000865930.1_genomic	OCL1		Good	?	1	0.9812	n/a	9 / 9 (100%)	OCL1_01_gtrOC1,97.643%;OCL1_02_gtrOC2,99.417%;OCL1_03_pda1,100.0%;OCL1_04_gtrOC3,98.824%;OCL1_05_gtrOC4,99.13%;OCL1_06_orf1(ghy),98.201%;OCL1_07_gtrOC5,99.206%;OCL1_08_gtrOC6,98.065%;OCL1_09_gtrOC7,99.708%		0		0 / 9 (0%)		0
GCA_016478385.1_PDT000865929.1_genomic	OCL1		Good	?	1	0.9812	n/a	9 / 9 (100%)	OCL1_01_gtrOC1,97.643%;OCL1_02_gtrOC2,99.417%;OCL1_03_pda1,100.0%;OCL1_04_gtrOC3,98.824%;OCL1_05_gtrOC4,99.13%;OCL1_06_orf1(ghy),98.201%;OCL1_07_gtrOC5,99.206%;OCL1_08_gtrOC6,98.065%;OCL1_09_gtrOC7,99.708%		0		0 / 9 (0%)		0
GCA_016478405.1_PDT000865927.1_genomic	OCL1		Good	?	1	0.9812	n/a	9 / 9 (100%)	OCL1_01_gtrOC1,97.643%;OCL1_02_gtrOC2,99.417%;OCL1_03_pda1,100.0%;OCL1_04_gtrOC3,98.824%;OCL1_05_gtrOC4,99.13%;OCL1_06_orf1(ghy),98.201%;OCL1_07_gtrOC5,99.206%;OCL1_08_gtrOC6,98.065%;OCL1_09_gtrOC7,99.708%		0		0 / 9 (0%)		0
GCA_016478625.1_PDT000865907.1_genomic	OCL1		Good	?	1	0.9812	n/a	9 / 9 (100%)	OCL1_01_gtrOC1,97.643%;OCL1_02_gtrOC2,99.417%;OCL1_03_pda1,100.0%;OCL1_04_gtrOC3,98.824%;OCL1_05_gtrOC4,99.13%;OCL1_06_orf1(ghy),97.98%;OCL1_07_gtrOC5,99.206%;OCL1_08_gtrOC6,98.065%;OCL1_09_gtrOC7,99.708%		0		0 / 9 (0%)		0
GCA_016478885.1_PDT000865905.1_genomic	OCL1		Good	?	1	0.9812	n/a	9 / 9 (100%)	OCL1_01_gtrOC1,97.643%;OCL1_02_gtrOC2,99.417%;OCL1_03_pda1,100.0%;OCL1_04_gtrOC3,98.824%;OCL1_05_gtrOC4,99.13%;OCL1_06_orf1(ghy),98.201%;OCL1_07_gtrOC5,99.206%;OCL1_08_gtrOC6,98.065%;OCL1_09_gtrOC7,99.708%		0		0 / 9 (0%)		0
GCA_016478905.1_PDT000865900.1_genomic	OCL1		Good	?	1	0.9812	n/a	9 / 9 (100%)	OCL1_01_gtrOC1,97.643%;OCL1_02_gtrOC2,99.417%;OCL1_03_pda1,100.0%;OCL1_04_gtrOC3,98.824%;OCL1_05_gtrOC4,99.13%;OCL1_06_orf1(ghy),98.201%;OCL1_07_gtrOC5,99.206%;OCL1_08_gtrOC6,98.065%;OCL1_09_gtrOC7,99.708%		0		0 / 9 (0%)		0
GCA_016478955.1_PDT000865899.1_genomic	OCL1		Good	?	1	0.9812	n/a	9 / 9 (100%)	OCL1_01_gtrOC1,97.643%;OCL1_02_gtrOC2,99.417%;OCL1_03_pda1,100.0%;OCL1_04_gtrOC3,98.824%;OCL1_05_gtrOC4,99.13%;OCL1_06_orf1(ghy),97.98%;OCL1_07_gtrOC5,99.206%;OCL1_08_gtrOC6,98.065%;OCL1_09_gtrOC7,99.708%		0		0 / 9 (0%)		0
GCA_016479005.1_PDT000865897.1_genomic	OCL1		Good	?	1	0.9812	n/a	9 / 9 (100%)	OCL1_01_gtrOC1,97.643%;OCL1_02_gtrOC2,99.417%;OCL1_03_pda1,100.0%;OCL1_04_gtrOC3,98.824%;OCL1_05_gtrOC4,99.13%;OCL1_06_orf1(ghy),97.98%;OCL1_07_gtrOC5,99.167%;OCL1_08_gtrOC6,98.065%;OCL1_09_gtrOC7,99.708%		0		0 / 9 (0%)		0
GCA_016479025.1_PDT000864235.1_genomic	OCL1		Good	?	1	0.9812	n/a	9 / 9 (100%)	OCL1_01_gtrOC1,97.643%;OCL1_02_gtrOC2,99.417%;OCL1_03_pda1,100.0%;OCL1_04_gtrOC3,98.824%;OCL1_05_gtrOC4,99.13%;OCL1_06_orf1(ghy),97.98%;OCL1_07_gtrOC5,99.194%;OCL1_08_gtrOC6,98.065%;OCL1_09_gtrOC7,99.708%		0		0 / 9 (0%)		0
GCA_016480545.1_PDT000850550.1_genomic	OCL1		Good	?	0.9984	0.9811	n/a	9 / 9 (100%)	OCL1_01_gtrOC1,97.643%;OCL1_02_gtrOC2,99.417%;OCL1_03_pda1,100.0%;OCL1_04_gtrOC3,98.824%;OCL1_05_gtrOC4,99.13%;OCL1_06_orf1(ghy),97.88%;OCL1_07_gtrOC5,99.206%;OCL1_08_gtrOC6,98.065%;OCL1_09_gtrOC7,99.708%		0		0 / 9 (0%)		0
GCA_016480765.1_PDT000850536.1_genomic	OCL1		Good	?	0.9986	0.9812	n/a	9 / 9 (100%)	OCL1_01_gtrOC1,97.643%;OCL1_02_gtrOC2,99.417%;OCL1_03_pda1,100.0%;OCL1_04_gtrOC3,98.824%;OCL1_05_gtrOC4,99.13%;OCL1_06_orf1(ghy),97.973%;OCL1_07_gtrOC5,99.206%;OCL1_08_gtrOC6,98.065%;OCL1_09_gtrOC7,99.708%		0		0 / 9 (0%)		0
GCA_016485625.1_PDT000751410.1_genomic	OCL3		Good	?	0.9993	0.9853	n/a	9 / 9 (100%)	OCL3_01_gtrOC1,98.653%;OCL3_02_gtrOC2,100.0%;OCL3_03_pda1,100.0%;OCL3_04_gtrOC3,98.824%;OCL3_05_gtrOC4,99.13%;OCL3_06_orf1(ghy),96.98%;OCL3_07_gtrOC8,99.265%;OCL3_08_gtrOC10,99.62%;OCL3_09_gtrOC11,99.467%		0		0 / 9 (0%)		0
GCA_016486585.1_PDT000751311.1_genomic	OCL1		Good	?	0.9975	0.9812	n/a	9 / 9 (100%)	OCL1_01_gtrOC1,97.643%;OCL1_02_gtrOC2,99.417%;OCL1_03_pda1,100.0%;OCL1_04_gtrOC3,98.824%;OCL1_05_gtrOC4,99.13%;OCL1_06_orf1(ghy),97.88%;OCL1_07_gtrOC5,99.206%;OCL1_08_gtrOC6,98.065%;OCL1_09_gtrOC7,99.708%		0		0 / 9 (0%)		0
GCA_016488085.1_PDT000750217.1_genomic	OCL1		Good	?	0.9923	0.9811	n/a	9 / 9 (100%)	OCL1_01_gtrOC1,97.643%;OCL1_02_gtrOC2,99.417%;OCL1_03_pda1,100.0%;OCL1_04_gtrOC3,98.824%;OCL1_05_gtrOC4,99.13%;OCL1_06_orf1(ghy),97.98%;OCL1_07_gtrOC5,99.206%;OCL1_08_gtrOC6,98.246%;OCL1_09_gtrOC7,99.7%		0		0 / 9 (0%)		0
GCA_016488105.1_PDT000750220.1_genomic	OCL1		Good	?	0.9986	0.9812	n/a	9 / 9 (100%)	OCL1_01_gtrOC1,97.643%;OCL1_02_gtrOC2,99.417%;OCL1_03_pda1,100.0%;OCL1_04_gtrOC3,98.824%;OCL1_05_gtrOC4,99.13%;OCL1_06_orf1(ghy),97.98%;OCL1_07_gtrOC5,99.206%;OCL1_08_gtrOC6,98.065%;OCL1_09_gtrOC7,99.708%		0		0 / 9 (0%)		0
GCA_016488345.1_PDT000750203.1_genomic	OCL1		Good	?	0.9848	0.9803	n/a	9 / 9 (100%)	OCL1_01_gtrOC1,97.643%;OCL1_02_gtrOC2,99.417%;OCL1_03_pda1,100.0%;OCL1_04_gtrOC3,98.824%;OCL1_05_gtrOC4,99.13%;OCL1_06_orf1(ghy),97.98%;OCL1_07_gtrOC5,98.283%;OCL1_08_gtrOC6,98.288%;OCL1_09_gtrOC7,99.707%		0		0 / 9 (0%)		0
GCA_016489685.1_PDT000733231.1_genomic	OCL1		Good	?	1	0.9851	n/a	9 / 9 (100%)	OCL1_01_gtrOC1,100.0%;OCL1_02_gtrOC2,99.708%;OCL1_03_pda1,100.0%;OCL1_04_gtrOC3,98.039%;OCL1_05_gtrOC4,99.13%;OCL1_06_orf1(ghy),100.0%;OCL1_07_gtrOC5,100.0%;OCL1_08_gtrOC6,100.0%;OCL1_09_gtrOC7,100.0%		0		0 / 9 (0%)		0
GCA_016490345.1_PDT000725297.1_genomic	OCL1		Good	?	1	0.9812	n/a	9 / 9 (100%)	OCL1_01_gtrOC1,97.643%;OCL1_02_gtrOC2,99.417%;OCL1_03_pda1,100.0%;OCL1_04_gtrOC3,98.824%;OCL1_05_gtrOC4,99.13%;OCL1_06_orf1(ghy),97.98%;OCL1_07_gtrOC5,99.206%;OCL1_08_gtrOC6,98.065%;OCL1_09_gtrOC7,99.708%		0		0 / 9 (0%)		0
GCA_016490425.1_PDT000725295.1_genomic	OCL1		Good	?	0.9968	0.9811	n/a	9 / 9 (100%)	OCL1_01_gtrOC1,97.643%;OCL1_02_gtrOC2,99.417%;OCL1_03_pda1,100.0%;OCL1_04_gtrOC3,98.824%;OCL1_05_gtrOC4,99.13%;OCL1_06_orf1(ghy),97.98%;OCL1_07_gtrOC5,99.206%;OCL1_08_gtrOC6,98.065%;OCL1_09_gtrOC7,99.708%		0		0 / 9 (0%)		0
GCA_016491545.1_PDT000725053.1_genomic	OCL2		Good	?	1	0.9998	n/a	9 / 9 (100%)	OCL2_01_gtrOC1,100.0%;OCL2_02_gtrOC2,100.0%;OCL2_03_pda1,100.0%;OCL2_04_gtrOC3,100.0%;OCL2_05_gtrOC4,100.0%;OCL2_06_orf1(ghy),99.664%;OCL2_07_gtrOC8,100.0%;OCL2_08_wecB,99.738%;OCL2_09_gtrOC9,100.0%		0		0 / 9 (0%)		0
GCA_016497185.1_PDT000663701.1_genomic	OCL13		Good	?	0.9863	0.9975	n/a	8 / 8 (100%)	OCL13_01_gtrOC1,98.311%;OCL13_02_pda2a,99.576%;OCL13_03_gtrOC13,100.0%;OCL13_04_gtrOC14,100.0%;OCL13_05_gtrOC15,100.0%;OCL13_06_htrL,98.913%;OCL13_07_gtrOC19,100.0%;OCL13_08_gtrOC17,100.0%		0		0 / 8 (0%)		3	OCL15_09_qdtB,94.038%;OCL15_06_rmlB,95.493%;OCL15_07_rmlA,96.907%
GCA_016498485.1_PDT000660343.1_genomic	OCL8		Good	?	0.9925	0.9958	n/a	6 / 6 (100%)	OCL8_01_gtrOC1",98.311%;OCL8_02_pda2,98.889%;OCL8_03_gtrOC18,100.0%;OCL8_04_gtrOC19b,100.0%;OCL8_05_gtrOC26,100.0%;OCL8_06_gtrOC21,99.681%		0		0 / 6 (0%)		0
GCA_016498905.1_PDT000659850.1_genomic	OCL1		Good	?	0.9969	0.9811	n/a	9 / 9 (100%)	OCL1_01_gtrOC1,97.643%;OCL1_02_gtrOC2,99.417%;OCL1_03_pda1,100.0%;OCL1_04_gtrOC3,98.824%;OCL1_05_gtrOC4,99.13%;OCL1_06_orf1(ghy),97.98%;OCL1_07_gtrOC5,99.206%;OCL1_08_gtrOC6,98.239%;OCL1_09_gtrOC7,99.708%		0		0 / 9 (0%)		3	OCL15_09_qdtB,94.038%;OCL15_06_rmlB,95.493%;OCL15_07_rmlA,96.907%
GCA_016499745.1_PDT000659835.1_genomic	OCL1		Good	?	1	0.9812	n/a	9 / 9 (100%)	OCL1_01_gtrOC1,97.643%;OCL1_02_gtrOC2,99.417%;OCL1_03_pda1,100.0%;OCL1_04_gtrOC3,98.824%;OCL1_05_gtrOC4,99.13%;OCL1_06_orf1(ghy),97.98%;OCL1_07_gtrOC5,99.206%;OCL1_08_gtrOC6,98.065%;OCL1_09_gtrOC7,99.708%		0		0 / 9 (0%)		0
GCA_016499905.1_PDT000659831.1_genomic	OCL1		Good	?	1	0.9811	n/a	9 / 9 (100%)	OCL1_01_gtrOC1,97.643%;OCL1_02_gtrOC2,99.417%;OCL1_03_pda1,100.0%;OCL1_04_gtrOC3,98.824%;OCL1_05_gtrOC4,99.13%;OCL1_06_orf1(ghy),97.98%;OCL1_07_gtrOC5,99.17%;OCL1_08_gtrOC6,98.065%;OCL1_09_gtrOC7,99.708%		0		0 / 9 (0%)		3	OCL15_09_qdtB,94.038%;OCL15_06_rmlB,95.493%;OCL15_07_rmlA,96.907%
GCA_016499935.1_PDT000659821.1_genomic	OCL13		Good	?	1	0.9975	n/a	8 / 8 (100%)	OCL13_01_gtrOC1,98.311%;OCL13_02_pda2a,99.576%;OCL13_03_gtrOC13,100.0%;OCL13_04_gtrOC14,100.0%;OCL13_05_gtrOC15,100.0%;OCL13_06_htrL,98.953%;OCL13_07_gtrOC19,100.0%;OCL13_08_gtrOC17,100.0%		0		0 / 8 (0%)		3	OCL15_09_qdtB,94.038%;OCL15_06_rmlB,95.493%;OCL15_07_rmlA,96.907%
GCA_016501125.1_PDT000659813.1_genomic	OCL1		Good	?	1	0.9811	n/a	9 / 9 (100%)	OCL1_01_gtrOC1,97.643%;OCL1_02_gtrOC2,99.417%;OCL1_03_pda1,100.0%;OCL1_04_gtrOC3,98.824%;OCL1_05_gtrOC4,99.13%;OCL1_06_orf1(ghy),97.98%;OCL1_07_gtrOC5,99.174%;OCL1_08_gtrOC6,98.065%;OCL1_09_gtrOC7,99.708%		0		0 / 9 (0%)		0
GCA_016502775.1_PDT000659798.1_genomic	OCL1		Good	?	0.9998	0.9769	n/a	9 / 9 (100%)	OCL1_01_gtrOC1,97.98%;OCL1_02_gtrOC2,99.417%;OCL1_03_pda1,98.81%;OCL1_04_gtrOC3,98.814%;OCL1_05_gtrOC4,97.681%;OCL1_06_orf1(ghy),97.98%;OCL1_07_gtrOC5,98.425%;OCL1_08_gtrOC6,98.387%;OCL1_09_gtrOC7,99.125%		0		0 / 9 (0%)		0
GCA_016504315.1_PDT000659774.1_genomic	OCL2		Good	?	0.9942	1	n/a	9 / 9 (100%)	OCL2_01_gtrOC1,100.0%;OCL2_02_gtrOC2,100.0%;OCL2_03_pda1,100.0%;OCL2_04_gtrOC3,100.0%;OCL2_05_gtrOC4,100.0%;OCL2_06_orf1(ghy),100.0%;OCL2_07_gtrOC8,100.0%;OCL2_08_wecB,100.0%;OCL2_09_gtrOC9,100.0%		0		0 / 9 (0%)		0
GCA_016504455.1_PDT000659768.1_genomic	OCL13		Good	?	1	0.9975	n/a	8 / 8 (100%)	OCL13_01_gtrOC1,98.311%;OCL13_02_pda2a,99.576%;OCL13_03_gtrOC13,100.0%;OCL13_04_gtrOC14,100.0%;OCL13_05_gtrOC15,100.0%;OCL13_06_htrL,98.953%;OCL13_07_gtrOC19,100.0%;OCL13_08_gtrOC17,100.0%		0		0 / 8 (0%)		0
GCA_016510855.1_PDT000431572.1_genomic	OCL13		Good	?	1	0.998	n/a	8 / 8 (100%)	OCL13_01_gtrOC1,98.649%;OCL13_02_pda2a,100.0%;OCL13_03_gtrOC13,100.0%;OCL13_04_gtrOC14,100.0%;OCL13_05_gtrOC15,100.0%;OCL13_06_htrL,99.476%;OCL13_07_gtrOC19,99.678%;OCL13_08_gtrOC17,99.696%		0		0 / 8 (0%)		0
GCA_016511175.1_PDT000431556.1_genomic	OCL13		Good	?	1	0.9982	n/a	8 / 8 (100%)	OCL13_01_gtrOC1,98.986%;OCL13_02_pda2a,100.0%;OCL13_03_gtrOC13,100.0%;OCL13_04_gtrOC14,99.417%;OCL13_05_gtrOC15,100.0%;OCL13_06_htrL,99.476%;OCL13_07_gtrOC19,100.0%;OCL13_08_gtrOC17,99.696%		0		0 / 8 (0%)		0
GCA_016513455.1_PDT000424041.1_genomic	OCL13		Good	?	1	0.998	n/a	8 / 8 (100%)	OCL13_01_gtrOC1,98.986%;OCL13_02_pda2a,100.0%;OCL13_03_gtrOC13,100.0%;OCL13_04_gtrOC14,99.417%;OCL13_05_gtrOC15,100.0%;OCL13_06_htrL,99.476%;OCL13_07_gtrOC19,100.0%;OCL13_08_gtrOC17,99.696%		0		0 / 8 (0%)		0
GCA_016513935.1_PDT000173810.3_genomic	OCL13		Good	?	1	0.9983	n/a	8 / 8 (100%)	OCL13_01_gtrOC1,98.986%;OCL13_02_pda2a,100.0%;OCL13_03_gtrOC13,100.0%;OCL13_04_gtrOC14,100.0%;OCL13_05_gtrOC15,100.0%;OCL13_06_htrL,99.476%;OCL13_07_gtrOC19,99.678%;OCL13_08_gtrOC17,100.0%		0		0 / 8 (0%)		0
GCA_016514015.1_PDT000424030.1_genomic	OCL1		Good	?	1	0.9812	n/a	9 / 9 (100%)	OCL1_01_gtrOC1,97.643%;OCL1_02_gtrOC2,99.417%;OCL1_03_pda1,100.0%;OCL1_04_gtrOC3,98.824%;OCL1_05_gtrOC4,99.13%;OCL1_06_orf1(ghy),97.98%;OCL1_07_gtrOC5,99.206%;OCL1_08_gtrOC6,98.058%;OCL1_09_gtrOC7,99.708%		0		0 / 9 (0%)		0
GCA_016514115.1_PDT000173806.3_genomic	OCL13		Good	?	1	0.9983	n/a	8 / 8 (100%)	OCL13_01_gtrOC1,98.986%;OCL13_02_pda2a,100.0%;OCL13_03_gtrOC13,100.0%;OCL13_04_gtrOC14,100.0%;OCL13_05_gtrOC15,100.0%;OCL13_06_htrL,99.476%;OCL13_07_gtrOC19,99.678%;OCL13_08_gtrOC17,100.0%		0		0 / 8 (0%)		0
GCA_016514255.1_PDT000173801.3_genomic	OCL13		Good	?	1	0.9983	n/a	8 / 8 (100%)	OCL13_01_gtrOC1,98.986%;OCL13_02_pda2a,100.0%;OCL13_03_gtrOC13,100.0%;OCL13_04_gtrOC14,100.0%;OCL13_05_gtrOC15,100.0%;OCL13_06_htrL,99.476%;OCL13_07_gtrOC19,99.678%;OCL13_08_gtrOC17,100.0%		0		0 / 8 (0%)		0
GCA_016514355.1_PDT000173795.3_genomic	OCL1		Good	?	0.9967	0.9811	n/a	9 / 9 (100%)	OCL1_01_gtrOC1,97.643%;OCL1_02_gtrOC2,99.417%;OCL1_03_pda1,100.0%;OCL1_04_gtrOC3,98.824%;OCL1_05_gtrOC4,99.13%;OCL1_06_orf1(ghy),97.98%;OCL1_07_gtrOC5,99.206%;OCL1_08_gtrOC6,98.27%;OCL1_09_gtrOC7,99.708%		0		0 / 9 (0%)		0
GCA_016514675.1_PDT000173778.3_genomic	OCL13		Good	?	1	0.9983	n/a	8 / 8 (100%)	OCL13_01_gtrOC1,98.986%;OCL13_02_pda2a,100.0%;OCL13_03_gtrOC13,100.0%;OCL13_04_gtrOC14,100.0%;OCL13_05_gtrOC15,100.0%;OCL13_06_htrL,99.476%;OCL13_07_gtrOC19,99.678%;OCL13_08_gtrOC17,100.0%		0		0 / 8 (0%)		0
GCA_016514755.1_PDT000173774.3_genomic	OCL13		Good	?	1	0.9983	n/a	8 / 8 (100%)	OCL13_01_gtrOC1,98.986%;OCL13_02_pda2a,100.0%;OCL13_03_gtrOC13,100.0%;OCL13_04_gtrOC14,100.0%;OCL13_05_gtrOC15,100.0%;OCL13_06_htrL,99.476%;OCL13_07_gtrOC19,99.678%;OCL13_08_gtrOC17,100.0%		0		0 / 8 (0%)		0
GCA_016514855.1_PDT000173770.3_genomic	OCL13		Good	?	1	0.9983	n/a	8 / 8 (100%)	OCL13_01_gtrOC1,98.986%;OCL13_02_pda2a,100.0%;OCL13_03_gtrOC13,100.0%;OCL13_04_gtrOC14,100.0%;OCL13_05_gtrOC15,100.0%;OCL13_06_htrL,99.476%;OCL13_07_gtrOC19,99.678%;OCL13_08_gtrOC17,100.0%		0		0 / 8 (0%)		0
GCA_016514925.1_PDT000173766.3_genomic	OCL1		Good	?	1	0.9796	n/a	9 / 9 (100%)	OCL1_01_gtrOC1,98.653%;OCL1_02_gtrOC2,100.0%;OCL1_03_pda1,98.413%;OCL1_04_gtrOC3,98.824%;OCL1_05_gtrOC4,98.113%;OCL1_06_orf1(ghy),97.643%;OCL1_07_gtrOC5,99.206%;OCL1_08_gtrOC6,98.387%;OCL1_09_gtrOC7,99.417%		0		0 / 9 (0%)		0
GCA_016514955.1_PDT000173765.3_genomic	OCL13		Good	?	0.9885	0.9983	n/a	8 / 8 (100%)	OCL13_01_gtrOC1,98.986%;OCL13_02_pda2a,100.0%;OCL13_03_gtrOC13,100.0%;OCL13_04_gtrOC14,100.0%;OCL13_05_gtrOC15,100.0%;OCL13_06_htrL,99.476%;OCL13_07_gtrOC19,99.678%;OCL13_08_gtrOC17,100.0%		0		0 / 8 (0%)		0
GCA_016514975.1_PDT000173763.3_genomic	OCL13		Good	?	0.9987	0.9983	n/a	8 / 8 (100%)	OCL13_01_gtrOC1,98.986%;OCL13_02_pda2a,100.0%;OCL13_03_gtrOC13,100.0%;OCL13_04_gtrOC14,100.0%;OCL13_05_gtrOC15,100.0%;OCL13_06_htrL,99.476%;OCL13_07_gtrOC19,99.678%;OCL13_08_gtrOC17,100.0%		0		0 / 8 (0%)		0
GCA_016515075.1_PDT000173757.3_genomic	OCL13		Good	?	0.9881	0.9983	n/a	8 / 8 (100%)	OCL13_01_gtrOC1,98.986%;OCL13_02_pda2a,100.0%;OCL13_03_gtrOC13,100.0%;OCL13_04_gtrOC14,100.0%;OCL13_05_gtrOC15,100.0%;OCL13_06_htrL,99.476%;OCL13_07_gtrOC19,99.656%;OCL13_08_gtrOC17,100.0%		0		0 / 8 (0%)		0
GCA_016544165.1_PDT000928456.1_genomic	OCL1		Good	?	1	0.9812	n/a	9 / 9 (100%)	OCL1_01_gtrOC1,97.643%;OCL1_02_gtrOC2,99.417%;OCL1_03_pda1,100.0%;OCL1_04_gtrOC3,98.824%;OCL1_05_gtrOC4,99.13%;OCL1_06_orf1(ghy),97.98%;OCL1_07_gtrOC5,99.194%;OCL1_08_gtrOC6,98.065%;OCL1_09_gtrOC7,99.708%		0		0 / 9 (0%)		0
GCA_016544285.1_PDT000928444.1_genomic	OCL1		Good	?	1	0.9812	n/a	9 / 9 (100%)	OCL1_01_gtrOC1,97.643%;OCL1_02_gtrOC2,99.417%;OCL1_03_pda1,100.0%;OCL1_04_gtrOC3,98.824%;OCL1_05_gtrOC4,99.13%;OCL1_06_orf1(ghy),97.98%;OCL1_07_gtrOC5,99.194%;OCL1_08_gtrOC6,98.065%;OCL1_09_gtrOC7,99.708%		0		0 / 9 (0%)		0
GCA_016548935.1_PDT000928450.1_genomic	OCL1		Good	?	1	0.9812	n/a	9 / 9 (100%)	OCL1_01_gtrOC1,97.643%;OCL1_02_gtrOC2,99.417%;OCL1_03_pda1,100.0%;OCL1_04_gtrOC3,98.824%;OCL1_05_gtrOC4,99.13%;OCL1_06_orf1(ghy),97.98%;OCL1_07_gtrOC5,99.194%;OCL1_08_gtrOC6,98.065%;OCL1_09_gtrOC7,99.708%		0		0 / 9 (0%)		0
GCA_016609305.1_PDT000865904.1_genomic	OCL1		Good	?	1	0.9812	n/a	9 / 9 (100%)	OCL1_01_gtrOC1,97.643%;OCL1_02_gtrOC2,99.417%;OCL1_03_pda1,100.0%;OCL1_04_gtrOC3,98.824%;OCL1_05_gtrOC4,99.13%;OCL1_06_orf1(ghy),97.98%;OCL1_07_gtrOC5,99.206%;OCL1_08_gtrOC6,98.065%;OCL1_09_gtrOC7,99.708%		0		0 / 9 (0%)		0
GCA_016609685.1_PDT000751330.1_genomic	OCL1		Good	?	0.9986	1	n/a	9 / 9 (100%)	OCL1_01_gtrOC1,100.0%;OCL1_02_gtrOC2,100.0%;OCL1_03_pda1,100.0%;OCL1_04_gtrOC3,100.0%;OCL1_05_gtrOC4,100.0%;OCL1_06_orf1(ghy),100.0%;OCL1_07_gtrOC5,100.0%;OCL1_08_gtrOC6,100.0%;OCL1_09_gtrOC7,100.0%		0		0 / 9 (0%)		0
GCA_016973895.1_PDT000968742.1_genomic	OCL2		Good	?	0.9996	0.996	n/a	9 / 9 (100%)	OCL2_01_gtrOC1,97.98%;OCL2_02_gtrOC2,100.0%;OCL2_03_pda1,100.0%;OCL2_04_gtrOC3,99.608%;OCL2_05_gtrOC4,100.0%;OCL2_06_orf1(ghy),100.0%;OCL2_07_gtrOC8,100.0%;OCL2_08_wecB,100.0%;OCL2_09_gtrOC9,100.0%		0		0 / 9 (0%)		0
GCA_016973935.1_PDT000968746.1_genomic	OCL1		Good	?	1	0.9812	n/a	9 / 9 (100%)	OCL1_01_gtrOC1,97.643%;OCL1_02_gtrOC2,99.417%;OCL1_03_pda1,100.0%;OCL1_04_gtrOC3,98.824%;OCL1_05_gtrOC4,99.13%;OCL1_06_orf1(ghy),97.98%;OCL1_07_gtrOC5,99.206%;OCL1_08_gtrOC6,98.065%;OCL1_09_gtrOC7,99.708%		0		0 / 9 (0%)		0
GCA_016974555.1_PDT000968696.1_genomic	OCL1		Good	?	0.9994	0.9812	n/a	9 / 9 (100%)	OCL1_01_gtrOC1,97.635%;OCL1_02_gtrOC2,99.417%;OCL1_03_pda1,100.0%;OCL1_04_gtrOC3,98.824%;OCL1_05_gtrOC4,99.13%;OCL1_06_orf1(ghy),97.98%;OCL1_07_gtrOC5,99.206%;OCL1_08_gtrOC6,98.065%;OCL1_09_gtrOC7,99.708%		0		0 / 9 (0%)		0
GCA_017142625.1_PDT000947633.1_genomic	OCL1		Good	?	1	0.9811	n/a	9 / 9 (100%)	OCL1_01_gtrOC1,97.643%;OCL1_02_gtrOC2,99.417%;OCL1_03_pda1,100.0%;OCL1_04_gtrOC3,98.824%;OCL1_05_gtrOC4,99.13%;OCL1_06_orf1(ghy),97.98%;OCL1_07_gtrOC5,99.167%;OCL1_08_gtrOC6,98.065%;OCL1_09_gtrOC7,99.708%		0		0 / 9 (0%)		0
GCA_017142955.1_PDT000947582.1_genomic	OCL1		Good	?	1	0.9812	n/a	9 / 9 (100%)	OCL1_01_gtrOC1,97.643%;OCL1_02_gtrOC2,99.417%;OCL1_03_pda1,100.0%;OCL1_04_gtrOC3,98.824%;OCL1_05_gtrOC4,99.13%;OCL1_06_orf1(ghy),97.98%;OCL1_07_gtrOC5,99.206%;OCL1_08_gtrOC6,98.065%;OCL1_09_gtrOC7,99.708%		0		0 / 9 (0%)		0
GCA_017143215.1_PDT000947598.1_genomic	OCL1		Good	?	0.963	0.9803	n/a	9 / 9 (100%)	OCL1_01_gtrOC1,97.643%;OCL1_02_gtrOC2,99.417%;OCL1_03_pda1,100.0%;OCL1_04_gtrOC3,98.824%;OCL1_05_gtrOC4,99.13%;OCL1_06_orf1(ghy),97.98%;OCL1_07_gtrOC5,99.156%;OCL1_08_gtrOC6,98.305%;OCL1_09_gtrOC7,99.708%		0		0 / 9 (0%)		0
GCA_017582285.1_ASM1758228v1_genomic	OCL1		Good	?	1	0.9812	n/a	9 / 9 (100%)	OCL1_01_gtrOC1,97.643%;OCL1_02_gtrOC2,99.417%;OCL1_03_pda1,100.0%;OCL1_04_gtrOC3,98.824%;OCL1_05_gtrOC4,99.13%;OCL1_06_orf1(ghy),97.98%;OCL1_07_gtrOC5,99.206%;OCL1_08_gtrOC6,98.316%;OCL1_09_gtrOC7,99.708%		0		0 / 9 (0%)		0
GCA_017835395.1_PDT001001286.1_genomic	OCL1		Good	?	1	0.9812	n/a	9 / 9 (100%)	OCL1_01_gtrOC1,97.643%;OCL1_02_gtrOC2,99.417%;OCL1_03_pda1,100.0%;OCL1_04_gtrOC3,98.824%;OCL1_05_gtrOC4,99.13%;OCL1_06_orf1(ghy),97.959%;OCL1_07_gtrOC5,99.206%;OCL1_08_gtrOC6,98.065%;OCL1_09_gtrOC7,99.708%		0		0 / 9 (0%)		0
GCA_017835695.1_PDT001001333.1_genomic	OCL1		Good	?	1	0.9812	n/a	9 / 9 (100%)	OCL1_01_gtrOC1,97.643%;OCL1_02_gtrOC2,99.417%;OCL1_03_pda1,100.0%;OCL1_04_gtrOC3,98.824%;OCL1_05_gtrOC4,99.13%;OCL1_06_orf1(ghy),97.959%;OCL1_07_gtrOC5,99.206%;OCL1_08_gtrOC6,98.065%;OCL1_09_gtrOC7,99.708%		0		0 / 9 (0%)		0
GCA_017836015.1_PDT001001295.1_genomic	OCL1		Good	?	1	0.9812	n/a	9 / 9 (100%)	OCL1_01_gtrOC1,97.643%;OCL1_02_gtrOC2,99.417%;OCL1_03_pda1,100.0%;OCL1_04_gtrOC3,98.824%;OCL1_05_gtrOC4,99.13%;OCL1_06_orf1(ghy),97.959%;OCL1_07_gtrOC5,99.206%;OCL1_08_gtrOC6,98.065%;OCL1_09_gtrOC7,99.708%		0		0 / 9 (0%)		0
GCA_017836035.1_PDT001001293.1_genomic	OCL1		Good	?	1	0.9812	n/a	9 / 9 (100%)	OCL1_01_gtrOC1,97.643%;OCL1_02_gtrOC2,99.417%;OCL1_03_pda1,100.0%;OCL1_04_gtrOC3,98.824%;OCL1_05_gtrOC4,99.13%;OCL1_06_orf1(ghy),97.959%;OCL1_07_gtrOC5,99.206%;OCL1_08_gtrOC6,98.065%;OCL1_09_gtrOC7,99.708%		0		0 / 9 (0%)		0
GCA_017836095.1_PDT001001287.1_genomic	OCL1		Good	?	1	0.9812	n/a	9 / 9 (100%)	OCL1_01_gtrOC1,97.643%;OCL1_02_gtrOC2,99.417%;OCL1_03_pda1,100.0%;OCL1_04_gtrOC3,98.824%;OCL1_05_gtrOC4,99.13%;OCL1_06_orf1(ghy),97.966%;OCL1_07_gtrOC5,99.206%;OCL1_08_gtrOC6,98.065%;OCL1_09_gtrOC7,99.708%		0		0 / 9 (0%)		0
GCA_017836115.1_PDT001001284.1_genomic	OCL1		Good	?	1	0.9812	n/a	9 / 9 (100%)	OCL1_01_gtrOC1,97.643%;OCL1_02_gtrOC2,99.417%;OCL1_03_pda1,100.0%;OCL1_04_gtrOC3,98.824%;OCL1_05_gtrOC4,99.13%;OCL1_06_orf1(ghy),97.959%;OCL1_07_gtrOC5,99.206%;OCL1_08_gtrOC6,98.065%;OCL1_09_gtrOC7,99.708%		0		0 / 9 (0%)		0
GCA_017836195.1_PDT001001348.1_genomic	OCL1		Good	?	1	0.9812	n/a	9 / 9 (100%)	OCL1_01_gtrOC1,97.643%;OCL1_02_gtrOC2,99.417%;OCL1_03_pda1,100.0%;OCL1_04_gtrOC3,98.824%;OCL1_05_gtrOC4,99.13%;OCL1_06_orf1(ghy),97.959%;OCL1_07_gtrOC5,99.206%;OCL1_08_gtrOC6,98.065%;OCL1_09_gtrOC7,99.708%		0		0 / 9 (0%)		0
GCA_017838085.1_ASM1783808v1_genomic	OCL1		Good	?	0.9985	0.9811	n/a	9 / 9 (100%)	OCL1_01_gtrOC1,97.603%;OCL1_02_gtrOC2,99.417%;OCL1_03_pda1,100.0%;OCL1_04_gtrOC3,98.824%;OCL1_05_gtrOC4,99.13%;OCL1_06_orf1(ghy),97.98%;OCL1_07_gtrOC5,99.203%;OCL1_08_gtrOC6,98.322%;OCL1_09_gtrOC7,99.708%		0		0 / 9 (0%)		0
GCA_017846235.1_PDT001001353.1_genomic	OCL1		Good	?	1	0.9812	n/a	9 / 9 (100%)	OCL1_01_gtrOC1,97.643%;OCL1_02_gtrOC2,99.417%;OCL1_03_pda1,100.0%;OCL1_04_gtrOC3,98.824%;OCL1_05_gtrOC4,99.13%;OCL1_06_orf1(ghy),97.98%;OCL1_07_gtrOC5,99.206%;OCL1_08_gtrOC6,98.065%;OCL1_09_gtrOC7,99.708%		0		0 / 9 (0%)		0
GCA_017909485.1_ASM1790948v1_genomic	OCL7		Good	?	1	0.9924	n/a	9 / 9 (100%)	OCL7_01_gtrOC1",98.649%;OCL7_02_pda2,99.63%;OCL7_03_gtrOC18,100.0%;OCL7_04_gtrOC2,98.319%;OCL7_05_orf,97.321%;OCL7_06_ahy,99.13%;OCL7_07_gtrOC23,99.716%;OCL7_08_gtrOC24,100.0%;OCL7_09_gtrOC25,100.0%		0		0 / 9 (0%)		0
GCA_017909495.1_ASM1790949v1_genomic	OCL7		Good	?	1	0.9923	n/a	9 / 9 (100%)	OCL7_01_gtrOC1",98.649%;OCL7_02_pda2,99.63%;OCL7_03_gtrOC18,100.0%;OCL7_04_gtrOC2,98.319%;OCL7_05_orf,97.321%;OCL7_06_ahy,99.13%;OCL7_07_gtrOC23,99.716%;OCL7_08_gtrOC24,100.0%;OCL7_09_gtrOC25,99.726%		0		0 / 9 (0%)		0
GCA_017950235.1_ASM1795023v1_genomic	OCL1		Good	?	1	0.9873	n/a	9 / 9 (100%)	OCL1_01_gtrOC1,100.0%;OCL1_02_gtrOC2,99.708%;OCL1_03_pda1,99.603%;OCL1_04_gtrOC3,97.628%;OCL1_05_gtrOC4,100.0%;OCL1_06_orf1(ghy),100.0%;OCL1_07_gtrOC5,100.0%;OCL1_08_gtrOC6,99.674%;OCL1_09_gtrOC7,100.0%		0		0 / 9 (0%)		0
GCA_017950775.1_ASM1795077v1_genomic	OCL3		Good	?	1	0.9852	n/a	9 / 9 (100%)	OCL3_01_gtrOC1,98.653%;OCL3_02_gtrOC2,100.0%;OCL3_03_pda1,100.0%;OCL3_04_gtrOC3,98.431%;OCL3_05_gtrOC4,99.13%;OCL3_06_orf1(ghy),96.98%;OCL3_07_gtrOC8,99.265%;OCL3_08_gtrOC10,99.62%;OCL3_09_gtrOC11,98.172%		0		0 / 9 (0%)		0
GCA_017953075.1_ASM1795307v1_genomic	OCL1		Good	?	1	0.9812	n/a	9 / 9 (100%)	OCL1_01_gtrOC1,97.643%;OCL1_02_gtrOC2,99.417%;OCL1_03_pda1,100.0%;OCL1_04_gtrOC3,98.824%;OCL1_05_gtrOC4,99.13%;OCL1_06_orf1(ghy),97.98%;OCL1_07_gtrOC5,99.206%;OCL1_08_gtrOC6,98.065%;OCL1_09_gtrOC7,99.686%		0		0 / 9 (0%)		0
GCA_017953125.1_ASM1795312v1_genomic	OCL3		Good	?	1	0.9853	n/a	9 / 9 (100%)	OCL3_01_gtrOC1,98.653%;OCL3_02_gtrOC2,100.0%;OCL3_03_pda1,100.0%;OCL3_04_gtrOC3,98.824%;OCL3_05_gtrOC4,99.13%;OCL3_06_orf1(ghy),96.98%;OCL3_07_gtrOC8,99.265%;OCL3_08_gtrOC10,99.62%;OCL3_09_gtrOC11,98.172%		0		0 / 9 (0%)		0
GCA_018069365.1_ASM1806936v1_genomic	OCL1		Good	?	1	0.9873	n/a	9 / 9 (100%)	OCL1_01_gtrOC1,100.0%;OCL1_02_gtrOC2,99.708%;OCL1_03_pda1,99.603%;OCL1_04_gtrOC3,97.628%;OCL1_05_gtrOC4,100.0%;OCL1_06_orf1(ghy),100.0%;OCL1_07_gtrOC5,100.0%;OCL1_08_gtrOC6,100.0%;OCL1_09_gtrOC7,100.0%		0		0 / 9 (0%)		0
GCA_018285735.1_PDT001019428.1_genomic	OCL1		Good	?	1	0.9812	n/a	9 / 9 (100%)	OCL1_01_gtrOC1,97.643%;OCL1_02_gtrOC2,99.417%;OCL1_03_pda1,100.0%;OCL1_04_gtrOC3,98.824%;OCL1_05_gtrOC4,99.13%;OCL1_06_orf1(ghy),97.959%;OCL1_07_gtrOC5,99.206%;OCL1_08_gtrOC6,98.065%;OCL1_09_gtrOC7,99.708%		0		0 / 9 (0%)		0
GCA_018285995.1_PDT001019414.1_genomic	OCL1		Good	?	0.9991	0.9812	n/a	9 / 9 (100%)	OCL1_01_gtrOC1,97.643%;OCL1_02_gtrOC2,99.417%;OCL1_03_pda1,100.0%;OCL1_04_gtrOC3,98.824%;OCL1_05_gtrOC4,99.13%;OCL1_06_orf1(ghy),97.931%;OCL1_07_gtrOC5,99.206%;OCL1_08_gtrOC6,98.065%;OCL1_09_gtrOC7,99.694%		0		0 / 9 (0%)		0
GCA_018287455.1_PDT001019341.1_genomic	OCL1		Good	?	0.9889	0.9809	n/a	9 / 9 (100%)	OCL1_01_gtrOC1,97.643%;OCL1_02_gtrOC2,99.417%;OCL1_03_pda1,100.0%;OCL1_04_gtrOC3,98.824%;OCL1_05_gtrOC4,99.13%;OCL1_06_orf1(ghy),97.98%;OCL1_07_gtrOC5,99.206%;OCL1_08_gtrOC6,98.065%;OCL1_09_gtrOC7,99.679%		0		0 / 9 (0%)		0
GCA_018394235.1_PDT001040219.1_genomic	OCL1		Good	?	1	0.9812	n/a	9 / 9 (100%)	OCL1_01_gtrOC1,97.643%;OCL1_02_gtrOC2,99.417%;OCL1_03_pda1,100.0%;OCL1_04_gtrOC3,98.824%;OCL1_05_gtrOC4,99.13%;OCL1_06_orf1(ghy),97.98%;OCL1_07_gtrOC5,99.206%;OCL1_08_gtrOC6,98.065%;OCL1_09_gtrOC7,99.708%		0		0 / 9 (0%)		0
GCA_018394275.1_PDT001040218.1_genomic	OCL1		Good	?	1	0.9812	n/a	9 / 9 (100%)	OCL1_01_gtrOC1,97.643%;OCL1_02_gtrOC2,99.417%;OCL1_03_pda1,100.0%;OCL1_04_gtrOC3,98.824%;OCL1_05_gtrOC4,99.13%;OCL1_06_orf1(ghy),97.98%;OCL1_07_gtrOC5,99.206%;OCL1_08_gtrOC6,98.065%;OCL1_09_gtrOC7,99.708%		0		0 / 9 (0%)		0
GCA_018404725.1_PDT001040222.1_genomic	OCL1		Good	?	1	0.9812	n/a	9 / 9 (100%)	OCL1_01_gtrOC1,97.643%;OCL1_02_gtrOC2,99.417%;OCL1_03_pda1,100.0%;OCL1_04_gtrOC3,98.824%;OCL1_05_gtrOC4,99.13%;OCL1_06_orf1(ghy),97.98%;OCL1_07_gtrOC5,99.206%;OCL1_08_gtrOC6,98.065%;OCL1_09_gtrOC7,99.708%		0		0 / 9 (0%)		0
GCA_018441385.1_ASM1844138v1_genomic	OCL13		Good	?	1	0.9982	n/a	8 / 8 (100%)	OCL13_01_gtrOC1,97.973%;OCL13_02_pda2a,100.0%;OCL13_03_gtrOC13,100.0%;OCL13_04_gtrOC14,100.0%;OCL13_05_gtrOC15,100.0%;OCL13_06_htrL,99.476%;OCL13_07_gtrOC19,100.0%;OCL13_08_gtrOC17,99.696%		0		0 / 8 (0%)		0
GCA_018445265.1_ASM1844526v1_genomic	OCL1		Good	?	1	0.9812	n/a	9 / 9 (100%)	OCL1_01_gtrOC1,97.643%;OCL1_02_gtrOC2,99.417%;OCL1_03_pda1,100.0%;OCL1_04_gtrOC3,98.824%;OCL1_05_gtrOC4,99.13%;OCL1_06_orf1(ghy),97.98%;OCL1_07_gtrOC5,99.206%;OCL1_08_gtrOC6,98.065%;OCL1_09_gtrOC7,99.361%		0		0 / 9 (0%)		0
GCA_018447265.1_ASM1844726v1_genomic	OCL13		Good	?	1	0.9982	n/a	8 / 8 (100%)	OCL13_01_gtrOC1,98.986%;OCL13_02_pda2a,100.0%;OCL13_03_gtrOC13,100.0%;OCL13_04_gtrOC14,99.417%;OCL13_05_gtrOC15,100.0%;OCL13_06_htrL,99.476%;OCL13_07_gtrOC19,100.0%;OCL13_08_gtrOC17,99.696%		0		0 / 8 (0%)		0
GCA_018476795.1_ASM1847679v1_genomic	OCL1		Good	?	1	0.9809	n/a	9 / 9 (100%)	OCL1_01_gtrOC1,97.643%;OCL1_02_gtrOC2,99.417%;OCL1_03_pda1,100.0%;OCL1_04_gtrOC3,98.824%;OCL1_05_gtrOC4,99.13%;OCL1_06_orf1(ghy),97.98%;OCL1_07_gtrOC5,99.184%;OCL1_08_gtrOC6,98.065%;OCL1_09_gtrOC7,99.708%		0		0 / 9 (0%)		0
GCA_018495115.1_PDT001046080.1_genomic	OCL1		Good	?	1	0.9812	n/a	9 / 9 (100%)	OCL1_01_gtrOC1,97.643%;OCL1_02_gtrOC2,99.417%;OCL1_03_pda1,100.0%;OCL1_04_gtrOC3,98.824%;OCL1_05_gtrOC4,99.13%;OCL1_06_orf1(ghy),97.966%;OCL1_07_gtrOC5,99.206%;OCL1_08_gtrOC6,98.065%;OCL1_09_gtrOC7,99.708%		0		0 / 9 (0%)		0
GCA_018558505.1_PDT001040223.1_genomic	OCL1		Good	?	1	0.9812	n/a	9 / 9 (100%)	OCL1_01_gtrOC1,97.643%;OCL1_02_gtrOC2,99.417%;OCL1_03_pda1,100.0%;OCL1_04_gtrOC3,98.824%;OCL1_05_gtrOC4,99.13%;OCL1_06_orf1(ghy),97.98%;OCL1_07_gtrOC5,99.206%;OCL1_08_gtrOC6,98.065%;OCL1_09_gtrOC7,99.708%		0		0 / 9 (0%)		0
GCA_900019965.1_acinetobacter_baumannii_isolate_strainD_genomic	OCL2		Good	?	1	0.9961	n/a	9 / 9 (100%)	OCL2_01_gtrOC1,97.98%;OCL2_02_gtrOC2,100.0%;OCL2_03_pda1,100.0%;OCL2_04_gtrOC3,99.608%;OCL2_05_gtrOC4,100.0%;OCL2_06_orf1(ghy),100.0%;OCL2_07_gtrOC8,100.0%;OCL2_08_wecB,100.0%;OCL2_09_gtrOC9,100.0%		0		0 / 9 (0%)		0
GCA_900161915.1_5MO_genomic	OCL1		Good	?	0.9955	0.9843	n/a	9 / 9 (100%)	OCL1_01_gtrOC1,98.316%;OCL1_02_gtrOC2,99.125%;OCL1_03_pda1,99.206%;OCL1_04_gtrOC3,98.419%;OCL1_05_gtrOC4,100.0%;OCL1_06_orf1(ghy),100.0%;OCL1_07_gtrOC5,97.992%;OCL1_08_gtrOC6,98.596%;OCL1_09_gtrOC7,99.417%		0		0 / 9 (0%)		0
GCA_900494495.1_24276_2_159_genomic	OCL1		Good	?	1	0.9812	n/a	9 / 9 (100%)	OCL1_01_gtrOC1,97.643%;OCL1_02_gtrOC2,99.417%;OCL1_03_pda1,100.0%;OCL1_04_gtrOC3,98.824%;OCL1_05_gtrOC4,99.13%;OCL1_06_orf1(ghy),97.98%;OCL1_07_gtrOC5,99.206%;OCL1_08_gtrOC6,98.065%;OCL1_09_gtrOC7,99.708%		0		0 / 9 (0%)		0
GCA_900494805.1_24276_2_165_genomic	OCL1		Good	?	1	0.9812	n/a	9 / 9 (100%)	OCL1_01_gtrOC1,97.643%;OCL1_02_gtrOC2,99.417%;OCL1_03_pda1,100.0%;OCL1_04_gtrOC3,98.824%;OCL1_05_gtrOC4,99.13%;OCL1_06_orf1(ghy),97.98%;OCL1_07_gtrOC5,99.206%;OCL1_08_gtrOC6,98.065%;OCL1_09_gtrOC7,99.708%		0		0 / 9 (0%)		0
GCA_900494875.1_24276_2_180_genomic	OCL3		Good	?	1	0.9853	n/a	9 / 9 (100%)	OCL3_01_gtrOC1,98.653%;OCL3_02_gtrOC2,100.0%;OCL3_03_pda1,100.0%;OCL3_04_gtrOC3,98.824%;OCL3_05_gtrOC4,99.13%;OCL3_06_orf1(ghy),96.98%;OCL3_07_gtrOC8,99.265%;OCL3_08_gtrOC10,99.62%;OCL3_09_gtrOC11,98.172%		0		0 / 9 (0%)		0
GCA_900494885.1_24276_2_184_genomic	OCL1		Good	?	1	0.9812	n/a	9 / 9 (100%)	OCL1_01_gtrOC1,97.643%;OCL1_02_gtrOC2,99.417%;OCL1_03_pda1,100.0%;OCL1_04_gtrOC3,98.824%;OCL1_05_gtrOC4,99.13%;OCL1_06_orf1(ghy),97.98%;OCL1_07_gtrOC5,99.206%;OCL1_08_gtrOC6,98.065%;OCL1_09_gtrOC7,99.708%		0		0 / 9 (0%)		0
GCA_900494895.1_24276_2_179_genomic	OCL1		Good	?	1	0.9812	n/a	9 / 9 (100%)	OCL1_01_gtrOC1,97.643%;OCL1_02_gtrOC2,99.417%;OCL1_03_pda1,100.0%;OCL1_04_gtrOC3,98.824%;OCL1_05_gtrOC4,99.13%;OCL1_06_orf1(ghy),97.98%;OCL1_07_gtrOC5,99.206%;OCL1_08_gtrOC6,98.065%;OCL1_09_gtrOC7,99.708%		0		0 / 9 (0%)		0
GCA_900494945.1_24276_2_178_genomic	OCL1		Good	?	1	0.9812	n/a	9 / 9 (100%)	OCL1_01_gtrOC1,97.643%;OCL1_02_gtrOC2,99.417%;OCL1_03_pda1,100.0%;OCL1_04_gtrOC3,98.824%;OCL1_05_gtrOC4,99.13%;OCL1_06_orf1(ghy),97.98%;OCL1_07_gtrOC5,99.206%;OCL1_08_gtrOC6,98.065%;OCL1_09_gtrOC7,99.708%		0		0 / 9 (0%)		3	OCL15_09_qdtB,94.038%;OCL15_06_rmlB,95.493%;OCL15_07_rmlA,96.907%
GCA_900494965.1_24276_2_177_genomic	OCL1		Good	?	1	0.9812	n/a	9 / 9 (100%)	OCL1_01_gtrOC1,97.643%;OCL1_02_gtrOC2,99.417%;OCL1_03_pda1,100.0%;OCL1_04_gtrOC3,98.824%;OCL1_05_gtrOC4,99.13%;OCL1_06_orf1(ghy),97.98%;OCL1_07_gtrOC5,99.206%;OCL1_08_gtrOC6,98.065%;OCL1_09_gtrOC7,99.708%		0		0 / 9 (0%)		0
GCA_900495135.1_24276_2_205_genomic	OCL1		Good	?	1	0.9815	n/a	9 / 9 (100%)	OCL1_01_gtrOC1,97.561%;OCL1_02_gtrOC2,99.417%;OCL1_03_pda1,100.0%;OCL1_04_gtrOC3,98.824%;OCL1_05_gtrOC4,99.13%;OCL1_06_orf1(ghy),97.98%;OCL1_07_gtrOC5,99.206%;OCL1_08_gtrOC6,98.065%;OCL1_09_gtrOC7,99.708%		0		0 / 9 (0%)		11	OCL15_11_gtrOC25,98.63%;OCL15_09_qdtB,94.851%;OCL7_04_gtrOC2,98.039%;OCL7_07_gtrOC23,100.0%;OCL15_06_rmlB,94.93%;OCL9_03_gtrOC18,99.385%;OCL15_07_rmlA,97.586%;OCL7_08_gtrOC24,98.227%;OCL15_02_pda2,97.834%;OCL7_06_ahy,99.565%;OCL7_05_orf,97.321%
GCA_900495215.1_24276_2_202_genomic	OCL1		Good	?	1	0.9812	n/a	9 / 9 (100%)	OCL1_01_gtrOC1,97.643%;OCL1_02_gtrOC2,99.417%;OCL1_03_pda1,100.0%;OCL1_04_gtrOC3,98.824%;OCL1_05_gtrOC4,99.13%;OCL1_06_orf1(ghy),97.98%;OCL1_07_gtrOC5,99.206%;OCL1_08_gtrOC6,98.065%;OCL1_09_gtrOC7,99.708%		0		0 / 9 (0%)		0
GCA_900495305.1_24276_2_212_genomic	OCL7		Good	?	1	0.9865	n/a	9 / 9 (100%)	OCL7_01_gtrOC1",98.606%;OCL7_02_pda2,98.889%;OCL7_03_gtrOC18,98.466%;OCL7_04_gtrOC2,98.039%;OCL7_05_orf,97.321%;OCL7_06_ahy,99.565%;OCL7_07_gtrOC23,100.0%;OCL7_08_gtrOC24,98.227%;OCL7_09_gtrOC25,98.63%		0		0 / 9 (0%)		11	OCL10_11_gtrOC7,99.725%;OCL15_09_qdtB,94.851%;OCL11_02_gtrOC2,100.0%;OCL15_06_rmlB,94.93%;OCL1_05_gtrOC4,99.13%;OCL1_08_gtrOC6,98.065%;OCL1_06_orf1(ghy),97.98%;OCL15_07_rmlA,97.586%;OCL11_04_gtrOC3,99.216%;OCL1_03_pda1,100.0%;OCL1_07_gtrOC5,99.206%
GCA_900495525.1_24276_2_226_genomic	OCL1		Good	?	1	0.9812	n/a	9 / 9 (100%)	OCL1_01_gtrOC1,97.643%;OCL1_02_gtrOC2,99.417%;OCL1_03_pda1,100.0%;OCL1_04_gtrOC3,98.824%;OCL1_05_gtrOC4,99.13%;OCL1_06_orf1(ghy),97.98%;OCL1_07_gtrOC5,99.206%;OCL1_08_gtrOC6,98.065%;OCL1_09_gtrOC7,99.708%		0		0 / 9 (0%)		0
GCA_900495665.1_24276_2_258_genomic	OCL1		Good	?	1	0.9812	n/a	9 / 9 (100%)	OCL1_01_gtrOC1,97.643%;OCL1_02_gtrOC2,98.058%;OCL1_03_pda1,100.0%;OCL1_04_gtrOC3,98.824%;OCL1_05_gtrOC4,99.13%;OCL1_06_orf1(ghy),97.98%;OCL1_07_gtrOC5,99.206%;OCL1_08_gtrOC6,98.065%;OCL1_09_gtrOC7,99.708%		0		0 / 9 (0%)		0
GCA_900496155.1_24276_3_9_genomic	OCL3		Good	?	1	0.9853	n/a	9 / 9 (100%)	OCL3_01_gtrOC1,98.653%;OCL3_02_gtrOC2,100.0%;OCL3_03_pda1,100.0%;OCL3_04_gtrOC3,98.824%;OCL3_05_gtrOC4,99.13%;OCL3_06_orf1(ghy),96.98%;OCL3_07_gtrOC8,99.265%;OCL3_08_gtrOC10,99.62%;OCL3_09_gtrOC11,98.172%		0		0 / 9 (0%)		0
GCA_900496175.1_24276_3_10_genomic	OCL3		Good	?	1	0.9853	n/a	9 / 9 (100%)	OCL3_01_gtrOC1,98.653%;OCL3_02_gtrOC2,100.0%;OCL3_03_pda1,100.0%;OCL3_04_gtrOC3,98.824%;OCL3_05_gtrOC4,99.13%;OCL3_06_orf1(ghy),96.98%;OCL3_07_gtrOC8,99.265%;OCL3_08_gtrOC10,99.62%;OCL3_09_gtrOC11,98.172%		0		0 / 9 (0%)		0
GCA_900496365.1_24276_3_16_genomic	OCL3		Good	?	1	0.9853	n/a	9 / 9 (100%)	OCL3_01_gtrOC1,98.653%;OCL3_02_gtrOC2,100.0%;OCL3_03_pda1,100.0%;OCL3_04_gtrOC3,98.824%;OCL3_05_gtrOC4,99.13%;OCL3_06_orf1(ghy),96.98%;OCL3_07_gtrOC8,99.265%;OCL3_08_gtrOC10,99.62%;OCL3_09_gtrOC11,98.172%		0		0 / 9 (0%)		0
GCA_900496475.1_24276_3_39_genomic	OCL3		Good	?	1	0.9853	n/a	9 / 9 (100%)	OCL3_01_gtrOC1,98.653%;OCL3_02_gtrOC2,100.0%;OCL3_03_pda1,100.0%;OCL3_04_gtrOC3,98.824%;OCL3_05_gtrOC4,99.13%;OCL3_06_orf1(ghy),96.98%;OCL3_07_gtrOC8,99.265%;OCL3_08_gtrOC10,99.62%;OCL3_09_gtrOC11,98.172%		0		0 / 9 (0%)		0
GCA_900496605.1_24276_3_38_genomic	OCL3		Good	?	1	0.9853	n/a	9 / 9 (100%)	OCL3_01_gtrOC1,98.653%;OCL3_02_gtrOC2,100.0%;OCL3_03_pda1,100.0%;OCL3_04_gtrOC3,98.824%;OCL3_05_gtrOC4,99.13%;OCL3_06_orf1(ghy),96.98%;OCL3_07_gtrOC8,99.265%;OCL3_08_gtrOC10,99.62%;OCL3_09_gtrOC11,98.172%		0		0 / 9 (0%)		0
GCA_021275645.1_PDT001210546.1_genomic	OCL1		Good	?	0.9997	0.9813	n/a	9 / 9 (100%)	OCL1_01_gtrOC1,97.643%;OCL1_02_gtrOC2,99.417%;OCL1_03_pda1,100.0%;OCL1_04_gtrOC3,98.824%;OCL1_05_gtrOC4,99.13%;OCL1_06_orf1(ghy),98.201%;OCL1_07_gtrOC5,99.206%;OCL1_08_gtrOC6,98.065%;OCL1_09_gtrOC7,99.708%		0		0 / 9 (0%)		0
GCA_021276005.1_PDT001210492.1_genomic	OCL1		Good	?	1	0.9812	n/a	9 / 9 (100%)	OCL1_01_gtrOC1,97.643%;OCL1_02_gtrOC2,99.417%;OCL1_03_pda1,100.0%;OCL1_04_gtrOC3,98.824%;OCL1_05_gtrOC4,99.13%;OCL1_06_orf1(ghy),97.98%;OCL1_07_gtrOC5,99.206%;OCL1_08_gtrOC6,98.065%;OCL1_09_gtrOC7,99.708%		0		0 / 9 (0%)		0
GCA_021326195.1_PDT001200290.1_genomic	OCL1		Good	?	0.9977	0.9816	n/a	9 / 9 (100%)	OCL1_01_gtrOC1,97.643%;OCL1_02_gtrOC2,99.417%;OCL1_03_pda1,100.0%;OCL1_04_gtrOC3,98.824%;OCL1_05_gtrOC4,99.057%;OCL1_06_orf1(ghy),97.98%;OCL1_07_gtrOC5,99.206%;OCL1_08_gtrOC6,98.065%;OCL1_09_gtrOC7,99.708%		0		0 / 9 (0%)		0
GCA_021336735.1_PDT001214303.1_genomic	OCL1		Good	?	0.9999	0.9811	n/a	9 / 9 (100%)	OCL1_01_gtrOC1,97.643%;OCL1_02_gtrOC2,99.417%;OCL1_03_pda1,100.0%;OCL1_04_gtrOC3,98.824%;OCL1_05_gtrOC4,99.13%;OCL1_06_orf1(ghy),97.909%;OCL1_07_gtrOC5,98.81%;OCL1_08_gtrOC6,98.065%;OCL1_09_gtrOC7,99.708%		0		0 / 9 (0%)		0
GCA_021384685.1_PDT001217341.2_genomic	OCL1		Good	?	0.9853	0.9871	n/a	9 / 9 (100%)	OCL1_01_gtrOC1,100.0%;OCL1_02_gtrOC2,99.708%;OCL1_03_pda1,99.603%;OCL1_04_gtrOC3,97.628%;OCL1_05_gtrOC4,100.0%;OCL1_06_orf1(ghy),100.0%;OCL1_07_gtrOC5,100.0%;OCL1_08_gtrOC6,100.0%;OCL1_09_gtrOC7,100.0%		0		0 / 9 (0%)		0
GCA_021385495.1_ASM2138549v1_genomic	OCL1		Good	?	1	0.9812	n/a	9 / 9 (100%)	OCL1_01_gtrOC1,97.643%;OCL1_02_gtrOC2,99.417%;OCL1_03_pda1,100.0%;OCL1_04_gtrOC3,98.824%;OCL1_05_gtrOC4,99.13%;OCL1_06_orf1(ghy),97.98%;OCL1_07_gtrOC5,99.206%;OCL1_08_gtrOC6,98.065%;OCL1_09_gtrOC7,99.708%		0		0 / 9 (0%)		0
GCA_021385735.1_ASM2138573v1_genomic	OCL1		Good	?	1	0.9812	n/a	9 / 9 (100%)	OCL1_01_gtrOC1,97.643%;OCL1_02_gtrOC2,99.417%;OCL1_03_pda1,100.0%;OCL1_04_gtrOC3,98.824%;OCL1_05_gtrOC4,99.13%;OCL1_06_orf1(ghy),97.98%;OCL1_07_gtrOC5,99.206%;OCL1_08_gtrOC6,98.065%;OCL1_09_gtrOC7,99.708%		0		0 / 9 (0%)		0
GCA_021385745.1_ASM2138574v1_genomic	OCL1		Good	?	1	0.9812	n/a	9 / 9 (100%)	OCL1_01_gtrOC1,97.643%;OCL1_02_gtrOC2,99.417%;OCL1_03_pda1,100.0%;OCL1_04_gtrOC3,98.824%;OCL1_05_gtrOC4,99.13%;OCL1_06_orf1(ghy),97.98%;OCL1_07_gtrOC5,99.206%;OCL1_08_gtrOC6,98.065%;OCL1_09_gtrOC7,99.708%		0		0 / 9 (0%)		0
GCA_021385815.1_ASM2138581v1_genomic	OCL1		Good	?	1	0.9812	n/a	9 / 9 (100%)	OCL1_01_gtrOC1,97.643%;OCL1_02_gtrOC2,99.417%;OCL1_03_pda1,100.0%;OCL1_04_gtrOC3,98.824%;OCL1_05_gtrOC4,99.13%;OCL1_06_orf1(ghy),97.98%;OCL1_07_gtrOC5,99.206%;OCL1_08_gtrOC6,98.065%;OCL1_09_gtrOC7,99.708%		0		0 / 9 (0%)		0
GCA_021385825.1_ASM2138582v1_genomic	OCL1		Good	?	1	0.9812	n/a	9 / 9 (100%)	OCL1_01_gtrOC1,97.643%;OCL1_02_gtrOC2,99.417%;OCL1_03_pda1,100.0%;OCL1_04_gtrOC3,98.824%;OCL1_05_gtrOC4,99.13%;OCL1_06_orf1(ghy),97.98%;OCL1_07_gtrOC5,99.206%;OCL1_08_gtrOC6,98.065%;OCL1_09_gtrOC7,99.708%		0		0 / 9 (0%)		0
GCA_021386315.1_ASM2138631v1_genomic	OCL1		Good	?	1	0.9811	n/a	9 / 9 (100%)	OCL1_01_gtrOC1,97.643%;OCL1_02_gtrOC2,99.417%;OCL1_03_pda1,100.0%;OCL1_04_gtrOC3,98.824%;OCL1_05_gtrOC4,99.13%;OCL1_06_orf1(ghy),97.98%;OCL1_07_gtrOC5,99.206%;OCL1_08_gtrOC6,98.065%;OCL1_09_gtrOC7,99.708%		0		0 / 9 (0%)		0
GCA_021386355.1_ASM2138635v1_genomic	OCL1		Good	?	1	0.9811	n/a	9 / 9 (100%)	OCL1_01_gtrOC1,97.643%;OCL1_02_gtrOC2,99.417%;OCL1_03_pda1,100.0%;OCL1_04_gtrOC3,98.824%;OCL1_05_gtrOC4,99.13%;OCL1_06_orf1(ghy),97.98%;OCL1_07_gtrOC5,99.206%;OCL1_08_gtrOC6,98.065%;OCL1_09_gtrOC7,99.708%		0		0 / 9 (0%)		0
GCA_021386365.1_ASM2138636v1_genomic	OCL1		Good	?	1	0.9811	n/a	9 / 9 (100%)	OCL1_01_gtrOC1,97.643%;OCL1_02_gtrOC2,99.417%;OCL1_03_pda1,100.0%;OCL1_04_gtrOC3,98.824%;OCL1_05_gtrOC4,99.13%;OCL1_06_orf1(ghy),97.98%;OCL1_07_gtrOC5,99.206%;OCL1_08_gtrOC6,98.065%;OCL1_09_gtrOC7,99.708%		0		0 / 9 (0%)		0
GCA_021386425.1_ASM2138642v1_genomic	OCL1		Good	?	1	0.9811	n/a	9 / 9 (100%)	OCL1_01_gtrOC1,97.643%;OCL1_02_gtrOC2,99.417%;OCL1_03_pda1,100.0%;OCL1_04_gtrOC3,98.824%;OCL1_05_gtrOC4,99.13%;OCL1_06_orf1(ghy),97.98%;OCL1_07_gtrOC5,99.206%;OCL1_08_gtrOC6,98.065%;OCL1_09_gtrOC7,99.708%		0		0 / 9 (0%)		0
GCA_021388315.1_ASM2138831v1_genomic	OCL1		Good	?	1	0.9812	n/a	9 / 9 (100%)	OCL1_01_gtrOC1,97.643%;OCL1_02_gtrOC2,99.417%;OCL1_03_pda1,100.0%;OCL1_04_gtrOC3,98.824%;OCL1_05_gtrOC4,99.13%;OCL1_06_orf1(ghy),97.98%;OCL1_07_gtrOC5,99.206%;OCL1_08_gtrOC6,98.065%;OCL1_09_gtrOC7,99.708%		0		0 / 9 (0%)		0
GCA_021388345.1_ASM2138834v1_genomic	OCL1		Good	?	1	0.9812	n/a	9 / 9 (100%)	OCL1_01_gtrOC1,97.643%;OCL1_02_gtrOC2,99.417%;OCL1_03_pda1,100.0%;OCL1_04_gtrOC3,98.824%;OCL1_05_gtrOC4,99.13%;OCL1_06_orf1(ghy),97.98%;OCL1_07_gtrOC5,99.206%;OCL1_08_gtrOC6,98.065%;OCL1_09_gtrOC7,99.708%		0		0 / 9 (0%)		0
GCA_021388715.1_ASM2138871v1_genomic	OCL1		Good	?	1	0.9811	n/a	9 / 9 (100%)	OCL1_01_gtrOC1,97.643%;OCL1_02_gtrOC2,99.417%;OCL1_03_pda1,100.0%;OCL1_04_gtrOC3,98.824%;OCL1_05_gtrOC4,99.13%;OCL1_06_orf1(ghy),97.98%;OCL1_07_gtrOC5,99.206%;OCL1_08_gtrOC6,98.065%;OCL1_09_gtrOC7,99.708%		0		0 / 9 (0%)		0
GCA_021389195.1_ASM2138919v1_genomic	OCL1		Good	?	1	0.981	n/a	9 / 9 (100%)	OCL1_01_gtrOC1,97.643%;OCL1_02_gtrOC2,99.417%;OCL1_03_pda1,99.603%;OCL1_04_gtrOC3,98.824%;OCL1_05_gtrOC4,99.13%;OCL1_06_orf1(ghy),95.572%;OCL1_07_gtrOC5,99.206%;OCL1_08_gtrOC6,98.065%;OCL1_09_gtrOC7,99.708%		0		0 / 9 (0%)		0
GCA_021451545.1_PDT001220946.1_genomic	OCL1		Good	?	1	0.9812	n/a	9 / 9 (100%)	OCL1_01_gtrOC1,97.643%;OCL1_02_gtrOC2,99.417%;OCL1_03_pda1,100.0%;OCL1_04_gtrOC3,98.824%;OCL1_05_gtrOC4,99.13%;OCL1_06_orf1(ghy),97.98%;OCL1_07_gtrOC5,99.19%;OCL1_08_gtrOC6,98.377%;OCL1_09_gtrOC7,99.708%		0		0 / 9 (0%)		0
GCA_021553135.1_PDT001228758.1_genomic	OCL1		Good	?	0.9999	0.9811	n/a	9 / 9 (100%)	OCL1_01_gtrOC1,97.643%;OCL1_02_gtrOC2,99.417%;OCL1_03_pda1,100.0%;OCL1_04_gtrOC3,98.824%;OCL1_05_gtrOC4,99.13%;OCL1_06_orf1(ghy),97.643%;OCL1_07_gtrOC5,99.206%;OCL1_08_gtrOC6,98.065%;OCL1_09_gtrOC7,99.708%		0		0 / 9 (0%)		0
GCA_021570985.1_ASM2157098v1_genomic	OCL13		Good	?	1	0.9971	n/a	8 / 8 (100%)	OCL13_01_gtrOC1,97.635%;OCL13_02_pda2a,100.0%;OCL13_03_gtrOC13,100.0%;OCL13_04_gtrOC14,99.708%;OCL13_05_gtrOC15,100.0%;OCL13_06_htrL,99.476%;OCL13_07_gtrOC19,100.0%;OCL13_08_gtrOC17,100.0%		0		0 / 8 (0%)		0
GCA_021571395.1_ASM2157139v1_genomic	OCL2		Good	?	1	0.9961	n/a	9 / 9 (100%)	OCL2_01_gtrOC1,97.98%;OCL2_02_gtrOC2,100.0%;OCL2_03_pda1,100.0%;OCL2_04_gtrOC3,99.608%;OCL2_05_gtrOC4,100.0%;OCL2_06_orf1(ghy),100.0%;OCL2_07_gtrOC8,100.0%;OCL2_08_wecB,100.0%;OCL2_09_gtrOC9,100.0%		0		0 / 9 (0%)		0
GCA_021659315.1_PDT001230579.1_genomic	OCL4		Good	?	0.9994	1	n/a	9 / 9 (100%)	OCL4_01_gtrOC1,100.0%;OCL4_02_gtrOC2,100.0%;OCL4_03_pda1,100.0%;OCL4_04_gtrOC3,100.0%;OCL4_05_gtrOC12,100.0%;OCL4_06_orf1(ghy),100.0%;OCL4_07_gtrOC5,100.0%;OCL4_08_gtrOC6,100.0%;OCL4_09_gtrOC7,100.0%		0		0 / 9 (0%)		0
GCA_021664675.1_PDT001230576.1_genomic	OCL1		Good	?	0.9992	0.9811	n/a	9 / 9 (100%)	OCL1_01_gtrOC1,97.643%;OCL1_02_gtrOC2,99.417%;OCL1_03_pda1,100.0%;OCL1_04_gtrOC3,98.824%;OCL1_05_gtrOC4,99.13%;OCL1_06_orf1(ghy),97.98%;OCL1_07_gtrOC5,99.206%;OCL1_08_gtrOC6,98.227%;OCL1_09_gtrOC7,99.708%		0		0 / 9 (0%)		0
GCA_021683615.1_PDT001231518.1_genomic	OCL1		Good	?	0.9955	0.981	n/a	9 / 9 (100%)	OCL1_01_gtrOC1,97.643%;OCL1_02_gtrOC2,99.417%;OCL1_03_pda1,100.0%;OCL1_04_gtrOC3,98.824%;OCL1_05_gtrOC4,99.13%;OCL1_06_orf1(ghy),97.643%;OCL1_07_gtrOC5,99.206%;OCL1_08_gtrOC6,98.264%;OCL1_09_gtrOC7,99.708%		0		0 / 9 (0%)		0
GCA_021686635.1_PDT001231512.1_genomic	OCL2		Good	?	0.9971	0.9656	n/a	9 / 9 (100%)	OCL2_01_gtrOC1,97.643%;OCL2_02_gtrOC2,98.834%;OCL2_03_pda1,97.222%;OCL2_04_gtrOC3,97.647%;OCL2_05_gtrOC4,98.261%;OCL2_06_orf1(ghy),96.98%;OCL2_07_gtrOC8,99.632%;OCL2_08_wecB,99.49%;OCL2_09_gtrOC9,100.0%		0		0 / 9 (0%)		0
GCA_021716415.1_PDT001232626.1_genomic	OCL1		Good	?	1	0.9812	n/a	9 / 9 (100%)	OCL1_01_gtrOC1,97.643%;OCL1_02_gtrOC2,99.417%;OCL1_03_pda1,100.0%;OCL1_04_gtrOC3,98.824%;OCL1_05_gtrOC4,99.13%;OCL1_06_orf1(ghy),97.98%;OCL1_07_gtrOC5,99.197%;OCL1_08_gtrOC6,98.065%;OCL1_09_gtrOC7,99.708%		0		0 / 9 (0%)		0
GCA_021730575.1_ASM2173057v1_genomic	OCL1		Good	?	1	0.9812	n/a	9 / 9 (100%)	OCL1_01_gtrOC1,97.643%;OCL1_02_gtrOC2,99.417%;OCL1_03_pda1,100.0%;OCL1_04_gtrOC3,98.824%;OCL1_05_gtrOC4,99.13%;OCL1_06_orf1(ghy),97.98%;OCL1_07_gtrOC5,99.206%;OCL1_08_gtrOC6,98.065%;OCL1_09_gtrOC7,99.708%		0		0 / 9 (0%)		0
GCA_021868795.2_ASM2186879v2_genomic	OCL1		Good	?	1	0.9812	n/a	9 / 9 (100%)	OCL1_01_gtrOC1,97.643%;OCL1_02_gtrOC2,99.417%;OCL1_03_pda1,100.0%;OCL1_04_gtrOC3,98.824%;OCL1_05_gtrOC4,99.13%;OCL1_06_orf1(ghy),97.98%;OCL1_07_gtrOC5,99.206%;OCL1_08_gtrOC6,98.065%;OCL1_09_gtrOC7,99.69%		0		0 / 9 (0%)		0
GCA_021868935.2_ASM2186893v2_genomic	OCL1		Good	?	1	0.9812	n/a	9 / 9 (100%)	OCL1_01_gtrOC1,97.643%;OCL1_02_gtrOC2,99.417%;OCL1_03_pda1,100.0%;OCL1_04_gtrOC3,98.824%;OCL1_05_gtrOC4,99.13%;OCL1_06_orf1(ghy),97.98%;OCL1_07_gtrOC5,99.206%;OCL1_08_gtrOC6,98.065%;OCL1_09_gtrOC7,99.708%		0		0 / 9 (0%)		0
GCA_022017375.1_PDT001241073.1_genomic	OCL2		Good	?	0.9994	0.996	n/a	9 / 9 (100%)	OCL2_01_gtrOC1,97.98%;OCL2_02_gtrOC2,100.0%;OCL2_03_pda1,100.0%;OCL2_04_gtrOC3,99.608%;OCL2_05_gtrOC4,100.0%;OCL2_06_orf1(ghy),100.0%;OCL2_07_gtrOC8,100.0%;OCL2_08_wecB,100.0%;OCL2_09_gtrOC9,100.0%		0		0 / 9 (0%)		0
GCA_022092735.1_PDT001242785.1_genomic	OCL1		Good	?	0.9986	0.9812	n/a	9 / 9 (100%)	OCL1_01_gtrOC1,97.643%;OCL1_02_gtrOC2,99.417%;OCL1_03_pda1,100.0%;OCL1_04_gtrOC3,98.824%;OCL1_05_gtrOC4,99.13%;OCL1_06_orf1(ghy),97.973%;OCL1_07_gtrOC5,99.206%;OCL1_08_gtrOC6,98.065%;OCL1_09_gtrOC7,99.708%		0		0 / 9 (0%)		0
GCA_022105975.1_PDT001242801.1_genomic	OCL1		Good	?	1	0.9811	n/a	9 / 9 (100%)	OCL1_01_gtrOC1,97.643%;OCL1_02_gtrOC2,99.417%;OCL1_03_pda1,100.0%;OCL1_04_gtrOC3,98.824%;OCL1_05_gtrOC4,99.13%;OCL1_06_orf1(ghy),97.909%;OCL1_07_gtrOC5,98.81%;OCL1_08_gtrOC6,98.065%;OCL1_09_gtrOC7,99.708%		0		0 / 9 (0%)		0
GCA_022106175.1_PDT001242791.1_genomic	OCL1		Good	?	1	0.9812	n/a	9 / 9 (100%)	OCL1_01_gtrOC1,97.643%;OCL1_02_gtrOC2,99.417%;OCL1_03_pda1,100.0%;OCL1_04_gtrOC3,98.824%;OCL1_05_gtrOC4,99.13%;OCL1_06_orf1(ghy),97.98%;OCL1_07_gtrOC5,99.206%;OCL1_08_gtrOC6,98.065%;OCL1_09_gtrOC7,99.708%		0		0 / 9 (0%)		0
GCA_022106255.1_PDT001242784.1_genomic	OCL1		Good	?	0.9986	0.9812	n/a	9 / 9 (100%)	OCL1_01_gtrOC1,97.643%;OCL1_02_gtrOC2,99.417%;OCL1_03_pda1,100.0%;OCL1_04_gtrOC3,98.824%;OCL1_05_gtrOC4,99.13%;OCL1_06_orf1(ghy),97.973%;OCL1_07_gtrOC5,99.206%;OCL1_08_gtrOC6,98.065%;OCL1_09_gtrOC7,99.708%		0		0 / 9 (0%)		0
GCA_022107935.1_PDT001242734.1_genomic	OCL1		Good	?	1	0.9811	n/a	9 / 9 (100%)	OCL1_01_gtrOC1,97.643%;OCL1_02_gtrOC2,99.417%;OCL1_03_pda1,100.0%;OCL1_04_gtrOC3,98.824%;OCL1_05_gtrOC4,99.13%;OCL1_06_orf1(ghy),97.909%;OCL1_07_gtrOC5,98.81%;OCL1_08_gtrOC6,98.065%;OCL1_09_gtrOC7,99.708%		0		0 / 9 (0%)		0
GCA_022108015.1_PDT001242733.1_genomic	OCL1		Good	?	1	0.9811	n/a	9 / 9 (100%)	OCL1_01_gtrOC1,97.643%;OCL1_02_gtrOC2,99.417%;OCL1_03_pda1,100.0%;OCL1_04_gtrOC3,98.824%;OCL1_05_gtrOC4,99.13%;OCL1_06_orf1(ghy),97.909%;OCL1_07_gtrOC5,98.81%;OCL1_08_gtrOC6,98.065%;OCL1_09_gtrOC7,99.708%		0		0 / 9 (0%)		0
GCA_022237635.1_ASM2223763v1_genomic	OCL1		Good	?	1	0.9812	n/a	9 / 9 (100%)	OCL1_01_gtrOC1,97.643%;OCL1_02_gtrOC2,99.417%;OCL1_03_pda1,100.0%;OCL1_04_gtrOC3,98.824%;OCL1_05_gtrOC4,99.13%;OCL1_06_orf1(ghy),97.98%;OCL1_07_gtrOC5,99.206%;OCL1_08_gtrOC6,98.065%;OCL1_09_gtrOC7,99.708%		0		0 / 9 (0%)		0
GCA_022240885.1_ASM2224088v1_genomic	OCL1		Good	?	1	0.9812	n/a	9 / 9 (100%)	OCL1_01_gtrOC1,97.643%;OCL1_02_gtrOC2,99.417%;OCL1_03_pda1,100.0%;OCL1_04_gtrOC3,98.824%;OCL1_05_gtrOC4,99.13%;OCL1_06_orf1(ghy),97.98%;OCL1_07_gtrOC5,99.206%;OCL1_08_gtrOC6,98.065%;OCL1_09_gtrOC7,99.708%		0		0 / 9 (0%)		0
GCA_022442045.1_PDT001257340.1_genomic	OCL7		Good	?	1	0.9926	n/a	9 / 9 (100%)	OCL7_01_gtrOC1",98.649%;OCL7_02_pda2,99.63%;OCL7_03_gtrOC18,100.0%;OCL7_04_gtrOC2,98.319%;OCL7_05_orf,97.321%;OCL7_06_ahy,99.13%;OCL7_07_gtrOC23,99.716%;OCL7_08_gtrOC24,100.0%;OCL7_09_gtrOC25,100.0%		0		0 / 9 (0%)		0
GCA_020470125.1_PDT001132225.1_genomic	OCL1		Good	?	1	0.9812	n/a	9 / 9 (100%)	OCL1_01_gtrOC1,97.643%;OCL1_02_gtrOC2,99.417%;OCL1_03_pda1,100.0%;OCL1_04_gtrOC3,98.824%;OCL1_05_gtrOC4,99.13%;OCL1_06_orf1(ghy),97.98%;OCL1_07_gtrOC5,99.206%;OCL1_08_gtrOC6,98.065%;OCL1_09_gtrOC7,99.708%		0		0 / 9 (0%)		0
GCA_020518885.1_PDT001151709.1_genomic	OCL1		Good	?	1	0.9812	n/a	9 / 9 (100%)	OCL1_01_gtrOC1,97.643%;OCL1_02_gtrOC2,99.417%;OCL1_03_pda1,100.0%;OCL1_04_gtrOC3,98.824%;OCL1_05_gtrOC4,99.13%;OCL1_06_orf1(ghy),97.98%;OCL1_07_gtrOC5,99.206%;OCL1_08_gtrOC6,98.065%;OCL1_09_gtrOC7,99.708%		0		0 / 9 (0%)		0
GCA_020519925.1_PDT001151688.1_genomic	OCL1		Good	?	1	0.9812	n/a	9 / 9 (100%)	OCL1_01_gtrOC1,97.643%;OCL1_02_gtrOC2,99.417%;OCL1_03_pda1,100.0%;OCL1_04_gtrOC3,98.824%;OCL1_05_gtrOC4,99.13%;OCL1_06_orf1(ghy),97.98%;OCL1_07_gtrOC5,99.206%;OCL1_08_gtrOC6,98.065%;OCL1_09_gtrOC7,99.708%		0		0 / 9 (0%)		0
GCA_020546985.1_PDT001157493.4_genomic	OCL2		Good	?	0.996	0.9681	n/a	9 / 9 (100%)	OCL2_01_gtrOC1,98.316%;OCL2_02_gtrOC2,98.542%;OCL2_03_pda1,97.619%;OCL2_04_gtrOC3,97.233%;OCL2_05_gtrOC4,98.261%;OCL2_06_orf1(ghy),97.315%;OCL2_07_gtrOC8,99.265%;OCL2_08_wecB,99.741%;OCL2_09_gtrOC9,100.0%		0		0 / 9 (0%)		0
GCA_020551645.1_PDT001157527.6_genomic	OCL1		Good	?	1	0.9812	n/a	9 / 9 (100%)	OCL1_01_gtrOC1,97.643%;OCL1_02_gtrOC2,99.417%;OCL1_03_pda1,100.0%;OCL1_04_gtrOC3,98.824%;OCL1_05_gtrOC4,99.13%;OCL1_06_orf1(ghy),97.98%;OCL1_07_gtrOC5,99.206%;OCL1_08_gtrOC6,98.065%;OCL1_09_gtrOC7,99.708%		0		0 / 9 (0%)		0
GCA_020557185.1_PDT001157535.6_genomic	OCL1		Good	?	1	0.9811	n/a	9 / 9 (100%)	OCL1_01_gtrOC1,97.643%;OCL1_02_gtrOC2,99.125%;OCL1_03_pda1,100.0%;OCL1_04_gtrOC3,98.824%;OCL1_05_gtrOC4,99.13%;OCL1_06_orf1(ghy),98.201%;OCL1_07_gtrOC5,99.206%;OCL1_08_gtrOC6,98.065%;OCL1_09_gtrOC7,99.708%		0		0 / 9 (0%)		0
GCA_020606115.1_PDT001157432.4_genomic	OCL1		Good	?	0.9954	0.981	n/a	9 / 9 (100%)	OCL1_01_gtrOC1,97.643%;OCL1_02_gtrOC2,99.417%;OCL1_03_pda1,100.0%;OCL1_04_gtrOC3,98.824%;OCL1_05_gtrOC4,99.13%;OCL1_06_orf1(ghy),97.98%;OCL1_07_gtrOC5,99.149%;OCL1_08_gtrOC6,98.288%;OCL1_09_gtrOC7,99.708%		0		0 / 9 (0%)		0
GCA_020606375.1_PDT001157001.4_genomic	OCL1		Good	?	1	0.9812	n/a	9 / 9 (100%)	OCL1_01_gtrOC1,97.643%;OCL1_02_gtrOC2,99.417%;OCL1_03_pda1,100.0%;OCL1_04_gtrOC3,98.824%;OCL1_05_gtrOC4,99.13%;OCL1_06_orf1(ghy),97.98%;OCL1_07_gtrOC5,99.206%;OCL1_08_gtrOC6,98.065%;OCL1_09_gtrOC7,99.708%		0		0 / 9 (0%)		0
GCA_020606695.1_PDT001157475.3_genomic	OCL1		Good	?	0.9994	0.981	n/a	9 / 9 (100%)	OCL1_01_gtrOC1,97.643%;OCL1_02_gtrOC2,99.417%;OCL1_03_pda1,100.0%;OCL1_04_gtrOC3,98.824%;OCL1_05_gtrOC4,99.13%;OCL1_06_orf1(ghy),97.98%;OCL1_07_gtrOC5,99.156%;OCL1_08_gtrOC6,98.065%;OCL1_09_gtrOC7,99.708%		0		0 / 9 (0%)		0
GCA_020606775.1_PDT001157708.2_genomic	OCL1		Good	?	1	0.9811	n/a	9 / 9 (100%)	OCL1_01_gtrOC1,97.643%;OCL1_02_gtrOC2,99.417%;OCL1_03_pda1,100.0%;OCL1_04_gtrOC3,98.824%;OCL1_05_gtrOC4,99.13%;OCL1_06_orf1(ghy),97.98%;OCL1_07_gtrOC5,99.203%;OCL1_08_gtrOC6,98.065%;OCL1_09_gtrOC7,99.708%		0		0 / 9 (0%)		0
GCA_020606995.1_PDT001157444.4_genomic	OCL1		Good	?	0.9969	0.9811	n/a	9 / 9 (100%)	OCL1_01_gtrOC1,97.643%;OCL1_02_gtrOC2,99.417%;OCL1_03_pda1,100.0%;OCL1_04_gtrOC3,98.824%;OCL1_05_gtrOC4,99.13%;OCL1_06_orf1(ghy),97.98%;OCL1_07_gtrOC5,99.156%;OCL1_08_gtrOC6,98.371%;OCL1_09_gtrOC7,99.708%		0		0 / 9 (0%)		0
GCA_020677125.1_PDT001164094.1_genomic	OCL1		Good	?	1	0.9881	n/a	9 / 9 (100%)	OCL1_01_gtrOC1,98.316%;OCL1_02_gtrOC2,99.417%;OCL1_03_pda1,100.0%;OCL1_04_gtrOC3,98.039%;OCL1_05_gtrOC4,99.13%;OCL1_06_orf1(ghy),100.0%;OCL1_07_gtrOC5,100.0%;OCL1_08_gtrOC6,100.0%;OCL1_09_gtrOC7,100.0%		0		0 / 9 (0%)		0
GCA_020677405.1_PDT001164068.1_genomic	OCL1		Good	?	0.9953	0.9811	n/a	9 / 9 (100%)	OCL1_01_gtrOC1,97.643%;OCL1_02_gtrOC2,99.417%;OCL1_03_pda1,100.0%;OCL1_04_gtrOC3,98.824%;OCL1_05_gtrOC4,99.13%;OCL1_06_orf1(ghy),97.98%;OCL1_07_gtrOC5,99.206%;OCL1_08_gtrOC6,98.208%;OCL1_09_gtrOC7,99.708%		0		0 / 9 (0%)		0
GCA_020677505.1_PDT001164062.1_genomic	OCL1		Good	?	1	0.9811	n/a	9 / 9 (100%)	OCL1_01_gtrOC1,97.643%;OCL1_02_gtrOC2,99.417%;OCL1_03_pda1,100.0%;OCL1_04_gtrOC3,98.824%;OCL1_05_gtrOC4,99.13%;OCL1_06_orf1(ghy),97.98%;OCL1_07_gtrOC5,99.187%;OCL1_08_gtrOC6,98.058%;OCL1_09_gtrOC7,99.708%		0		0 / 9 (0%)		0
GCA_020677625.1_PDT001164050.1_genomic	OCL3		Good	?	1	0.9844	n/a	9 / 9 (100%)	OCL3_01_gtrOC1,98.316%;OCL3_02_gtrOC2,99.708%;OCL3_03_pda1,98.81%;OCL3_04_gtrOC3,98.814%;OCL3_05_gtrOC4,98.261%;OCL3_06_orf1(ghy),97.651%;OCL3_07_gtrOC8,100.0%;OCL3_08_gtrOC10,100.0%;OCL3_09_gtrOC11,99.479%		0		0 / 9 (0%)		0
GCA_020678285.1_PDT001163991.1_genomic	OCL1		Good	?	1	0.981	n/a	9 / 9 (100%)	OCL1_01_gtrOC1,97.643%;OCL1_02_gtrOC2,99.417%;OCL1_03_pda1,100.0%;OCL1_04_gtrOC3,98.824%;OCL1_05_gtrOC4,99.13%;OCL1_06_orf1(ghy),97.98%;OCL1_07_gtrOC5,99.174%;OCL1_08_gtrOC6,97.742%;OCL1_09_gtrOC7,99.708%		0		0 / 9 (0%)		0
GCA_020678325.1_PDT001163987.1_genomic	OCL1		Good	?	0.9948	0.9809	n/a	9 / 9 (100%)	OCL1_01_gtrOC1,97.643%;OCL1_02_gtrOC2,99.417%;OCL1_03_pda1,100.0%;OCL1_04_gtrOC3,98.824%;OCL1_05_gtrOC4,99.13%;OCL1_06_orf1(ghy),97.98%;OCL1_07_gtrOC5,99.149%;OCL1_08_gtrOC6,98.065%;OCL1_09_gtrOC7,99.705%		0		0 / 9 (0%)		0
GCA_020679105.1_PDT001163982.1_genomic	OCL1		Good	?	0.9941	0.9811	n/a	9 / 9 (100%)	OCL1_01_gtrOC1,97.643%;OCL1_02_gtrOC2,99.417%;OCL1_03_pda1,100.0%;OCL1_04_gtrOC3,98.824%;OCL1_05_gtrOC4,99.13%;OCL1_06_orf1(ghy),97.98%;OCL1_07_gtrOC5,99.206%;OCL1_08_gtrOC6,98.252%;OCL1_09_gtrOC7,99.708%		0		0 / 9 (0%)		0
GCA_020781335.1_PDT001170239.1_genomic	OCL1		Good	?	1	0.9812	n/a	9 / 9 (100%)	OCL1_01_gtrOC1,97.643%;OCL1_02_gtrOC2,99.417%;OCL1_03_pda1,100.0%;OCL1_04_gtrOC3,98.824%;OCL1_05_gtrOC4,99.13%;OCL1_06_orf1(ghy),97.98%;OCL1_07_gtrOC5,99.206%;OCL1_08_gtrOC6,98.065%;OCL1_09_gtrOC7,99.708%		0		0 / 9 (0%)		0
GCA_020781575.1_PDT001170246.1_genomic	OCL1		Good	?	1	0.9812	n/a	9 / 9 (100%)	OCL1_01_gtrOC1,97.643%;OCL1_02_gtrOC2,99.417%;OCL1_03_pda1,100.0%;OCL1_04_gtrOC3,98.824%;OCL1_05_gtrOC4,99.13%;OCL1_06_orf1(ghy),97.98%;OCL1_07_gtrOC5,99.206%;OCL1_08_gtrOC6,98.065%;OCL1_09_gtrOC7,99.708%		0		0 / 9 (0%)		0
GCA_020781595.1_PDT001170267.1_genomic	OCL1		Good	?	1	0.9811	n/a	9 / 9 (100%)	OCL1_01_gtrOC1,97.643%;OCL1_02_gtrOC2,99.417%;OCL1_03_pda1,100.0%;OCL1_04_gtrOC3,98.824%;OCL1_05_gtrOC4,99.13%;OCL1_06_orf1(ghy),97.909%;OCL1_07_gtrOC5,98.81%;OCL1_08_gtrOC6,98.065%;OCL1_09_gtrOC7,99.708%		0		0 / 9 (0%)		0
GCA_020786855.1_PDT001170251.1_genomic	OCL1		Good	?	1	0.9812	n/a	9 / 9 (100%)	OCL1_01_gtrOC1,97.643%;OCL1_02_gtrOC2,99.417%;OCL1_03_pda1,100.0%;OCL1_04_gtrOC3,98.824%;OCL1_05_gtrOC4,99.13%;OCL1_06_orf1(ghy),97.98%;OCL1_07_gtrOC5,99.206%;OCL1_08_gtrOC6,98.065%;OCL1_09_gtrOC7,99.708%		0		0 / 9 (0%)		0
GCA_020823635.1_PDT001172811.1_genomic	OCL1		Good	?	1	0.981	n/a	9 / 9 (100%)	OCL1_01_gtrOC1,97.643%;OCL1_02_gtrOC2,99.417%;OCL1_03_pda1,100.0%;OCL1_04_gtrOC3,98.824%;OCL1_05_gtrOC4,99.13%;OCL1_06_orf1(ghy),97.952%;OCL1_07_gtrOC5,99.206%;OCL1_08_gtrOC6,97.742%;OCL1_09_gtrOC7,99.708%		0		0 / 9 (0%)		0
GCA_020824155.1_PDT001172773.1_genomic	OCL1		Good	?	1	0.9812	n/a	9 / 9 (100%)	OCL1_01_gtrOC1,97.643%;OCL1_02_gtrOC2,99.417%;OCL1_03_pda1,100.0%;OCL1_04_gtrOC3,98.824%;OCL1_05_gtrOC4,99.13%;OCL1_06_orf1(ghy),97.98%;OCL1_07_gtrOC5,99.206%;OCL1_08_gtrOC6,98.065%;OCL1_09_gtrOC7,99.708%		0		0 / 9 (0%)		0
GCA_020891335.1_PDT001175398.1_genomic	OCL1		Good	?	0.991	0.9811	n/a	9 / 9 (100%)	OCL1_01_gtrOC1,97.643%;OCL1_02_gtrOC2,99.417%;OCL1_03_pda1,100.0%;OCL1_04_gtrOC3,98.824%;OCL1_05_gtrOC4,99.13%;OCL1_06_orf1(ghy),97.98%;OCL1_07_gtrOC5,99.206%;OCL1_08_gtrOC6,98.065%;OCL1_09_gtrOC7,99.701%		0		0 / 9 (0%)		0
GCA_021020185.1_ASM2102018v1_genomic	OCL1		Good	?	1	0.9999	n/a	9 / 9 (100%)	OCL1_01_gtrOC1,100.0%;OCL1_02_gtrOC2,100.0%;OCL1_03_pda1,100.0%;OCL1_04_gtrOC3,100.0%;OCL1_05_gtrOC4,100.0%;OCL1_06_orf1(ghy),100.0%;OCL1_07_gtrOC5,100.0%;OCL1_08_gtrOC6,99.677%;OCL1_09_gtrOC7,100.0%		0		0 / 9 (0%)		0
GCA_021145105.1_PDT001201044.1_genomic	OCL13		Good	?	0.9932	0.9977	n/a	8 / 8 (100%)	OCL13_01_gtrOC1,98.311%;OCL13_02_pda2a,100.0%;OCL13_03_gtrOC13,100.0%;OCL13_04_gtrOC14,100.0%;OCL13_05_gtrOC15,100.0%;OCL13_06_htrL,99.476%;OCL13_07_gtrOC19,100.0%;OCL13_08_gtrOC17,100.0%		0		0 / 8 (0%)		0
GCA_021146005.1_PDT001201030.1_genomic	OCL1		Good	?	0.9975	0.9811	n/a	9 / 9 (100%)	OCL1_01_gtrOC1,97.643%;OCL1_02_gtrOC2,99.417%;OCL1_03_pda1,100.0%;OCL1_04_gtrOC3,98.824%;OCL1_05_gtrOC4,99.13%;OCL1_06_orf1(ghy),97.98%;OCL1_07_gtrOC5,99.16%;OCL1_08_gtrOC6,98.065%;OCL1_09_gtrOC7,99.708%		0		0 / 9 (0%)		0
GCA_021192455.1_BZUAciBau14_genomic	OCL1		Good	?	1	0.9814	n/a	9 / 9 (100%)	OCL1_01_gtrOC1,97.643%;OCL1_02_gtrOC2,99.417%;OCL1_03_pda1,100.0%;OCL1_04_gtrOC3,98.824%;OCL1_05_gtrOC4,99.13%;OCL1_06_orf1(ghy),97.98%;OCL1_07_gtrOC5,99.206%;OCL1_08_gtrOC6,98.328%;OCL1_09_gtrOC7,99.708%		0		0 / 9 (0%)		0
GCA_021221325.1_PDT001204863.1_genomic	OCL1		Good	?	1	0.9812	n/a	9 / 9 (100%)	OCL1_01_gtrOC1,97.643%;OCL1_02_gtrOC2,99.417%;OCL1_03_pda1,100.0%;OCL1_04_gtrOC3,98.824%;OCL1_05_gtrOC4,99.13%;OCL1_06_orf1(ghy),98.201%;OCL1_07_gtrOC5,99.206%;OCL1_08_gtrOC6,98.065%;OCL1_09_gtrOC7,99.708%		0		0 / 9 (0%)		0
GCA_021221405.1_PDT001204943.1_genomic	OCL1		Good	?	1	0.9812	n/a	9 / 9 (100%)	OCL1_01_gtrOC1,97.643%;OCL1_02_gtrOC2,99.417%;OCL1_03_pda1,100.0%;OCL1_04_gtrOC3,98.824%;OCL1_05_gtrOC4,99.13%;OCL1_06_orf1(ghy),98.201%;OCL1_07_gtrOC5,99.206%;OCL1_08_gtrOC6,98.065%;OCL1_09_gtrOC7,99.708%		0		0 / 9 (0%)		0
GCA_021221645.1_PDT001204888.1_genomic	OCL1		Good	?	1	0.9812	n/a	9 / 9 (100%)	OCL1_01_gtrOC1,97.643%;OCL1_02_gtrOC2,99.417%;OCL1_03_pda1,100.0%;OCL1_04_gtrOC3,98.824%;OCL1_05_gtrOC4,99.13%;OCL1_06_orf1(ghy),98.201%;OCL1_07_gtrOC5,99.206%;OCL1_08_gtrOC6,98.065%;OCL1_09_gtrOC7,99.708%		0		0 / 9 (0%)		0
GCA_021272705.1_PDT001210512.1_genomic	OCL1		Good	?	1	0.9812	n/a	9 / 9 (100%)	OCL1_01_gtrOC1,97.643%;OCL1_02_gtrOC2,99.417%;OCL1_03_pda1,100.0%;OCL1_04_gtrOC3,98.824%;OCL1_05_gtrOC4,99.13%;OCL1_06_orf1(ghy),97.98%;OCL1_07_gtrOC5,99.206%;OCL1_08_gtrOC6,98.065%;OCL1_09_gtrOC7,99.708%		0		0 / 9 (0%)		0
GCA_021272865.1_PDT001210494.1_genomic	OCL1		Good	?	1	0.9812	n/a	9 / 9 (100%)	OCL1_01_gtrOC1,97.643%;OCL1_02_gtrOC2,99.417%;OCL1_03_pda1,100.0%;OCL1_04_gtrOC3,98.824%;OCL1_05_gtrOC4,99.13%;OCL1_06_orf1(ghy),97.98%;OCL1_07_gtrOC5,99.206%;OCL1_08_gtrOC6,98.065%;OCL1_09_gtrOC7,99.708%		0		0 / 9 (0%)		0
GCA_021273825.1_PDT001210600.1_genomic	OCL1		Good	?	1	0.9812	n/a	9 / 9 (100%)	OCL1_01_gtrOC1,97.643%;OCL1_02_gtrOC2,99.417%;OCL1_03_pda1,100.0%;OCL1_04_gtrOC3,98.824%;OCL1_05_gtrOC4,99.13%;OCL1_06_orf1(ghy),97.98%;OCL1_07_gtrOC5,99.206%;OCL1_08_gtrOC6,98.065%;OCL1_09_gtrOC7,99.708%		0		0 / 9 (0%)		0
GCA_021274105.1_PDT001210578.1_genomic	OCL1		Good	?	0.9997	0.9812	n/a	9 / 9 (100%)	OCL1_01_gtrOC1,97.643%;OCL1_02_gtrOC2,99.417%;OCL1_03_pda1,100.0%;OCL1_04_gtrOC3,98.431%;OCL1_05_gtrOC4,99.13%;OCL1_06_orf1(ghy),98.201%;OCL1_07_gtrOC5,99.206%;OCL1_08_gtrOC6,98.065%;OCL1_09_gtrOC7,99.708%		0		0 / 9 (0%)		0
GCA_019321075.1_PDT001093957.1_genomic	OCL1		Good	?	1	0.9812	n/a	9 / 9 (100%)	OCL1_01_gtrOC1,97.643%;OCL1_02_gtrOC2,99.417%;OCL1_03_pda1,100.0%;OCL1_04_gtrOC3,98.824%;OCL1_05_gtrOC4,99.13%;OCL1_06_orf1(ghy),97.98%;OCL1_07_gtrOC5,99.206%;OCL1_08_gtrOC6,98.239%;OCL1_09_gtrOC7,99.708%		0		0 / 9 (0%)		0
GCA_019321355.1_PDT001093919.1_genomic	OCL1		Good	?	1	0.9812	n/a	9 / 9 (100%)	OCL1_01_gtrOC1,97.643%;OCL1_02_gtrOC2,99.417%;OCL1_03_pda1,100.0%;OCL1_04_gtrOC3,98.824%;OCL1_05_gtrOC4,99.13%;OCL1_06_orf1(ghy),97.98%;OCL1_07_gtrOC5,99.206%;OCL1_08_gtrOC6,98.065%;OCL1_09_gtrOC7,99.708%		0		0 / 9 (0%)		0
GCA_019352235.1_ASM1935223v1_genomic	OCL1		Good	?	0.9999	0.9999	n/a	9 / 9 (100%)	OCL1_01_gtrOC1,100.0%;OCL1_02_gtrOC2,100.0%;OCL1_03_pda1,100.0%;OCL1_04_gtrOC3,100.0%;OCL1_05_gtrOC4,100.0%;OCL1_06_orf1(ghy),100.0%;OCL1_07_gtrOC5,100.0%;OCL1_08_gtrOC6,99.677%;OCL1_09_gtrOC7,100.0%		0		0 / 9 (0%)		0
GCA_019352295.1_ASM1935229v1_genomic	OCL1		Good	?	1	0.9999	n/a	9 / 9 (100%)	OCL1_01_gtrOC1,100.0%;OCL1_02_gtrOC2,100.0%;OCL1_03_pda1,100.0%;OCL1_04_gtrOC3,100.0%;OCL1_05_gtrOC4,100.0%;OCL1_06_orf1(ghy),100.0%;OCL1_07_gtrOC5,100.0%;OCL1_08_gtrOC6,99.677%;OCL1_09_gtrOC7,100.0%		0		0 / 9 (0%)		0
GCA_019352335.1_ASM1935233v1_genomic	OCL1		Good	?	0.9955	0.9999	n/a	9 / 9 (100%)	OCL1_01_gtrOC1,100.0%;OCL1_02_gtrOC2,100.0%;OCL1_03_pda1,100.0%;OCL1_04_gtrOC3,100.0%;OCL1_05_gtrOC4,100.0%;OCL1_06_orf1(ghy),100.0%;OCL1_07_gtrOC5,100.0%;OCL1_08_gtrOC6,99.655%;OCL1_09_gtrOC7,100.0%		0		0 / 9 (0%)		0
GCA_019352375.1_ASM1935237v1_genomic	OCL1		Good	?	0.9985	0.9999	n/a	9 / 9 (100%)	OCL1_01_gtrOC1,100.0%;OCL1_02_gtrOC2,100.0%;OCL1_03_pda1,100.0%;OCL1_04_gtrOC3,100.0%;OCL1_05_gtrOC4,100.0%;OCL1_06_orf1(ghy),100.0%;OCL1_07_gtrOC5,100.0%;OCL1_08_gtrOC6,99.664%;OCL1_09_gtrOC7,100.0%		0		0 / 9 (0%)		0
GCA_019728355.1_PDT001114968.1_genomic	OCL1		Good	?	0.9953	0.9811	n/a	9 / 9 (100%)	OCL1_01_gtrOC1,97.643%;OCL1_02_gtrOC2,99.417%;OCL1_03_pda1,100.0%;OCL1_04_gtrOC3,98.824%;OCL1_05_gtrOC4,99.13%;OCL1_06_orf1(ghy),97.98%;OCL1_07_gtrOC5,99.206%;OCL1_08_gtrOC6,98.208%;OCL1_09_gtrOC7,99.708%		0		0 / 9 (0%)		0
GCA_019728735.1_PDT001114999.1_genomic	OCL1		Good	?	1	0.9811	n/a	9 / 9 (100%)	OCL1_01_gtrOC1,97.643%;OCL1_02_gtrOC2,99.417%;OCL1_03_pda1,100.0%;OCL1_04_gtrOC3,98.824%;OCL1_05_gtrOC4,99.13%;OCL1_06_orf1(ghy),97.98%;OCL1_07_gtrOC5,99.203%;OCL1_08_gtrOC6,98.065%;OCL1_09_gtrOC7,99.708%		0		0 / 9 (0%)		0
GCA_019729475.1_PDT001115061.1_genomic	OCL1		Good	?	1	0.9812	n/a	9 / 9 (100%)	OCL1_01_gtrOC1,97.643%;OCL1_02_gtrOC2,99.417%;OCL1_03_pda1,100.0%;OCL1_04_gtrOC3,98.824%;OCL1_05_gtrOC4,99.13%;OCL1_06_orf1(ghy),97.98%;OCL1_07_gtrOC5,99.206%;OCL1_08_gtrOC6,98.065%;OCL1_09_gtrOC7,99.708%		0		0 / 9 (0%)		0
GCA_019730565.1_PDT001114932.1_genomic	OCL3		Good	?	1	0.9844	n/a	9 / 9 (100%)	OCL3_01_gtrOC1,98.316%;OCL3_02_gtrOC2,99.708%;OCL3_03_pda1,98.81%;OCL3_04_gtrOC3,98.814%;OCL3_05_gtrOC4,98.261%;OCL3_06_orf1(ghy),97.651%;OCL3_07_gtrOC8,100.0%;OCL3_08_gtrOC10,100.0%;OCL3_09_gtrOC11,99.479%		0		0 / 9 (0%)		0
GCA_019732975.1_PDT001114975.1_genomic	OCL1		Good	?	1	0.9881	n/a	9 / 9 (100%)	OCL1_01_gtrOC1,98.316%;OCL1_02_gtrOC2,99.417%;OCL1_03_pda1,100.0%;OCL1_04_gtrOC3,98.039%;OCL1_05_gtrOC4,99.13%;OCL1_06_orf1(ghy),100.0%;OCL1_07_gtrOC5,100.0%;OCL1_08_gtrOC6,100.0%;OCL1_09_gtrOC7,100.0%		0		0 / 9 (0%)		0
GCA_019735015.1_PDT001115024.1_genomic	OCL1		Good	?	1	0.9811	n/a	9 / 9 (100%)	OCL1_01_gtrOC1,97.643%;OCL1_02_gtrOC2,99.125%;OCL1_03_pda1,100.0%;OCL1_04_gtrOC3,98.824%;OCL1_05_gtrOC4,99.13%;OCL1_06_orf1(ghy),98.201%;OCL1_07_gtrOC5,99.206%;OCL1_08_gtrOC6,98.065%;OCL1_09_gtrOC7,99.708%		0		0 / 9 (0%)		0
GCA_019891095.1_ASM1989109v1_genomic	OCL5		Good	?	1	0.9972	n/a	9 / 9 (100%)	OCL5_01_gtrOC1,96.516%;OCL5_02_pda2a,100.0%;OCL5_03_gtrOC13,100.0%;OCL5_04_gtrOC14,99.708%;OCL5_05_gtrOC15,100.0%;OCL5_06_atrOC1,100.0%;OCL5_07_htrL,98.577%;OCL5_08_gtrOC19,100.0%;OCL5_09_gtrOC17,100.0%		0		0 / 9 (0%)		8	OCL10_11_gtrOC7,99.725%;OCL11_02_gtrOC2,100.0%;OCL1_05_gtrOC4,99.13%;OCL1_08_gtrOC6,98.065%;OCL1_06_orf1(ghy),97.98%;OCL11_04_gtrOC3,99.216%;OCL1_03_pda1,100.0%;OCL1_07_gtrOC5,99.206%
GCA_019920005.1_ASM1992000v1_genomic	OCL1		Good	?	1	0.9814	n/a	9 / 9 (100%)	OCL1_01_gtrOC1,97.643%;OCL1_02_gtrOC2,99.417%;OCL1_03_pda1,100.0%;OCL1_04_gtrOC3,98.824%;OCL1_05_gtrOC4,99.13%;OCL1_06_orf1(ghy),97.98%;OCL1_07_gtrOC5,99.206%;OCL1_08_gtrOC6,98.065%;OCL1_09_gtrOC7,99.708%		0		0 / 9 (0%)		0
GCA_019920015.1_ASM1992001v1_genomic	OCL1		Good	?	1	0.981	n/a	9 / 9 (100%)	OCL1_01_gtrOC1,97.643%;OCL1_02_gtrOC2,99.417%;OCL1_03_pda1,100.0%;OCL1_04_gtrOC3,98.824%;OCL1_05_gtrOC4,99.13%;OCL1_06_orf1(ghy),97.98%;OCL1_07_gtrOC5,99.206%;OCL1_08_gtrOC6,98.276%;OCL1_09_gtrOC7,99.708%		0		0 / 9 (0%)		0
GCA_019920065.1_ASM1992006v1_genomic	OCL1		Good	?	1	0.9813	n/a	9 / 9 (100%)	OCL1_01_gtrOC1,97.643%;OCL1_02_gtrOC2,99.417%;OCL1_03_pda1,100.0%;OCL1_04_gtrOC3,98.824%;OCL1_05_gtrOC4,99.13%;OCL1_06_orf1(ghy),97.98%;OCL1_07_gtrOC5,99.206%;OCL1_08_gtrOC6,98.27%;OCL1_09_gtrOC7,99.708%		0		0 / 9 (0%)		0
GCA_019920075.1_ASM1992007v1_genomic	OCL1		Good	?	1	0.9812	n/a	9 / 9 (100%)	OCL1_01_gtrOC1,97.643%;OCL1_02_gtrOC2,99.417%;OCL1_03_pda1,100.0%;OCL1_04_gtrOC3,98.824%;OCL1_05_gtrOC4,99.13%;OCL1_06_orf1(ghy),97.98%;OCL1_07_gtrOC5,99.206%;OCL1_08_gtrOC6,98.355%;OCL1_09_gtrOC7,99.708%		0		0 / 9 (0%)		0
GCA_019920145.1_ASM1992014v1_genomic	OCL1		Good	?	1	0.9814	n/a	9 / 9 (100%)	OCL1_01_gtrOC1,97.643%;OCL1_02_gtrOC2,99.417%;OCL1_03_pda1,100.0%;OCL1_04_gtrOC3,98.824%;OCL1_05_gtrOC4,99.13%;OCL1_06_orf1(ghy),97.98%;OCL1_07_gtrOC5,99.206%;OCL1_08_gtrOC6,98.339%;OCL1_09_gtrOC7,99.708%		0		0 / 9 (0%)		0
GCA_019920705.1_ASM1992070v1_genomic	OCL1		Good	?	1	0.9999	n/a	9 / 9 (100%)	OCL1_01_gtrOC1,100.0%;OCL1_02_gtrOC2,100.0%;OCL1_03_pda1,100.0%;OCL1_04_gtrOC3,100.0%;OCL1_05_gtrOC4,100.0%;OCL1_06_orf1(ghy),100.0%;OCL1_07_gtrOC5,100.0%;OCL1_08_gtrOC6,99.677%;OCL1_09_gtrOC7,100.0%		0		0 / 9 (0%)		0
GCA_019920765.1_ASM1992076v1_genomic	OCL1		Good	?	1	0.9813	n/a	9 / 9 (100%)	OCL1_01_gtrOC1,97.643%;OCL1_02_gtrOC2,99.417%;OCL1_03_pda1,100.0%;OCL1_04_gtrOC3,98.824%;OCL1_05_gtrOC4,99.13%;OCL1_06_orf1(ghy),97.98%;OCL1_07_gtrOC5,99.206%;OCL1_08_gtrOC6,98.065%;OCL1_09_gtrOC7,99.708%		0		0 / 9 (0%)		0
GCA_019920785.1_ASM1992078v1_genomic	OCL1		Good	?	1	0.9812	n/a	9 / 9 (100%)	OCL1_01_gtrOC1,97.643%;OCL1_02_gtrOC2,99.417%;OCL1_03_pda1,100.0%;OCL1_04_gtrOC3,98.824%;OCL1_05_gtrOC4,99.13%;OCL1_06_orf1(ghy),97.98%;OCL1_07_gtrOC5,99.206%;OCL1_08_gtrOC6,97.917%;OCL1_09_gtrOC7,99.708%		0		0 / 9 (0%)		0
GCA_019921085.1_ASM1992108v1_genomic	OCL1		Good	?	1	0.9812	n/a	9 / 9 (100%)	OCL1_01_gtrOC1,97.643%;OCL1_02_gtrOC2,99.417%;OCL1_03_pda1,100.0%;OCL1_04_gtrOC3,98.824%;OCL1_05_gtrOC4,99.13%;OCL1_06_orf1(ghy),97.98%;OCL1_07_gtrOC5,99.206%;OCL1_08_gtrOC6,97.959%;OCL1_09_gtrOC7,99.708%		0		0 / 9 (0%)		0
GCA_019969095.1_ASM1996909v1_genomic	OCL1		Good	?	1	0.9812	n/a	9 / 9 (100%)	OCL1_01_gtrOC1,97.643%;OCL1_02_gtrOC2,99.417%;OCL1_03_pda1,100.0%;OCL1_04_gtrOC3,98.824%;OCL1_05_gtrOC4,99.13%;OCL1_06_orf1(ghy),97.98%;OCL1_07_gtrOC5,99.145%;OCL1_08_gtrOC6,98.065%;OCL1_09_gtrOC7,99.708%		0		0 / 9 (0%)		0
GCA_020040745.1_PDT001132227.1_genomic	OCL1		Good	?	0.9999	0.981	n/a	9 / 9 (100%)	OCL1_01_gtrOC1,97.643%;OCL1_02_gtrOC2,99.417%;OCL1_03_pda1,100.0%;OCL1_04_gtrOC3,98.824%;OCL1_05_gtrOC4,99.13%;OCL1_06_orf1(ghy),97.909%;OCL1_07_gtrOC5,98.81%;OCL1_08_gtrOC6,98.065%;OCL1_09_gtrOC7,99.708%		0		0 / 9 (0%)		0
GCA_020040965.1_PDT001132217.1_genomic	OCL1		Good	?	1	0.9812	n/a	9 / 9 (100%)	OCL1_01_gtrOC1,97.643%;OCL1_02_gtrOC2,99.417%;OCL1_03_pda1,100.0%;OCL1_04_gtrOC3,98.824%;OCL1_05_gtrOC4,99.13%;OCL1_06_orf1(ghy),97.98%;OCL1_07_gtrOC5,99.206%;OCL1_08_gtrOC6,98.065%;OCL1_09_gtrOC7,99.708%		0		0 / 9 (0%)		0
GCA_020100075.1_PDT001135665.1_genomic	OCL1		Good	?	0.9992	0.9811	n/a	9 / 9 (100%)	OCL1_01_gtrOC1,97.643%;OCL1_02_gtrOC2,99.417%;OCL1_03_pda1,100.0%;OCL1_04_gtrOC3,98.824%;OCL1_05_gtrOC4,99.13%;OCL1_06_orf1(ghy),97.98%;OCL1_07_gtrOC5,99.18%;OCL1_08_gtrOC6,98.065%;OCL1_09_gtrOC7,99.708%		0		0 / 9 (0%)		0
GCA_020103355.1_PDT001135417.1_genomic	OCL1		Good	?	1	0.9811	n/a	9 / 9 (100%)	OCL1_01_gtrOC1,97.643%;OCL1_02_gtrOC2,99.417%;OCL1_03_pda1,100.0%;OCL1_04_gtrOC3,98.824%;OCL1_05_gtrOC4,99.13%;OCL1_06_orf1(ghy),97.98%;OCL1_07_gtrOC5,99.17%;OCL1_08_gtrOC6,98.065%;OCL1_09_gtrOC7,99.708%		0		0 / 9 (0%)		0
GCA_020104895.1_PDT001135314.1_genomic	OCL1		Good	?	0.9973	0.9811	n/a	9 / 9 (100%)	OCL1_01_gtrOC1,97.643%;OCL1_02_gtrOC2,99.417%;OCL1_03_pda1,100.0%;OCL1_04_gtrOC3,98.824%;OCL1_05_gtrOC4,99.13%;OCL1_06_orf1(ghy),97.98%;OCL1_07_gtrOC5,99.163%;OCL1_08_gtrOC6,98.065%;OCL1_09_gtrOC7,99.708%		0		0 / 9 (0%)		0
GCA_020104995.1_PDT001135313.1_genomic	OCL1		Good	?	1	0.9811	n/a	9 / 9 (100%)	OCL1_01_gtrOC1,97.643%;OCL1_02_gtrOC2,99.417%;OCL1_03_pda1,100.0%;OCL1_04_gtrOC3,98.824%;OCL1_05_gtrOC4,99.13%;OCL1_06_orf1(ghy),97.98%;OCL1_07_gtrOC5,99.17%;OCL1_08_gtrOC6,98.065%;OCL1_09_gtrOC7,99.708%		0		0 / 9 (0%)		0
GCA_020105815.1_PDT001135268.1_genomic	OCL1		Good	?	1	0.9811	n/a	9 / 9 (100%)	OCL1_01_gtrOC1,97.643%;OCL1_02_gtrOC2,99.417%;OCL1_03_pda1,100.0%;OCL1_04_gtrOC3,98.824%;OCL1_05_gtrOC4,99.13%;OCL1_06_orf1(ghy),97.98%;OCL1_07_gtrOC5,99.17%;OCL1_08_gtrOC6,98.065%;OCL1_09_gtrOC7,99.708%		0		0 / 9 (0%)		0
GCA_020108275.1_PDT001135666.1_genomic	OCL1		Good	?	1	0.9811	n/a	9 / 9 (100%)	OCL1_01_gtrOC1,97.643%;OCL1_02_gtrOC2,99.417%;OCL1_03_pda1,100.0%;OCL1_04_gtrOC3,98.824%;OCL1_05_gtrOC4,99.13%;OCL1_06_orf1(ghy),97.98%;OCL1_07_gtrOC5,99.167%;OCL1_08_gtrOC6,98.065%;OCL1_09_gtrOC7,99.708%		0		0 / 9 (0%)		0
GCA_020110355.1_PDT001135664.1_genomic	OCL1		Good	?	1	0.9811	n/a	9 / 9 (100%)	OCL1_01_gtrOC1,97.643%;OCL1_02_gtrOC2,99.417%;OCL1_03_pda1,100.0%;OCL1_04_gtrOC3,98.824%;OCL1_05_gtrOC4,99.13%;OCL1_06_orf1(ghy),97.98%;OCL1_07_gtrOC5,99.167%;OCL1_08_gtrOC6,98.065%;OCL1_09_gtrOC7,99.708%		0		0 / 9 (0%)		0
GCA_020112235.1_PDT001135415.1_genomic	OCL1		Good	?	0.9901	0.9811	n/a	9 / 9 (100%)	OCL1_01_gtrOC1,97.643%;OCL1_02_gtrOC2,99.417%;OCL1_03_pda1,100.0%;OCL1_04_gtrOC3,98.824%;OCL1_05_gtrOC4,99.13%;OCL1_06_orf1(ghy),97.98%;OCL1_07_gtrOC5,99.16%;OCL1_08_gtrOC6,98.355%;OCL1_09_gtrOC7,99.708%		0		0 / 9 (0%)		0
GCA_020113435.1_PDT001135270.1_genomic	OCL1		Good	?	1	0.9811	n/a	9 / 9 (100%)	OCL1_01_gtrOC1,97.643%;OCL1_02_gtrOC2,99.417%;OCL1_03_pda1,100.0%;OCL1_04_gtrOC3,98.824%;OCL1_05_gtrOC4,99.13%;OCL1_06_orf1(ghy),97.98%;OCL1_07_gtrOC5,99.17%;OCL1_08_gtrOC6,98.065%;OCL1_09_gtrOC7,99.708%		0		0 / 9 (0%)		0
GCA_020251305.1_ASM2025130v1_genomic	OCL1		Good	?	1	0.9811	n/a	9 / 9 (100%)	OCL1_01_gtrOC1,97.643%;OCL1_02_gtrOC2,99.417%;OCL1_03_pda1,100.0%;OCL1_04_gtrOC3,98.824%;OCL1_05_gtrOC4,99.13%;OCL1_06_orf1(ghy),97.98%;OCL1_07_gtrOC5,99.206%;OCL1_08_gtrOC6,98.065%;OCL1_09_gtrOC7,99.676%		0		0 / 9 (0%)		0
GCA_020251325.1_ASM2025132v1_genomic	OCL13		Good	?	1	0.9982	n/a	8 / 8 (100%)	OCL13_01_gtrOC1,98.986%;OCL13_02_pda2a,99.576%;OCL13_03_gtrOC13,100.0%;OCL13_04_gtrOC14,100.0%;OCL13_05_gtrOC15,100.0%;OCL13_06_htrL,99.476%;OCL13_07_gtrOC19,99.678%;OCL13_08_gtrOC17,100.0%		0		0 / 8 (0%)		0
GCA_020251345.1_ASM2025134v1_genomic	OCL1		Good	?	0.9916	0.9811	n/a	9 / 9 (100%)	OCL1_01_gtrOC1,97.643%;OCL1_02_gtrOC2,99.417%;OCL1_03_pda1,100.0%;OCL1_04_gtrOC3,98.824%;OCL1_05_gtrOC4,99.13%;OCL1_06_orf1(ghy),97.98%;OCL1_07_gtrOC5,99.206%;OCL1_08_gtrOC6,98.065%;OCL1_09_gtrOC7,99.695%		0		0 / 9 (0%)		0
GCA_020254485.1_ASM2025448v1_genomic	OCL2		Good	?	0.9976	0.996	n/a	9 / 9 (100%)	OCL2_01_gtrOC1,97.98%;OCL2_02_gtrOC2,100.0%;OCL2_03_pda1,100.0%;OCL2_04_gtrOC3,99.608%;OCL2_05_gtrOC4,100.0%;OCL2_06_orf1(ghy),100.0%;OCL2_07_gtrOC8,100.0%;OCL2_08_wecB,100.0%;OCL2_09_gtrOC9,100.0%		0		0 / 9 (0%)		0
GCA_020255205.1_ASM2025520v1_genomic	OCL13		Good	?	1	0.9983	n/a	8 / 8 (100%)	OCL13_01_gtrOC1,98.986%;OCL13_02_pda2a,100.0%;OCL13_03_gtrOC13,100.0%;OCL13_04_gtrOC14,100.0%;OCL13_05_gtrOC15,100.0%;OCL13_06_htrL,99.476%;OCL13_07_gtrOC19,99.678%;OCL13_08_gtrOC17,100.0%		0		0 / 8 (0%)		0
GCA_020255245.1_ASM2025524v1_genomic	OCL1		Good	?	1	0.9811	n/a	9 / 9 (100%)	OCL1_01_gtrOC1,97.643%;OCL1_02_gtrOC2,99.417%;OCL1_03_pda1,100.0%;OCL1_04_gtrOC3,98.824%;OCL1_05_gtrOC4,99.13%;OCL1_06_orf1(ghy),97.98%;OCL1_07_gtrOC5,99.163%;OCL1_08_gtrOC6,98.371%;OCL1_09_gtrOC7,99.708%		0		0 / 9 (0%)		0
GCA_020255485.1_ASM2025548v1_genomic	OCL3		Good	?	1	1	n/a	9 / 9 (100%)	OCL3_01_gtrOC1,100.0%;OCL3_02_gtrOC2,100.0%;OCL3_03_pda1,100.0%;OCL3_04_gtrOC3,100.0%;OCL3_05_gtrOC4,100.0%;OCL3_06_orf1(ghy),100.0%;OCL3_07_gtrOC8,100.0%;OCL3_08_gtrOC10,100.0%;OCL3_09_gtrOC11,100.0%		0		0 / 9 (0%)		0
GCA_020255545.1_ASM2025554v1_genomic	OCL7		Good	?	1	0.9873	n/a	9 / 9 (100%)	OCL7_01_gtrOC1",98.649%;OCL7_02_pda2,98.889%;OCL7_03_gtrOC18,98.16%;OCL7_04_gtrOC2,96.919%;OCL7_05_orf,97.768%;OCL7_06_ahy,99.565%;OCL7_07_gtrOC23,99.716%;OCL7_08_gtrOC24,99.645%;OCL7_09_gtrOC25,100.0%		0		0 / 9 (0%)		0
GCA_020255585.1_ASM2025558v1_genomic	OCL15		Good	?	1	0.9995	n/a	11 / 11 (100%)	OCL15_01_gtrOC1,100.0%;OCL15_02_pda2,100.0%;OCL15_03_gtrOC18,100.0%;OCL15_04_gtrOC19a,100.0%;OCL15_05_gtrOC23,100.0%;OCL15_06_rmlB,100.0%;OCL15_07_rmlA,100.0%;OCL15_08_qdtE,100.0%;OCL15_09_qdtB,100.0%;OCL15_10_gtrOC24,99.634%;OCL15_11_gtrOC25,99.452%		0		0 / 11 (0%)		0
GCA_020288545.1_PDT001144890.1_genomic	OCL1		Good	?	0.9955	0.9811	n/a	9 / 9 (100%)	OCL1_01_gtrOC1,97.643%;OCL1_02_gtrOC2,99.417%;OCL1_03_pda1,100.0%;OCL1_04_gtrOC3,98.824%;OCL1_05_gtrOC4,99.13%;OCL1_06_orf1(ghy),97.98%;OCL1_07_gtrOC5,99.206%;OCL1_08_gtrOC6,98.252%;OCL1_09_gtrOC7,99.708%		0		0 / 9 (0%)		0
GCA_020390385.1_PDT001146319.1_genomic	OCL1		Good	?	0.9972	0.9807	n/a	9 / 9 (100%)	OCL1_01_gtrOC1,97.643%;OCL1_02_gtrOC2,99.417%;OCL1_03_pda1,100.0%;OCL1_04_gtrOC3,98.824%;OCL1_05_gtrOC4,99.13%;OCL1_06_orf1(ghy),97.643%;OCL1_07_gtrOC5,99.174%;OCL1_08_gtrOC6,98.305%;OCL1_09_gtrOC7,99.708%		0		0 / 9 (0%)		0
GCA_020390565.1_PDT001146335.1_genomic	OCL1		Good	?	0.9975	0.9811	n/a	9 / 9 (100%)	OCL1_01_gtrOC1,97.643%;OCL1_02_gtrOC2,99.417%;OCL1_03_pda1,100.0%;OCL1_04_gtrOC3,98.824%;OCL1_05_gtrOC4,99.13%;OCL1_06_orf1(ghy),97.98%;OCL1_07_gtrOC5,99.16%;OCL1_08_gtrOC6,98.065%;OCL1_09_gtrOC7,99.708%		0		0 / 9 (0%)		0
GCA_020390685.1_PDT001146325.1_genomic	OCL1		Good	?	1	0.9812	n/a	9 / 9 (100%)	OCL1_01_gtrOC1,97.643%;OCL1_02_gtrOC2,99.417%;OCL1_03_pda1,100.0%;OCL1_04_gtrOC3,98.824%;OCL1_05_gtrOC4,99.13%;OCL1_06_orf1(ghy),97.98%;OCL1_07_gtrOC5,99.206%;OCL1_08_gtrOC6,98.065%;OCL1_09_gtrOC7,99.708%		0		0 / 9 (0%)		0
GCA_020411885.1_PDT001147843.1_genomic	OCL1		Good	?	1	0.9812	n/a	9 / 9 (100%)	OCL1_01_gtrOC1,97.643%;OCL1_02_gtrOC2,99.417%;OCL1_03_pda1,100.0%;OCL1_04_gtrOC3,98.824%;OCL1_05_gtrOC4,99.13%;OCL1_06_orf1(ghy),97.98%;OCL1_07_gtrOC5,99.206%;OCL1_08_gtrOC6,98.065%;OCL1_09_gtrOC7,99.708%		0		0 / 9 (0%)		0
GCA_020411905.1_PDT001147844.1_genomic	OCL1		Good	?	1	0.9812	n/a	9 / 9 (100%)	OCL1_01_gtrOC1,97.643%;OCL1_02_gtrOC2,99.417%;OCL1_03_pda1,100.0%;OCL1_04_gtrOC3,98.824%;OCL1_05_gtrOC4,99.13%;OCL1_06_orf1(ghy),97.98%;OCL1_07_gtrOC5,99.206%;OCL1_08_gtrOC6,98.065%;OCL1_09_gtrOC7,99.708%		0		0 / 9 (0%)		0
GCA_020411945.1_PDT001147841.1_genomic	OCL1		Good	?	1	0.9812	n/a	9 / 9 (100%)	OCL1_01_gtrOC1,97.643%;OCL1_02_gtrOC2,99.417%;OCL1_03_pda1,100.0%;OCL1_04_gtrOC3,98.824%;OCL1_05_gtrOC4,99.13%;OCL1_06_orf1(ghy),97.98%;OCL1_07_gtrOC5,99.206%;OCL1_08_gtrOC6,98.065%;OCL1_09_gtrOC7,99.708%		0		0 / 9 (0%)		0
GCA_020448225.1_PDT001149733.1_genomic	OCL1		Good	?	1	0.9812	n/a	9 / 9 (100%)	OCL1_01_gtrOC1,97.643%;OCL1_02_gtrOC2,99.417%;OCL1_03_pda1,100.0%;OCL1_04_gtrOC3,98.824%;OCL1_05_gtrOC4,99.13%;OCL1_06_orf1(ghy),97.98%;OCL1_07_gtrOC5,99.206%;OCL1_08_gtrOC6,98.065%;OCL1_09_gtrOC7,99.708%		0		0 / 9 (0%)		0
GCA_016515175.2_PDT000226497.2_genomic	OCL1		Good	?	1	0.9812	n/a	9 / 9 (100%)	OCL1_01_gtrOC1,97.643%;OCL1_02_gtrOC2,99.417%;OCL1_03_pda1,100.0%;OCL1_04_gtrOC3,98.824%;OCL1_05_gtrOC4,99.13%;OCL1_06_orf1(ghy),97.945%;OCL1_07_gtrOC5,99.206%;OCL1_08_gtrOC6,98.065%;OCL1_09_gtrOC7,99.708%		0		0 / 9 (0%)		0
GCA_016516415.2_PDT000173861.2_genomic	OCL5		Good	?	0.9925	1	n/a	9 / 9 (100%)	OCL5_01_gtrOC1,100.0%;OCL5_02_pda2a,100.0%;OCL5_03_gtrOC13,100.0%;OCL5_04_gtrOC14,100.0%;OCL5_05_gtrOC15,100.0%;OCL5_06_atrOC1,100.0%;OCL5_07_htrL,100.0%;OCL5_08_gtrOC19,100.0%;OCL5_09_gtrOC17,100.0%		0		0 / 9 (0%)		0
GCA_016516845.2_PDT000173841.2_genomic	OCL1		Good	?	0.9969	0.9812	n/a	9 / 9 (100%)	OCL1_01_gtrOC1,97.643%;OCL1_02_gtrOC2,99.417%;OCL1_03_pda1,100.0%;OCL1_04_gtrOC3,98.824%;OCL1_05_gtrOC4,99.13%;OCL1_06_orf1(ghy),97.98%;OCL1_07_gtrOC5,99.206%;OCL1_08_gtrOC6,98.239%;OCL1_09_gtrOC7,99.708%		0		0 / 9 (0%)		0
GCA_016516895.2_PDT000173839.2_genomic	OCL13		Good	?	1	0.9982	n/a	8 / 8 (100%)	OCL13_01_gtrOC1,98.986%;OCL13_02_pda2a,100.0%;OCL13_03_gtrOC13,100.0%;OCL13_04_gtrOC14,100.0%;OCL13_05_gtrOC15,100.0%;OCL13_06_htrL,99.476%;OCL13_07_gtrOC19,99.678%;OCL13_08_gtrOC17,100.0%		0		0 / 8 (0%)		0
GCA_016517095.2_PDT000173833.2_genomic	OCL13		Good	?	0.9987	0.9983	n/a	8 / 8 (100%)	OCL13_01_gtrOC1,98.986%;OCL13_02_pda2a,100.0%;OCL13_03_gtrOC13,100.0%;OCL13_04_gtrOC14,100.0%;OCL13_05_gtrOC15,100.0%;OCL13_06_htrL,99.476%;OCL13_07_gtrOC19,99.678%;OCL13_08_gtrOC17,100.0%		0		0 / 8 (0%)		0
GCA_016517515.2_PDT000173817.2_genomic	OCL1		Good	?	0.9973	0.9811	n/a	9 / 9 (100%)	OCL1_01_gtrOC1,97.643%;OCL1_02_gtrOC2,99.417%;OCL1_03_pda1,100.0%;OCL1_04_gtrOC3,98.824%;OCL1_05_gtrOC4,99.13%;OCL1_06_orf1(ghy),97.98%;OCL1_07_gtrOC5,99.2%;OCL1_08_gtrOC6,98.065%;OCL1_09_gtrOC7,99.708%		0		0 / 9 (0%)		0
GCA_016520545.2_PDT000114725.2_genomic	OCL1		Good	?	1	0.9811	n/a	9 / 9 (100%)	OCL1_01_gtrOC1,97.306%;OCL1_02_gtrOC2,99.417%;OCL1_03_pda1,100.0%;OCL1_04_gtrOC3,98.824%;OCL1_05_gtrOC4,99.13%;OCL1_06_orf1(ghy),97.98%;OCL1_07_gtrOC5,99.206%;OCL1_08_gtrOC6,98.065%;OCL1_09_gtrOC7,99.708%		0		0 / 9 (0%)		0
GCA_016521035.2_PDT000114702.2_genomic	OCL1		Good	?	1	0.9811	n/a	9 / 9 (100%)	OCL1_01_gtrOC1,97.306%;OCL1_02_gtrOC2,99.417%;OCL1_03_pda1,100.0%;OCL1_04_gtrOC3,98.824%;OCL1_05_gtrOC4,99.13%;OCL1_06_orf1(ghy),97.98%;OCL1_07_gtrOC5,99.206%;OCL1_08_gtrOC6,98.065%;OCL1_09_gtrOC7,99.708%		0		0 / 9 (0%)		0
GCA_016522325.2_PDT000114614.2_genomic	OCL1		Good	?	1	0.9812	n/a	9 / 9 (100%)	OCL1_01_gtrOC1,97.643%;OCL1_02_gtrOC2,99.392%;OCL1_03_pda1,100.0%;OCL1_04_gtrOC3,98.824%;OCL1_05_gtrOC4,99.13%;OCL1_06_orf1(ghy),97.98%;OCL1_07_gtrOC5,99.206%;OCL1_08_gtrOC6,98.065%;OCL1_09_gtrOC7,99.708%		0		0 / 9 (0%)		0
GCA_016523435.2_PDT000114326.2_genomic	OCL6		Good	?	1	0.9989	n/a	10 / 10 (100%)	OCL6_01_gtrOC1",98.986%;OCL6_02_pda2,100.0%;OCL6_03_gtrOC18,99.695%;OCL6_04_gtrOC19a,100.0%;OCL6_05_rmlB,100.0%;OCL6_06_rmlD,100.0%;OCL6_07_rmlA,99.663%;OCL6_08_rmlC,100.0%;OCL6_09_gtrOC20,100.0%;OCL6_10_gtrOC21,100.0%		0		0 / 10 (0%)		3	OCL6_05_rmlB,89.326%;OCL6_07_rmlA,92.593%;OCL6_08_rmlC,93.478%
GCA_016525875.2_PDT000114209.2_genomic	OCL1		Good	?	1	0.9812	n/a	9 / 9 (100%)	OCL1_01_gtrOC1,97.643%;OCL1_02_gtrOC2,99.417%;OCL1_03_pda1,100.0%;OCL1_04_gtrOC3,98.824%;OCL1_05_gtrOC4,99.13%;OCL1_06_orf1(ghy),98.201%;OCL1_07_gtrOC5,99.206%;OCL1_08_gtrOC6,98.065%;OCL1_09_gtrOC7,99.708%		0		0 / 9 (0%)		0
GCA_016530045.2_PDT000113223.2_genomic	OCL1		Good	?	1	0.9812	n/a	9 / 9 (100%)	OCL1_01_gtrOC1,97.643%;OCL1_02_gtrOC2,99.392%;OCL1_03_pda1,100.0%;OCL1_04_gtrOC3,98.824%;OCL1_05_gtrOC4,99.13%;OCL1_06_orf1(ghy),97.98%;OCL1_07_gtrOC5,99.206%;OCL1_08_gtrOC6,98.065%;OCL1_09_gtrOC7,99.708%		0		0 / 9 (0%)		0
GCA_016536355.2_PDT000107098.2_genomic	OCL1		Good	?	1	0.9812	n/a	9 / 9 (100%)	OCL1_01_gtrOC1,97.643%;OCL1_02_gtrOC2,99.392%;OCL1_03_pda1,100.0%;OCL1_04_gtrOC3,98.824%;OCL1_05_gtrOC4,99.13%;OCL1_06_orf1(ghy),97.98%;OCL1_07_gtrOC5,99.206%;OCL1_08_gtrOC6,98.065%;OCL1_09_gtrOC7,99.708%		0		0 / 9 (0%)		0
GCA_016536585.2_PDT000107074.2_genomic	OCL1		Good	?	1	0.9812	n/a	9 / 9 (100%)	OCL1_01_gtrOC1,97.643%;OCL1_02_gtrOC2,99.392%;OCL1_03_pda1,100.0%;OCL1_04_gtrOC3,98.824%;OCL1_05_gtrOC4,99.13%;OCL1_06_orf1(ghy),97.98%;OCL1_07_gtrOC5,99.206%;OCL1_08_gtrOC6,98.065%;OCL1_09_gtrOC7,99.708%		0		0 / 9 (0%)		0
GCA_016536645.2_PDT000107062.2_genomic	OCL1		Good	?	1	0.9812	n/a	9 / 9 (100%)	OCL1_01_gtrOC1,97.643%;OCL1_02_gtrOC2,99.417%;OCL1_03_pda1,100.0%;OCL1_04_gtrOC3,98.824%;OCL1_05_gtrOC4,99.13%;OCL1_06_orf1(ghy),98.201%;OCL1_07_gtrOC5,99.206%;OCL1_08_gtrOC6,98.065%;OCL1_09_gtrOC7,99.708%		0		0 / 9 (0%)		0
GCA_016541645.2_PDT000101123.2_genomic	OCL1		Good	?	0.9997	0.9811	n/a	9 / 9 (100%)	OCL1_01_gtrOC1,97.643%;OCL1_02_gtrOC2,99.417%;OCL1_03_pda1,100.0%;OCL1_04_gtrOC3,98.824%;OCL1_05_gtrOC4,99.13%;OCL1_06_orf1(ghy),97.98%;OCL1_07_gtrOC5,99.174%;OCL1_08_gtrOC6,98.065%;OCL1_09_gtrOC7,99.708%		0		0 / 9 (0%)		0
GCA_018788705.1_ASM1878870v1_genomic	OCL1		Good	?	0.9969	0.9812	n/a	9 / 9 (100%)	OCL1_01_gtrOC1,97.643%;OCL1_02_gtrOC2,99.417%;OCL1_03_pda1,100.0%;OCL1_04_gtrOC3,98.824%;OCL1_05_gtrOC4,99.13%;OCL1_06_orf1(ghy),97.98%;OCL1_07_gtrOC5,99.206%;OCL1_08_gtrOC6,98.316%;OCL1_09_gtrOC7,99.708%		0		0 / 9 (0%)		0
GCA_018788835.1_ASM1878883v1_genomic	OCL1		Good	?	1	0.9812	n/a	9 / 9 (100%)	OCL1_01_gtrOC1,97.643%;OCL1_02_gtrOC2,99.417%;OCL1_03_pda1,100.0%;OCL1_04_gtrOC3,98.824%;OCL1_05_gtrOC4,99.13%;OCL1_06_orf1(ghy),97.98%;OCL1_07_gtrOC5,99.206%;OCL1_08_gtrOC6,98.344%;OCL1_09_gtrOC7,99.708%		0		0 / 9 (0%)		0
GCA_018868125.1_PDT001067709.1_genomic	OCL1		Good	?	1	0.9812	n/a	9 / 9 (100%)	OCL1_01_gtrOC1,97.643%;OCL1_02_gtrOC2,99.417%;OCL1_03_pda1,100.0%;OCL1_04_gtrOC3,98.824%;OCL1_05_gtrOC4,99.13%;OCL1_06_orf1(ghy),98.201%;OCL1_07_gtrOC5,99.206%;OCL1_08_gtrOC6,98.065%;OCL1_09_gtrOC7,99.708%		0		0 / 9 (0%)		0
GCA_018868305.1_PDT001067701.1_genomic	OCL1		Good	?	1	0.9812	n/a	9 / 9 (100%)	OCL1_01_gtrOC1,97.643%;OCL1_02_gtrOC2,99.417%;OCL1_03_pda1,100.0%;OCL1_04_gtrOC3,98.824%;OCL1_05_gtrOC4,99.13%;OCL1_06_orf1(ghy),97.959%;OCL1_07_gtrOC5,99.206%;OCL1_08_gtrOC6,98.065%;OCL1_09_gtrOC7,99.708%		0		0 / 9 (0%)		0
GCA_018954375.1_PDT001071634.1_genomic	OCL1		Good	?	0.9945	0.981	n/a	9 / 9 (100%)	OCL1_01_gtrOC1,97.643%;OCL1_02_gtrOC2,99.417%;OCL1_03_pda1,100.0%;OCL1_04_gtrOC3,98.824%;OCL1_05_gtrOC4,99.13%;OCL1_06_orf1(ghy),97.98%;OCL1_07_gtrOC5,99.149%;OCL1_08_gtrOC6,98.27%;OCL1_09_gtrOC7,99.708%		0		0 / 9 (0%)		0
GCA_019188985.1_ASM1918898v1_genomic	OCL13		Good	?	0.9941	0.9983	n/a	8 / 8 (100%)	OCL13_01_gtrOC1,98.986%;OCL13_02_pda2a,100.0%;OCL13_03_gtrOC13,100.0%;OCL13_04_gtrOC14,100.0%;OCL13_05_gtrOC15,100.0%;OCL13_06_htrL,99.476%;OCL13_07_gtrOC19,99.664%;OCL13_08_gtrOC17,100.0%		0		0 / 8 (0%)		0
GCA_019189205.1_ASM1918920v1_genomic	OCL6		Good	?	1	0.9989	n/a	10 / 10 (100%)	OCL6_01_gtrOC1",98.649%;OCL6_02_pda2,100.0%;OCL6_03_gtrOC18,100.0%;OCL6_04_gtrOC19a,100.0%;OCL6_05_rmlB,100.0%;OCL6_06_rmlD,100.0%;OCL6_07_rmlA,99.663%;OCL6_08_rmlC,100.0%;OCL6_09_gtrOC20,100.0%;OCL6_10_gtrOC21,100.0%		0		0 / 10 (0%)		0
GCA_019217325.1_PDT000106766.2_genomic	OCL1		Good	?	1	0.9812	n/a	9 / 9 (100%)	OCL1_01_gtrOC1,97.643%;OCL1_02_gtrOC2,99.417%;OCL1_03_pda1,100.0%;OCL1_04_gtrOC3,98.824%;OCL1_05_gtrOC4,99.13%;OCL1_06_orf1(ghy),97.98%;OCL1_07_gtrOC5,99.19%;OCL1_08_gtrOC6,98.065%;OCL1_09_gtrOC7,99.708%		0		0 / 9 (0%)		0
GCA_019305665.1_PDT001093925.1_genomic	OCL1		Good	?	1	0.9812	n/a	9 / 9 (100%)	OCL1_01_gtrOC1,97.643%;OCL1_02_gtrOC2,99.417%;OCL1_03_pda1,100.0%;OCL1_04_gtrOC3,98.824%;OCL1_05_gtrOC4,99.13%;OCL1_06_orf1(ghy),97.98%;OCL1_07_gtrOC5,99.206%;OCL1_08_gtrOC6,98.065%;OCL1_09_gtrOC7,99.708%		0		0 / 9 (0%)		0
GCA_002016935.1_ASM201693v1_genomic	OCL1		Good	?-	1	0.9811	n/a	8 / 9 (88.9%)	OCL1_01_gtrOC1,97.643%;OCL1_02_gtrOC2,99.417%;OCL1_03_pda1,100.0%;OCL1_04_gtrOC3,98.824%;OCL1_05_gtrOC4,99.13%;OCL1_06_orf1(ghy),97.98%;OCL1_07_gtrOC5,99.206%;OCL1_09_gtrOC7,99.708%	OCL1_08_gtrOC6	0		0 / 9 (0%)		0
GCA_001668475.1_ASM166847v1_genomic	OCL3		Good	?-	1	0.9844	n/a	8 / 9 (88.9%)	OCL3_01_gtrOC1,98.316%;OCL3_02_gtrOC2,99.708%;OCL3_03_pda1,98.81%;OCL3_04_gtrOC3,98.814%;OCL3_05_gtrOC4,98.261%;OCL3_06_orf1(ghy),97.651%;OCL3_07_gtrOC8,100.0%;OCL3_08_gtrOC10,100.0%	OCL3_09_gtrOC11	0		0 / 9 (0%)		0
GCA_017118485.1_PDT000949991.1_genomic	OCL3		Good	?-	1	0.9819	n/a	8 / 9 (88.9%)	OCL3_01_gtrOC1,98.316%;OCL3_02_gtrOC2,99.708%;OCL3_03_pda1,98.81%;OCL3_04_gtrOC3,98.814%;OCL3_05_gtrOC4,98.261%;OCL3_06_orf1(ghy),97.651%;OCL3_07_gtrOC8,100.0%;OCL3_09_gtrOC11,97.656%	OCL3_08_gtrOC10	0		0 / 9 (0%)		0
GCA_000163375.2_ASM16337v2_genomic	OCL2		Good	?-	1	0.9999	n/a	8 / 9 (88.9%)	OCL2_01_gtrOC1,100.0%;OCL2_02_gtrOC2,100.0%;OCL2_03_pda1,100.0%;OCL2_04_gtrOC3,100.0%;OCL2_05_gtrOC4,99.71%;OCL2_06_orf1(ghy),100.0%;OCL2_07_gtrOC8,100.0%;OCL2_08_wecB,100.0%	OCL2_09_gtrOC9	0		0 / 9 (0%)		0
GCA_000163395.2_ASM16339v2_genomic	OCL1		Good	?-	1	0.9812	n/a	8 / 9 (88.9%)	OCL1_01_gtrOC1,97.643%;OCL1_03_pda1,100.0%;OCL1_04_gtrOC3,98.824%;OCL1_05_gtrOC4,99.13%;OCL1_06_orf1(ghy),97.98%;OCL1_07_gtrOC5,99.206%;OCL1_08_gtrOC6,98.065%;OCL1_09_gtrOC7,99.708%	OCL1_02_gtrOC2	0		0 / 9 (0%)		0
GCA_000177695.1_ASM17769v1_genomic	OCL3		Good	?-	0.9929	1	n/a	7 / 9 (77.8%)	OCL3_01_gtrOC1,100.0%;OCL3_02_gtrOC2,100.0%;OCL3_03_pda1,100.0%;OCL3_04_gtrOC3,100.0%;OCL3_05_gtrOC4,100.0%;OCL3_06_orf1(ghy),100.0%;OCL3_07_gtrOC8,100.0%	OCL3_08_gtrOC10;OCL3_09_gtrOC11	0		0 / 9 (0%)		0
GCA_000177715.1_ASM17771v1_genomic	OCL1		Good	?-	0.9883	1	n/a	7 / 9 (77.8%)	OCL1_01_gtrOC1,100.0%;OCL1_02_gtrOC2,100.0%;OCL1_03_pda1,100.0%;OCL1_04_gtrOC3,100.0%;OCL1_05_gtrOC4,100.0%;OCL1_06_orf1(ghy),100.0%;OCL1_07_gtrOC5,100.0%	OCL1_08_gtrOC6;OCL1_09_gtrOC7	0		0 / 9 (0%)		0
GCA_000177735.1_ASM17773v1_genomic	OCL3		Good	?-	0.9566	1	n/a	6 / 9 (66.7%)	OCL3_01_gtrOC1,100.0%;OCL3_02_gtrOC2,100.0%;OCL3_03_pda1,100.0%;OCL3_04_gtrOC3,100.0%;OCL3_05_gtrOC4,100.0%;OCL3_06_orf1(ghy),100.0%	OCL3_07_gtrOC8;OCL3_08_gtrOC10;OCL3_09_gtrOC11	0		0 / 9 (0%)		0
GCA_000184515.2_ASM18451v2_genomic	OCL13		Good	?-	1	0.9966	n/a	5 / 8 (62.5%)	OCL13_01_gtrOC1,97.635%;OCL13_02_pda2a,100.0%;OCL13_03_gtrOC13,99.699%;OCL13_04_gtrOC14,98.251%;OCL13_05_gtrOC15,100.0%	OCL13_06_htrL;OCL13_07_gtrOC19;OCL13_08_gtrOC17	0		0 / 8 (0%)		0
GCA_000222285.2_ASM22228v2_genomic	OCL3		Good	?-	1	0.984	n/a	7 / 9 (77.8%)	OCL3_01_gtrOC1,98.316%;OCL3_02_gtrOC2,99.708%;OCL3_03_pda1,98.81%;OCL3_04_gtrOC3,98.814%;OCL3_05_gtrOC4,98.261%;OCL3_06_orf1(ghy),97.651%;OCL3_07_gtrOC8,100.0%	OCL3_08_gtrOC10;OCL3_09_gtrOC11	0		0 / 9 (0%)		0
GCA_000301555.1_ASM30155v1_genomic	OCL1		Good	?-	0.9854	0.9847	n/a	8 / 9 (88.9%)	OCL1_01_gtrOC1,100.0%;OCL1_02_gtrOC2,99.708%;OCL1_03_pda1,100.0%;OCL1_04_gtrOC3,98.039%;OCL1_05_gtrOC4,99.13%;OCL1_06_orf1(ghy),100.0%;OCL1_07_gtrOC5,100.0%;OCL1_09_gtrOC7,100.0%	OCL1_08_gtrOC6	0		0 / 9 (0%)		0
GCA_000302095.1_ASM30209v1_genomic	OCL1		Good	?-	0.9934	0.9812	n/a	8 / 9 (88.9%)	OCL1_02_gtrOC2,99.417%;OCL1_03_pda1,100.0%;OCL1_04_gtrOC3,98.824%;OCL1_05_gtrOC4,99.13%;OCL1_06_orf1(ghy),97.98%;OCL1_07_gtrOC5,99.206%;OCL1_08_gtrOC6,98.065%;OCL1_09_gtrOC7,99.708%	OCL1_01_gtrOC1	0		0 / 9 (0%)		0
GCA_000309175.1_gacin34v1.0_genomic	OCL3		Good	?-	1	0.9835	n/a	8 / 9 (88.9%)	OCL3_01_gtrOC1,98.316%;OCL3_02_gtrOC2,99.708%;OCL3_03_pda1,98.81%;OCL3_04_gtrOC3,98.814%;OCL3_05_gtrOC4,98.261%;OCL3_06_orf1(ghy),97.651%;OCL3_07_gtrOC8,100.0%;OCL3_09_gtrOC11,99.479%	OCL3_08_gtrOC10	0		0 / 9 (0%)		0
GCA_000333715.1_ASM33371v1_genomic	OCL3		Good	?-	0.9851	0.9841	n/a	7 / 9 (77.8%)	OCL3_01_gtrOC1,98.316%;OCL3_02_gtrOC2,99.708%;OCL3_03_pda1,98.81%;OCL3_04_gtrOC3,98.814%;OCL3_05_gtrOC4,98.261%;OCL3_06_orf1(ghy),97.651%;OCL3_07_gtrOC8,100.0%	OCL3_08_gtrOC10;OCL3_09_gtrOC11	0		0 / 9 (0%)		0
GCA_000342065.1_454_genomic	OCL1		Good	?-	1	0.9808	n/a	8 / 9 (88.9%)	OCL1_01_gtrOC1,97.643%;OCL1_02_gtrOC2,99.417%;OCL1_03_pda1,100.0%;OCL1_04_gtrOC3,98.824%;OCL1_05_gtrOC4,99.13%;OCL1_07_gtrOC5,99.206%;OCL1_08_gtrOC6,98.065%;OCL1_09_gtrOC7,99.708%	OCL1_06_orf1(ghy)	0		0 / 9 (0%)		0
GCA_000353935.1_ABNIH5_1_genomic	OCL3		Good	?-	0.9935	0.9838	n/a	6 / 9 (66.7%)	OCL3_01_gtrOC1,98.316%;OCL3_02_gtrOC2,99.708%;OCL3_03_pda1,98.81%;OCL3_04_gtrOC3,98.814%;OCL3_05_gtrOC4,98.261%;OCL3_06_orf1(ghy),97.651%	OCL3_07_gtrOC8;OCL3_08_gtrOC10;OCL3_09_gtrOC11	0		0 / 9 (0%)		0
GCA_000354115.1_ABNIH18_1_genomic	OCL3		Good	?-	0.9902	0.984	n/a	7 / 9 (77.8%)	OCL3_01_gtrOC1,98.316%;OCL3_02_gtrOC2,99.708%;OCL3_03_pda1,98.81%;OCL3_04_gtrOC3,98.814%;OCL3_05_gtrOC4,98.261%;OCL3_06_orf1(ghy),97.651%;OCL3_07_gtrOC8,100.0%	OCL3_08_gtrOC10;OCL3_09_gtrOC11	0		0 / 9 (0%)		0
GCA_000515575.1_gabuh12208_v01_genomic	OCL10		Good	?-	1	0.9998	n/a	10 / 11 (90.9%)	OCL10_01_gtrOC1,100.0%;OCL10_02_gtrOC2,100.0%;OCL10_03_pda1,100.0%;OCL10_04_gtrOC3,99.609%;OCL10_05_gtrOC4,100.0%;OCL10_06_orf1(ghy),100.0%;OCL10_07_gtrOC29,100.0%;OCL10_08_gtrOC30,100.0%;OCL10_10_glf,100.0%;OCL10_11_gtrOC7,100.0%	OCL10_09_orf3	0		0 / 11 (0%)		0
GCA_000515675.1_gabuh14508_v01_genomic	OCL1		Good	?-	1	0.9812	n/a	8 / 9 (88.9%)	OCL1_01_gtrOC1,97.643%;OCL1_02_gtrOC2,99.417%;OCL1_03_pda1,100.0%;OCL1_04_gtrOC3,98.824%;OCL1_05_gtrOC4,99.13%;OCL1_07_gtrOC5,99.206%;OCL1_08_gtrOC6,98.065%;OCL1_09_gtrOC7,99.708%	OCL1_06_orf1(ghy)	0		0 / 9 (0%)		0
GCA_000515695.1_gabuh15208_v01_genomic	OCL1		Good	?-	1	0.9812	n/a	8 / 9 (88.9%)	OCL1_01_gtrOC1,97.643%;OCL1_02_gtrOC2,99.417%;OCL1_03_pda1,100.0%;OCL1_04_gtrOC3,98.824%;OCL1_05_gtrOC4,99.13%;OCL1_07_gtrOC5,99.206%;OCL1_08_gtrOC6,98.065%;OCL1_09_gtrOC7,99.708%	OCL1_06_orf1(ghy)	0		0 / 9 (0%)		0
GCA_000515715.1_gabuh16008_v01_genomic	OCL1		Good	?-	1	0.9812	n/a	8 / 9 (88.9%)	OCL1_01_gtrOC1,97.643%;OCL1_02_gtrOC2,99.417%;OCL1_03_pda1,100.0%;OCL1_04_gtrOC3,98.824%;OCL1_05_gtrOC4,99.13%;OCL1_07_gtrOC5,99.206%;OCL1_08_gtrOC6,98.065%;OCL1_09_gtrOC7,99.708%	OCL1_06_orf1(ghy)	0		0 / 9 (0%)		0
GCA_000515755.1_gabuh16208_v01_genomic	OCL10		Good	?-	1	0.9998	n/a	10 / 11 (90.9%)	OCL10_01_gtrOC1,100.0%;OCL10_02_gtrOC2,100.0%;OCL10_03_pda1,100.0%;OCL10_04_gtrOC3,99.609%;OCL10_05_gtrOC4,100.0%;OCL10_06_orf1(ghy),100.0%;OCL10_07_gtrOC29,100.0%;OCL10_08_gtrOC30,100.0%;OCL10_10_glf,100.0%;OCL10_11_gtrOC7,100.0%	OCL10_09_orf3	0		0 / 11 (0%)		0
GCA_000515795.2_gabuh19608_v01_genomic	OCL10		Good	?-	1	0.9998	n/a	10 / 11 (90.9%)	OCL10_01_gtrOC1,100.0%;OCL10_02_gtrOC2,100.0%;OCL10_03_pda1,100.0%;OCL10_04_gtrOC3,99.609%;OCL10_05_gtrOC4,100.0%;OCL10_06_orf1(ghy),100.0%;OCL10_07_gtrOC29,100.0%;OCL10_08_gtrOC30,100.0%;OCL10_10_glf,100.0%;OCL10_11_gtrOC7,100.0%	OCL10_09_orf3	0		0 / 11 (0%)		0
GCA_000515915.1_gabuh8107_v01_genomic	OCL1		Good	?-	1	0.9812	n/a	8 / 9 (88.9%)	OCL1_01_gtrOC1,97.643%;OCL1_02_gtrOC2,99.417%;OCL1_03_pda1,100.0%;OCL1_04_gtrOC3,98.824%;OCL1_05_gtrOC4,99.13%;OCL1_07_gtrOC5,99.206%;OCL1_08_gtrOC6,98.065%;OCL1_09_gtrOC7,99.708%	OCL1_06_orf1(ghy)	0		0 / 9 (0%)		0
GCA_000516035.1_gabuh9907_v01_genomic	OCL1		Good	?-	1	0.9812	n/a	8 / 9 (88.9%)	OCL1_01_gtrOC1,97.643%;OCL1_02_gtrOC2,99.417%;OCL1_03_pda1,100.0%;OCL1_04_gtrOC3,98.824%;OCL1_05_gtrOC4,99.13%;OCL1_07_gtrOC5,99.206%;OCL1_08_gtrOC6,98.065%;OCL1_09_gtrOC7,99.708%	OCL1_06_orf1(ghy)	0		0 / 9 (0%)		0
GCA_000516275.1_gabuh6907_v01_genomic	OCL10		Good	?-	1	0.9998	n/a	10 / 11 (90.9%)	OCL10_01_gtrOC1,100.0%;OCL10_02_gtrOC2,100.0%;OCL10_03_pda1,100.0%;OCL10_04_gtrOC3,99.609%;OCL10_05_gtrOC4,100.0%;OCL10_06_orf1(ghy),100.0%;OCL10_07_gtrOC29,100.0%;OCL10_08_gtrOC30,100.0%;OCL10_10_glf,100.0%;OCL10_11_gtrOC7,100.0%	OCL10_09_orf3	0		0 / 11 (0%)		0
GCA_000580335.1_ASM58033v1_genomic	OCL3		Good	?-	1	0.9844	n/a	8 / 9 (88.9%)	OCL3_01_gtrOC1,98.316%;OCL3_02_gtrOC2,99.708%;OCL3_03_pda1,98.81%;OCL3_04_gtrOC3,98.814%;OCL3_05_gtrOC4,98.261%;OCL3_06_orf1(ghy),97.651%;OCL3_08_gtrOC10,100.0%;OCL3_09_gtrOC11,99.479%	OCL3_07_gtrOC8	0		0 / 9 (0%)		0
GCA_000581075.1_ASM58107v1_genomic	OCL7		Good	?-	0.9943	0.9868	n/a	8 / 9 (88.9%)	OCL7_01_gtrOC1",98.649%;OCL7_02_pda2,98.889%;OCL7_03_gtrOC18,98.466%;OCL7_04_gtrOC2,98.235%;OCL7_05_orf,97.321%;OCL7_06_ahy,99.565%;OCL7_07_gtrOC23,100.0%;OCL7_08_gtrOC24,98.227%	OCL7_09_gtrOC25	0		0 / 9 (0%)		3	OCL15_09_qdtB,94.851%;OCL15_06_rmlB,94.93%;OCL15_07_rmlA,97.586%
GCA_000581335.1_ASM58133v1_genomic	OCL3		Good	?-	0.965	0.9837	n/a	8 / 9 (88.9%)	OCL3_01_gtrOC1,98.316%;OCL3_02_gtrOC2,99.708%;OCL3_03_pda1,98.81%;OCL3_04_gtrOC3,98.814%;OCL3_05_gtrOC4,98.261%;OCL3_06_orf1(ghy),97.651%;OCL3_07_gtrOC8,100.0%;OCL3_08_gtrOC10,100.0%	OCL3_09_gtrOC11	0		0 / 9 (0%)		0
GCA_000581655.1_ASM58165v1_genomic	OCL3		Good	?-	1	0.9844	n/a	8 / 9 (88.9%)	OCL3_01_gtrOC1,98.316%;OCL3_02_gtrOC2,99.708%;OCL3_03_pda1,98.81%;OCL3_04_gtrOC3,98.814%;OCL3_05_gtrOC4,98.261%;OCL3_06_orf1(ghy),97.651%;OCL3_07_gtrOC8,100.0%;OCL3_08_gtrOC10,100.0%	OCL3_09_gtrOC11	0		0 / 9 (0%)		0
GCA_000584275.1_ASM58427v1_genomic	OCL1		Good	?-	1	0.9873	n/a	8 / 9 (88.9%)	OCL1_01_gtrOC1,100.0%;OCL1_02_gtrOC2,99.708%;OCL1_03_pda1,99.603%;OCL1_04_gtrOC3,97.628%;OCL1_05_gtrOC4,100.0%;OCL1_06_orf1(ghy),100.0%;OCL1_07_gtrOC5,100.0%;OCL1_09_gtrOC7,100.0%	OCL1_08_gtrOC6	0		0 / 9 (0%)		0
GCA_000584535.1_ASM58453v1_genomic	OCL1		Good	?-	1	0.9873	n/a	8 / 9 (88.9%)	OCL1_01_gtrOC1,100.0%;OCL1_02_gtrOC2,99.708%;OCL1_03_pda1,99.603%;OCL1_04_gtrOC3,97.628%;OCL1_05_gtrOC4,100.0%;OCL1_06_orf1(ghy),100.0%;OCL1_07_gtrOC5,100.0%;OCL1_09_gtrOC7,100.0%	OCL1_08_gtrOC6	0		0 / 9 (0%)		0
GCA_000584635.1_ASM58463v1_genomic	OCL1		Good	?-	1	0.9873	n/a	8 / 9 (88.9%)	OCL1_01_gtrOC1,100.0%;OCL1_02_gtrOC2,99.708%;OCL1_03_pda1,99.603%;OCL1_04_gtrOC3,97.628%;OCL1_05_gtrOC4,100.0%;OCL1_06_orf1(ghy),100.0%;OCL1_07_gtrOC5,100.0%;OCL1_09_gtrOC7,100.0%	OCL1_08_gtrOC6	0		0 / 9 (0%)		0
GCA_000584755.1_ASM58475v1_genomic	OCL3		Good	?-	1	0.9844	n/a	8 / 9 (88.9%)	OCL3_01_gtrOC1,98.316%;OCL3_02_gtrOC2,99.708%;OCL3_03_pda1,98.81%;OCL3_04_gtrOC3,98.814%;OCL3_05_gtrOC4,98.261%;OCL3_06_orf1(ghy),97.651%;OCL3_07_gtrOC8,100.0%;OCL3_08_gtrOC10,100.0%	OCL3_09_gtrOC11	0		0 / 9 (0%)		0
GCA_000584835.1_ASM58483v1_genomic	OCL3		Good	?-	1	0.9844	n/a	8 / 9 (88.9%)	OCL3_01_gtrOC1,98.316%;OCL3_02_gtrOC2,99.708%;OCL3_03_pda1,98.81%;OCL3_04_gtrOC3,98.814%;OCL3_05_gtrOC4,98.261%;OCL3_06_orf1(ghy),97.651%;OCL3_07_gtrOC8,100.0%;OCL3_08_gtrOC10,100.0%	OCL3_09_gtrOC11	0		0 / 9 (0%)		0
GCA_000588675.1_ASM58867v1_genomic	OCL2		Good	?-	1	0.9998	n/a	8 / 9 (88.9%)	OCL2_01_gtrOC1,100.0%;OCL2_02_gtrOC2,100.0%;OCL2_03_pda1,100.0%;OCL2_04_gtrOC3,100.0%;OCL2_05_gtrOC4,100.0%;OCL2_07_gtrOC8,100.0%;OCL2_08_wecB,100.0%;OCL2_09_gtrOC9,100.0%	OCL2_06_orf1(ghy)	0		0 / 9 (0%)		0
GCA_000681755.1_ASM68175v1_genomic	OCL1		Good	?-	1	0.9873	n/a	8 / 9 (88.9%)	OCL1_01_gtrOC1,100.0%;OCL1_02_gtrOC2,99.708%;OCL1_03_pda1,99.603%;OCL1_04_gtrOC3,97.628%;OCL1_05_gtrOC4,100.0%;OCL1_06_orf1(ghy),100.0%;OCL1_07_gtrOC5,100.0%;OCL1_09_gtrOC7,100.0%	OCL1_08_gtrOC6	0		0 / 9 (0%)		0
GCA_000682295.1_ASM68229v1_genomic	OCL1		Good	?-	1	0.9873	n/a	8 / 9 (88.9%)	OCL1_01_gtrOC1,100.0%;OCL1_02_gtrOC2,99.708%;OCL1_03_pda1,99.603%;OCL1_04_gtrOC3,97.628%;OCL1_05_gtrOC4,100.0%;OCL1_06_orf1(ghy),100.0%;OCL1_07_gtrOC5,100.0%;OCL1_09_gtrOC7,100.0%	OCL1_08_gtrOC6	0		0 / 9 (0%)		1	OCL1_07_gtrOC5,100.0%
GCA_000723045.1_Acinetobacter_baumannii_Genome_sequencing_genomic	OCL1		Good	?-	0.9998	0.9813	n/a	8 / 9 (88.9%)	OCL1_01_gtrOC1,97.643%;OCL1_02_gtrOC2,99.417%;OCL1_03_pda1,100.0%;OCL1_05_gtrOC4,99.13%;OCL1_06_orf1(ghy),98.188%;OCL1_07_gtrOC5,99.206%;OCL1_08_gtrOC6,98.065%;OCL1_09_gtrOC7,99.708%	OCL1_04_gtrOC3	0		0 / 9 (0%)		0
GCA_000723055.1_Acinetobacter_baumannii_Genome_sequencing_genomic	OCL1		Good	?-	0.9998	0.9813	n/a	8 / 9 (88.9%)	OCL1_01_gtrOC1,97.643%;OCL1_02_gtrOC2,99.417%;OCL1_03_pda1,100.0%;OCL1_04_gtrOC3,98.824%;OCL1_05_gtrOC4,99.13%;OCL1_07_gtrOC5,99.206%;OCL1_08_gtrOC6,98.065%;OCL1_09_gtrOC7,99.708%	OCL1_06_orf1(ghy)	0		0 / 9 (0%)		0
GCA_000723075.1_Acinetobacter_baumannii_Genome_sequencing_genomic	OCL1		Good	?-	0.9994	0.9814	n/a	7 / 9 (77.8%)	OCL1_01_gtrOC1,97.643%;OCL1_02_gtrOC2,99.417%;OCL1_03_pda1,100.0%;OCL1_06_orf1(ghy),97.98%;OCL1_07_gtrOC5,99.206%;OCL1_08_gtrOC6,98.065%;OCL1_09_gtrOC7,99.708%	OCL1_04_gtrOC3;OCL1_05_gtrOC4	0		0 / 9 (0%)		0
GCA_000757665.1_ASM75766v1_genomic	OCL10		Good	?-	1	0.9998	n/a	10 / 11 (90.9%)	OCL10_01_gtrOC1,100.0%;OCL10_02_gtrOC2,100.0%;OCL10_03_pda1,100.0%;OCL10_04_gtrOC3,99.609%;OCL10_05_gtrOC4,100.0%;OCL10_06_orf1(ghy),100.0%;OCL10_07_gtrOC29,100.0%;OCL10_08_gtrOC30,100.0%;OCL10_10_glf,100.0%;OCL10_11_gtrOC7,100.0%	OCL10_09_orf3	0		0 / 11 (0%)		0
GCA_000808765.3_Velvet_assembly_of_Acinetobacter_baumannii_ABUH42783_genomic	OCL1		Good	?-	0.9865	0.9813	n/a	8 / 9 (88.9%)	OCL1_01_gtrOC1,97.643%;OCL1_02_gtrOC2,99.417%;OCL1_03_pda1,100.0%;OCL1_04_gtrOC3,98.824%;OCL1_05_gtrOC4,99.13%;OCL1_06_orf1(ghy),97.98%;OCL1_07_gtrOC5,99.206%;OCL1_09_gtrOC7,99.704%	OCL1_08_gtrOC6	0		0 / 9 (0%)		0
GCA_000808775.3_Velvet_assembly_of_Acinetobacter_baumannii_ABUH504227_genomic	OCL1		Good	?-	1	0.9812	n/a	8 / 9 (88.9%)	OCL1_01_gtrOC1,97.643%;OCL1_02_gtrOC2,99.417%;OCL1_03_pda1,100.0%;OCL1_04_gtrOC3,98.824%;OCL1_05_gtrOC4,99.13%;OCL1_06_orf1(ghy),97.98%;OCL1_07_gtrOC5,99.206%;OCL1_09_gtrOC7,99.708%	OCL1_08_gtrOC6	0		0 / 9 (0%)		0
GCA_000808925.3_Velvet_assembly_of_Acinetobacter_baumannii_ABUH80286_genomic	OCL1		Good	?-	0.9992	0.9812	n/a	8 / 9 (88.9%)	OCL1_01_gtrOC1,97.643%;OCL1_02_gtrOC2,99.417%;OCL1_03_pda1,100.0%;OCL1_04_gtrOC3,98.824%;OCL1_05_gtrOC4,99.13%;OCL1_06_orf1(ghy),97.98%;OCL1_07_gtrOC5,99.206%;OCL1_09_gtrOC7,99.708%	OCL1_08_gtrOC6	0		0 / 9 (0%)		0
GCA_000808985.3_Velvet_assembly_of_Acinetobacter_baumannii_ABUH463346_genomic	OCL1		Good	?-	1	0.9811	n/a	7 / 9 (77.8%)	OCL1_01_gtrOC1,97.643%;OCL1_02_gtrOC2,99.417%;OCL1_03_pda1,100.0%;OCL1_04_gtrOC3,98.824%;OCL1_05_gtrOC4,99.13%;OCL1_07_gtrOC5,99.206%;OCL1_09_gtrOC7,99.708%	OCL1_06_orf1(ghy);OCL1_08_gtrOC6	0		0 / 9 (0%)		0
GCA_000809215.3_ASM80921v3_genomic	OCL1		Good	?-	0.9986	0.9811	n/a	8 / 9 (88.9%)	OCL1_01_gtrOC1,97.643%;OCL1_02_gtrOC2,99.417%;OCL1_03_pda1,100.0%;OCL1_04_gtrOC3,98.824%;OCL1_05_gtrOC4,99.13%;OCL1_06_orf1(ghy),97.98%;OCL1_07_gtrOC5,99.206%;OCL1_09_gtrOC7,99.708%	OCL1_08_gtrOC6	0		0 / 9 (0%)		0
GCA_000809585.3_ASM80958v3_genomic	OCL1		Good	?-	1	0.9812	n/a	8 / 9 (88.9%)	OCL1_01_gtrOC1,97.643%;OCL1_02_gtrOC2,99.417%;OCL1_03_pda1,100.0%;OCL1_04_gtrOC3,98.824%;OCL1_05_gtrOC4,99.13%;OCL1_07_gtrOC5,99.206%;OCL1_08_gtrOC6,98.065%;OCL1_09_gtrOC7,99.708%	OCL1_06_orf1(ghy)	0		0 / 9 (0%)		0
GCA_000809665.3_ASM80966v3_genomic	OCL1		Good	?-	1	0.9812	n/a	8 / 9 (88.9%)	OCL1_01_gtrOC1,97.643%;OCL1_02_gtrOC2,99.417%;OCL1_03_pda1,100.0%;OCL1_04_gtrOC3,98.824%;OCL1_05_gtrOC4,99.13%;OCL1_07_gtrOC5,99.206%;OCL1_08_gtrOC6,98.065%;OCL1_09_gtrOC7,99.708%	OCL1_06_orf1(ghy)	0		0 / 9 (0%)		0
GCA_000810385.3_ASM81038v3_genomic	OCL1		Good	?-	1	0.9812	n/a	8 / 9 (88.9%)	OCL1_01_gtrOC1,97.643%;OCL1_02_gtrOC2,99.417%;OCL1_03_pda1,100.0%;OCL1_04_gtrOC3,98.824%;OCL1_05_gtrOC4,99.13%;OCL1_06_orf1(ghy),97.98%;OCL1_07_gtrOC5,99.206%;OCL1_09_gtrOC7,99.708%	OCL1_08_gtrOC6	0		0 / 9 (0%)		0
GCA_000810745.3_ASM81074v3_genomic	OCL1		Good	?-	1	0.9812	n/a	8 / 9 (88.9%)	OCL1_01_gtrOC1,97.643%;OCL1_02_gtrOC2,99.417%;OCL1_03_pda1,100.0%;OCL1_04_gtrOC3,98.824%;OCL1_05_gtrOC4,99.13%;OCL1_07_gtrOC5,99.206%;OCL1_08_gtrOC6,98.065%;OCL1_09_gtrOC7,99.708%	OCL1_06_orf1(ghy)	0		0 / 9 (0%)		0
GCA_000810835.3_ASM81083v3_genomic	OCL1		Good	?-	1	0.9812	n/a	8 / 9 (88.9%)	OCL1_01_gtrOC1,97.643%;OCL1_02_gtrOC2,99.417%;OCL1_03_pda1,100.0%;OCL1_04_gtrOC3,98.824%;OCL1_05_gtrOC4,99.13%;OCL1_07_gtrOC5,99.206%;OCL1_08_gtrOC6,98.065%;OCL1_09_gtrOC7,99.708%	OCL1_06_orf1(ghy)	0		0 / 9 (0%)		0
GCA_000811015.3_ASM81101v3_genomic	OCL3		Good	?-	1	0.9844	n/a	8 / 9 (88.9%)	OCL3_01_gtrOC1,98.316%;OCL3_02_gtrOC2,99.708%;OCL3_03_pda1,98.81%;OCL3_04_gtrOC3,98.814%;OCL3_05_gtrOC4,98.261%;OCL3_06_orf1(ghy),97.651%;OCL3_07_gtrOC8,100.0%;OCL3_08_gtrOC10,100.0%	OCL3_09_gtrOC11	0		0 / 9 (0%)		0
GCA_000811105.3_ASM81110v3_genomic	OCL1		Good	?-	1	0.9812	n/a	8 / 9 (88.9%)	OCL1_01_gtrOC1,97.643%;OCL1_02_gtrOC2,99.417%;OCL1_03_pda1,100.0%;OCL1_04_gtrOC3,98.824%;OCL1_05_gtrOC4,99.13%;OCL1_07_gtrOC5,99.206%;OCL1_08_gtrOC6,98.065%;OCL1_09_gtrOC7,99.708%	OCL1_06_orf1(ghy)	0		0 / 9 (0%)		0
GCA_000811185.3_ASM81118v3_genomic	OCL1		Good	?-	1	0.9812	n/a	8 / 9 (88.9%)	OCL1_01_gtrOC1,97.643%;OCL1_02_gtrOC2,99.417%;OCL1_03_pda1,100.0%;OCL1_04_gtrOC3,98.824%;OCL1_05_gtrOC4,99.13%;OCL1_07_gtrOC5,99.206%;OCL1_08_gtrOC6,98.065%;OCL1_09_gtrOC7,99.708%	OCL1_06_orf1(ghy)	0		0 / 9 (0%)		0
GCA_000811245.3_ASM81124v3_genomic	OCL1		Good	?-	1	0.9812	n/a	8 / 9 (88.9%)	OCL1_01_gtrOC1,97.643%;OCL1_02_gtrOC2,99.417%;OCL1_03_pda1,100.0%;OCL1_04_gtrOC3,98.824%;OCL1_05_gtrOC4,99.13%;OCL1_06_orf1(ghy),97.98%;OCL1_07_gtrOC5,99.206%;OCL1_09_gtrOC7,99.708%	OCL1_08_gtrOC6	0		0 / 9 (0%)		0
GCA_000811405.3_ASM81140v3_genomic	OCL1		Good	?-	0.9938	0.981	n/a	8 / 9 (88.9%)	OCL1_01_gtrOC1,97.643%;OCL1_02_gtrOC2,99.417%;OCL1_03_pda1,100.0%;OCL1_04_gtrOC3,98.824%;OCL1_05_gtrOC4,99.13%;OCL1_06_orf1(ghy),97.98%;OCL1_07_gtrOC5,99.206%;OCL1_09_gtrOC7,99.708%	OCL1_08_gtrOC6	0		0 / 9 (0%)		0
GCA_000811605.3_ASM81160v3_genomic	OCL1		Good	?-	1	0.9811	n/a	8 / 9 (88.9%)	OCL1_01_gtrOC1,97.643%;OCL1_02_gtrOC2,99.417%;OCL1_03_pda1,100.0%;OCL1_04_gtrOC3,98.824%;OCL1_05_gtrOC4,99.13%;OCL1_06_orf1(ghy),97.98%;OCL1_07_gtrOC5,99.206%;OCL1_09_gtrOC7,99.708%	OCL1_08_gtrOC6	0		0 / 9 (0%)		0
GCA_000939485.2_ASM93948v2_genomic	OCL3		Good	?-	1	0.9844	n/a	8 / 9 (88.9%)	OCL3_01_gtrOC1,98.316%;OCL3_02_gtrOC2,99.708%;OCL3_03_pda1,98.81%;OCL3_04_gtrOC3,98.814%;OCL3_05_gtrOC4,98.261%;OCL3_06_orf1(ghy),97.651%;OCL3_07_gtrOC8,100.0%;OCL3_08_gtrOC10,100.0%	OCL3_09_gtrOC11	0		0 / 9 (0%)		0
GCA_000949175.2_ASM94917v2_genomic	OCL1		Good	?-	1	0.9812	n/a	8 / 9 (88.9%)	OCL1_01_gtrOC1,97.643%;OCL1_02_gtrOC2,99.417%;OCL1_03_pda1,100.0%;OCL1_04_gtrOC3,98.824%;OCL1_05_gtrOC4,99.13%;OCL1_07_gtrOC5,99.206%;OCL1_08_gtrOC6,98.065%;OCL1_09_gtrOC7,99.708%	OCL1_06_orf1(ghy)	0		0 / 9 (0%)		0
GCA_001027885.1_gdodcwi07_v01_genomic	OCL1		Good	?-	1	0.9812	n/a	8 / 9 (88.9%)	OCL1_01_gtrOC1,97.643%;OCL1_03_pda1,100.0%;OCL1_04_gtrOC3,98.824%;OCL1_05_gtrOC4,99.13%;OCL1_06_orf1(ghy),97.98%;OCL1_07_gtrOC5,99.206%;OCL1_08_gtrOC6,98.065%;OCL1_09_gtrOC7,99.708%	OCL1_02_gtrOC2	0		0 / 9 (0%)		0
GCA_001414645.1_ASM141464v1_genomic	OCL1		Good	?-	1	0.9812	n/a	8 / 9 (88.9%)	OCL1_01_gtrOC1,97.643%;OCL1_02_gtrOC2,99.417%;OCL1_03_pda1,100.0%;OCL1_04_gtrOC3,98.824%;OCL1_05_gtrOC4,99.13%;OCL1_06_orf1(ghy),97.98%;OCL1_07_gtrOC5,99.206%;OCL1_09_gtrOC7,99.708%	OCL1_08_gtrOC6	0		0 / 9 (0%)		0
GCA_001414785.1_ASM141478v1_genomic	OCL10		Good	?-	0.9972	0.9998	n/a	10 / 11 (90.9%)	OCL10_01_gtrOC1,100.0%;OCL10_02_gtrOC2,100.0%;OCL10_03_pda1,100.0%;OCL10_04_gtrOC3,99.609%;OCL10_05_gtrOC4,100.0%;OCL10_06_orf1(ghy),100.0%;OCL10_08_gtrOC30,100.0%;OCL10_09_orf3,99.643%;OCL10_10_glf,100.0%;OCL10_11_gtrOC7,100.0%	OCL10_07_gtrOC29	0		0 / 11 (0%)		0
GCA_001414805.1_ASM141480v1_genomic	OCL10		Good	?-	0.9903	0.9997	n/a	10 / 11 (90.9%)	OCL10_01_gtrOC1,100.0%;OCL10_02_gtrOC2,100.0%;OCL10_03_pda1,100.0%;OCL10_04_gtrOC3,99.609%;OCL10_05_gtrOC4,100.0%;OCL10_06_orf1(ghy),100.0%;OCL10_07_gtrOC29,100.0%;OCL10_08_gtrOC30,100.0%;OCL10_10_glf,100.0%;OCL10_11_gtrOC7,100.0%	OCL10_09_orf3	0		0 / 11 (0%)		0
GCA_001414815.1_ASM141481v1_genomic	OCL10		Good	?-	1	0.9998	n/a	10 / 11 (90.9%)	OCL10_01_gtrOC1,100.0%;OCL10_02_gtrOC2,100.0%;OCL10_03_pda1,100.0%;OCL10_04_gtrOC3,99.609%;OCL10_05_gtrOC4,100.0%;OCL10_06_orf1(ghy),100.0%;OCL10_07_gtrOC29,100.0%;OCL10_08_gtrOC30,100.0%;OCL10_10_glf,100.0%;OCL10_11_gtrOC7,100.0%	OCL10_09_orf3	0		0 / 11 (0%)		0
GCA_001414865.1_ASM141486v1_genomic	OCL1		Good	?-	1	0.9812	n/a	8 / 9 (88.9%)	OCL1_01_gtrOC1,97.643%;OCL1_03_pda1,100.0%;OCL1_04_gtrOC3,98.824%;OCL1_05_gtrOC4,99.13%;OCL1_06_orf1(ghy),97.98%;OCL1_07_gtrOC5,99.206%;OCL1_08_gtrOC6,98.065%;OCL1_09_gtrOC7,99.708%	OCL1_02_gtrOC2	0		0 / 9 (0%)		0
GCA_001414885.1_ASM141488v1_genomic	OCL10		Good	?-	0.999	0.9897	n/a	10 / 11 (90.9%)	OCL10_01_gtrOC1,100.0%;OCL10_02_gtrOC2,100.0%;OCL10_03_pda1,100.0%;OCL10_04_gtrOC3,99.609%;OCL10_05_gtrOC4,100.0%;OCL10_06_orf1(ghy),100.0%;OCL10_07_gtrOC29,100.0%;OCL10_09_orf3,99.608%;OCL10_10_glf,100.0%;OCL10_11_gtrOC7,100.0%	OCL10_08_gtrOC30	0		0 / 11 (0%)		0
GCA_001414905.1_ASM141490v1_genomic	OCL10		Good	?-	1	0.9998	n/a	9 / 11 (81.8%)	OCL10_01_gtrOC1,100.0%;OCL10_02_gtrOC2,100.0%;OCL10_03_pda1,100.0%;OCL10_04_gtrOC3,99.609%;OCL10_05_gtrOC4,100.0%;OCL10_06_orf1(ghy),100.0%;OCL10_07_gtrOC29,100.0%;OCL10_10_glf,100.0%;OCL10_11_gtrOC7,100.0%	OCL10_08_gtrOC30;OCL10_09_orf3	0		0 / 11 (0%)		0
GCA_001414925.1_ASM141492v1_genomic	OCL10		Good	?-	0.9731	0.9891	n/a	9 / 11 (81.8%)	OCL10_01_gtrOC1,100.0%;OCL10_02_gtrOC2,100.0%;OCL10_03_pda1,100.0%;OCL10_04_gtrOC3,99.609%;OCL10_05_gtrOC4,100.0%;OCL10_06_orf1(ghy),100.0%;OCL10_07_gtrOC29,100.0%;OCL10_10_glf,100.0%;OCL10_11_gtrOC7,100.0%	OCL10_08_gtrOC30;OCL10_09_orf3	0		0 / 11 (0%)		0
GCA_001414935.1_ASM141493v1_genomic	OCL10		Good	?-	0.9748	0.9998	n/a	9 / 11 (81.8%)	OCL10_01_gtrOC1,100.0%;OCL10_02_gtrOC2,100.0%;OCL10_03_pda1,100.0%;OCL10_04_gtrOC3,99.609%;OCL10_05_gtrOC4,100.0%;OCL10_06_orf1(ghy),100.0%;OCL10_08_gtrOC30,100.0%;OCL10_10_glf,100.0%;OCL10_11_gtrOC7,100.0%	OCL10_07_gtrOC29;OCL10_09_orf3	0		0 / 11 (0%)		0
GCA_001414995.1_ASM141499v1_genomic	OCL10		Good	?-	0.9695	0.9998	n/a	9 / 11 (81.8%)	OCL10_01_gtrOC1,100.0%;OCL10_02_gtrOC2,100.0%;OCL10_03_pda1,100.0%;OCL10_04_gtrOC3,99.609%;OCL10_05_gtrOC4,100.0%;OCL10_06_orf1(ghy),100.0%;OCL10_07_gtrOC29,100.0%;OCL10_10_glf,100.0%;OCL10_11_gtrOC7,100.0%	OCL10_08_gtrOC30;OCL10_09_orf3	0		0 / 11 (0%)		0
GCA_001415275.1_ASM141527v1_genomic	OCL1		Good	?-	0.9964	0.9811	n/a	8 / 9 (88.9%)	OCL1_01_gtrOC1,97.643%;OCL1_02_gtrOC2,99.417%;OCL1_03_pda1,100.0%;OCL1_04_gtrOC3,98.824%;OCL1_05_gtrOC4,99.13%;OCL1_06_orf1(ghy),97.98%;OCL1_07_gtrOC5,99.206%;OCL1_09_gtrOC7,99.708%	OCL1_08_gtrOC6	0		0 / 9 (0%)		0
GCA_001415295.1_ASM141529v1_genomic	OCL10		Good	?-	0.994	0.9998	n/a	8 / 11 (72.7%)	OCL10_01_gtrOC1,100.0%;OCL10_02_gtrOC2,100.0%;OCL10_03_pda1,100.0%;OCL10_04_gtrOC3,99.609%;OCL10_05_gtrOC4,100.0%;OCL10_06_orf1(ghy),100.0%;OCL10_10_glf,100.0%;OCL10_11_gtrOC7,100.0%	OCL10_07_gtrOC29;OCL10_08_gtrOC30;OCL10_09_orf3	0		0 / 11 (0%)		0
GCA_001415345.1_ASM141534v1_genomic	OCL10		Good	?-	1	0.9998	n/a	10 / 11 (90.9%)	OCL10_01_gtrOC1,100.0%;OCL10_02_gtrOC2,100.0%;OCL10_03_pda1,100.0%;OCL10_04_gtrOC3,99.609%;OCL10_05_gtrOC4,100.0%;OCL10_06_orf1(ghy),100.0%;OCL10_07_gtrOC29,100.0%;OCL10_08_gtrOC30,100.0%;OCL10_10_glf,100.0%;OCL10_11_gtrOC7,100.0%	OCL10_09_orf3	0		0 / 11 (0%)		0
GCA_001415385.1_ASM141538v1_genomic	OCL10		Good	?-	0.9997	0.9997	n/a	10 / 11 (90.9%)	OCL10_01_gtrOC1,100.0%;OCL10_02_gtrOC2,100.0%;OCL10_03_pda1,100.0%;OCL10_04_gtrOC3,99.609%;OCL10_05_gtrOC4,100.0%;OCL10_06_orf1(ghy),100.0%;OCL10_07_gtrOC29,100.0%;OCL10_08_gtrOC30,100.0%;OCL10_10_glf,100.0%;OCL10_11_gtrOC7,100.0%	OCL10_09_orf3	0		0 / 11 (0%)		0
GCA_001415465.1_ASM141546v1_genomic	OCL1		Good	?-	0.9994	0.9812	n/a	8 / 9 (88.9%)	OCL1_01_gtrOC1,97.643%;OCL1_02_gtrOC2,99.417%;OCL1_03_pda1,100.0%;OCL1_04_gtrOC3,98.824%;OCL1_05_gtrOC4,99.13%;OCL1_06_orf1(ghy),97.98%;OCL1_07_gtrOC5,99.19%;OCL1_09_gtrOC7,99.708%	OCL1_08_gtrOC6	0		0 / 9 (0%)		0
GCA_001415515.1_ASM141551v1_genomic	OCL3		Good	?-	1	0.9844	n/a	8 / 9 (88.9%)	OCL3_01_gtrOC1,98.316%;OCL3_02_gtrOC2,99.708%;OCL3_03_pda1,98.81%;OCL3_04_gtrOC3,98.814%;OCL3_05_gtrOC4,98.261%;OCL3_06_orf1(ghy),97.651%;OCL3_07_gtrOC8,100.0%;OCL3_08_gtrOC10,100.0%	OCL3_09_gtrOC11	0		0 / 9 (0%)		0
GCA_001415535.1_ASM141553v1_genomic	OCL1		Good	?-	1	0.9812	n/a	8 / 9 (88.9%)	OCL1_01_gtrOC1,97.643%;OCL1_02_gtrOC2,99.417%;OCL1_03_pda1,100.0%;OCL1_04_gtrOC3,98.824%;OCL1_05_gtrOC4,99.13%;OCL1_06_orf1(ghy),97.98%;OCL1_07_gtrOC5,99.206%;OCL1_09_gtrOC7,99.708%	OCL1_08_gtrOC6	0		0 / 9 (0%)		0
GCA_001415645.1_ASM141564v1_genomic	OCL1		Good	?-	1	0.9812	n/a	8 / 9 (88.9%)	OCL1_01_gtrOC1,97.643%;OCL1_02_gtrOC2,99.417%;OCL1_03_pda1,100.0%;OCL1_04_gtrOC3,98.824%;OCL1_05_gtrOC4,99.13%;OCL1_06_orf1(ghy),97.98%;OCL1_07_gtrOC5,99.206%;OCL1_09_gtrOC7,99.708%	OCL1_08_gtrOC6	0		0 / 9 (0%)		0
GCA_001415715.1_ASM141571v1_genomic	OCL1		Good	?-	1	0.9812	n/a	8 / 9 (88.9%)	OCL1_01_gtrOC1,97.643%;OCL1_02_gtrOC2,99.417%;OCL1_03_pda1,100.0%;OCL1_04_gtrOC3,98.824%;OCL1_05_gtrOC4,99.13%;OCL1_06_orf1(ghy),97.98%;OCL1_07_gtrOC5,99.206%;OCL1_09_gtrOC7,99.708%	OCL1_08_gtrOC6	0		0 / 9 (0%)		0
GCA_001415735.1_ASM141573v1_genomic	OCL1		Good	?-	0.9897	0.9812	n/a	8 / 9 (88.9%)	OCL1_01_gtrOC1,97.643%;OCL1_02_gtrOC2,99.417%;OCL1_03_pda1,100.0%;OCL1_04_gtrOC3,98.824%;OCL1_05_gtrOC4,99.13%;OCL1_06_orf1(ghy),97.98%;OCL1_07_gtrOC5,99.2%;OCL1_09_gtrOC7,99.694%	OCL1_08_gtrOC6	0		0 / 9 (0%)		0
GCA_001415785.1_ASM141578v1_genomic	OCL10		Good	?-	0.9934	0.9997	n/a	9 / 11 (81.8%)	OCL10_01_gtrOC1,100.0%;OCL10_02_gtrOC2,100.0%;OCL10_03_pda1,100.0%;OCL10_04_gtrOC3,99.609%;OCL10_05_gtrOC4,100.0%;OCL10_06_orf1(ghy),100.0%;OCL10_08_gtrOC30,100.0%;OCL10_10_glf,99.733%;OCL10_11_gtrOC7,100.0%	OCL10_07_gtrOC29;OCL10_09_orf3	0		0 / 11 (0%)		0
GCA_001415815.1_ASM141581v1_genomic	OCL7		Good	?-	0.9887	0.9849	n/a	7 / 9 (77.8%)	OCL7_01_gtrOC1",98.649%;OCL7_02_pda2,97.778%;OCL7_03_gtrOC18,97.546%;OCL7_04_gtrOC2,97.759%;OCL7_05_orf,97.768%;OCL7_06_ahy,99.13%;OCL7_07_gtrOC23,100.0%	OCL7_08_gtrOC24;OCL7_09_gtrOC25	0		0 / 9 (0%)		0
GCA_001415835.1_ASM141583v1_genomic	OCL1		Good	?-	1	0.9803	n/a	8 / 9 (88.9%)	OCL1_01_gtrOC1,98.99%;OCL1_02_gtrOC2,98.834%;OCL1_03_pda1,99.603%;OCL1_04_gtrOC3,98.431%;OCL1_05_gtrOC4,97.971%;OCL1_06_orf1(ghy),98.653%;OCL1_07_gtrOC5,99.592%;OCL1_09_gtrOC7,99.708%	OCL1_08_gtrOC6	0		0 / 9 (0%)		0
GCA_001415875.1_ASM141587v1_genomic	OCL10		Good	?-	1	0.9998	n/a	10 / 11 (90.9%)	OCL10_01_gtrOC1,100.0%;OCL10_02_gtrOC2,100.0%;OCL10_03_pda1,100.0%;OCL10_04_gtrOC3,99.609%;OCL10_05_gtrOC4,100.0%;OCL10_06_orf1(ghy),100.0%;OCL10_07_gtrOC29,100.0%;OCL10_08_gtrOC30,100.0%;OCL10_10_glf,100.0%;OCL10_11_gtrOC7,100.0%	OCL10_09_orf3	0		0 / 11 (0%)		0
GCA_001415915.1_ASM141591v1_genomic	OCL13		Good	?-	0.9846	0.9981	n/a	7 / 8 (87.5%)	OCL13_01_gtrOC1,98.986%;OCL13_02_pda2a,100.0%;OCL13_03_gtrOC13,100.0%;OCL13_04_gtrOC14,99.417%;OCL13_05_gtrOC15,100.0%;OCL13_06_htrL,99.471%;OCL13_08_gtrOC17,99.696%	OCL13_07_gtrOC19	0		0 / 8 (0%)		0
GCA_001416005.1_ASM141600v1_genomic	OCL10		Good	?-	0.9812	0.9996	n/a	8 / 11 (72.7%)	OCL10_01_gtrOC1,100.0%;OCL10_02_gtrOC2,100.0%;OCL10_03_pda1,100.0%;OCL10_04_gtrOC3,99.609%;OCL10_05_gtrOC4,100.0%;OCL10_06_orf1(ghy),100.0%;OCL10_10_glf,100.0%;OCL10_11_gtrOC7,100.0%	OCL10_07_gtrOC29;OCL10_08_gtrOC30;OCL10_09_orf3	0		0 / 11 (0%)		0
GCA_001416075.1_ASM141607v1_genomic	OCL1		Good	?-	0.9964	0.981	n/a	8 / 9 (88.9%)	OCL1_01_gtrOC1,97.643%;OCL1_02_gtrOC2,99.125%;OCL1_03_pda1,100.0%;OCL1_04_gtrOC3,98.824%;OCL1_05_gtrOC4,99.13%;OCL1_06_orf1(ghy),97.98%;OCL1_07_gtrOC5,99.206%;OCL1_09_gtrOC7,99.708%	OCL1_08_gtrOC6	0		0 / 9 (0%)		0
GCA_001416115.1_ASM141611v1_genomic	OCL13		Good	?-	0.9626	0.9981	n/a	7 / 8 (87.5%)	OCL13_01_gtrOC1,98.986%;OCL13_02_pda2a,100.0%;OCL13_03_gtrOC13,100.0%;OCL13_04_gtrOC14,99.417%;OCL13_05_gtrOC15,100.0%;OCL13_07_gtrOC19,100.0%;OCL13_08_gtrOC17,99.696%	OCL13_06_htrL	0		0 / 8 (0%)		0
GCA_001416145.1_ASM141614v1_genomic	OCL3		Good	?-	1	0.9844	n/a	8 / 9 (88.9%)	OCL3_01_gtrOC1,98.316%;OCL3_02_gtrOC2,99.708%;OCL3_03_pda1,98.81%;OCL3_04_gtrOC3,98.814%;OCL3_05_gtrOC4,98.261%;OCL3_06_orf1(ghy),97.651%;OCL3_07_gtrOC8,100.0%;OCL3_08_gtrOC10,100.0%	OCL3_09_gtrOC11	0		0 / 9 (0%)		0
GCA_001416155.1_ASM141615v1_genomic	OCL3		Good	?-	0.9901	0.9841	n/a	8 / 9 (88.9%)	OCL3_01_gtrOC1,98.316%;OCL3_02_gtrOC2,99.708%;OCL3_03_pda1,98.81%;OCL3_04_gtrOC3,98.814%;OCL3_05_gtrOC4,98.261%;OCL3_06_orf1(ghy),97.651%;OCL3_07_gtrOC8,100.0%;OCL3_08_gtrOC10,100.0%	OCL3_09_gtrOC11	0		0 / 9 (0%)		0
GCA_001416165.1_ASM141616v1_genomic	OCL3		Good	?-	1	0.9844	n/a	8 / 9 (88.9%)	OCL3_01_gtrOC1,98.316%;OCL3_02_gtrOC2,99.708%;OCL3_03_pda1,98.81%;OCL3_04_gtrOC3,98.814%;OCL3_05_gtrOC4,98.261%;OCL3_06_orf1(ghy),97.651%;OCL3_07_gtrOC8,100.0%;OCL3_08_gtrOC10,100.0%	OCL3_09_gtrOC11	0		0 / 9 (0%)		0
GCA_001416225.1_ASM141622v1_genomic	OCL1		Good	?-	0.9999	0.9814	n/a	8 / 9 (88.9%)	OCL1_01_gtrOC1,97.643%;OCL1_02_gtrOC2,99.417%;OCL1_03_pda1,100.0%;OCL1_04_gtrOC3,98.824%;OCL1_05_gtrOC4,99.13%;OCL1_06_orf1(ghy),97.98%;OCL1_07_gtrOC5,99.203%;OCL1_09_gtrOC7,99.698%	OCL1_08_gtrOC6	0		0 / 9 (0%)		0
GCA_001416415.1_ASM141641v1_genomic	OCL10		Good	?-	1	0.9998	n/a	10 / 11 (90.9%)	OCL10_01_gtrOC1,100.0%;OCL10_02_gtrOC2,100.0%;OCL10_03_pda1,100.0%;OCL10_04_gtrOC3,99.609%;OCL10_05_gtrOC4,100.0%;OCL10_06_orf1(ghy),100.0%;OCL10_07_gtrOC29,100.0%;OCL10_09_orf3,99.643%;OCL10_10_glf,100.0%;OCL10_11_gtrOC7,100.0%	OCL10_08_gtrOC30	0		0 / 11 (0%)		0
GCA_001416465.1_ASM141646v1_genomic	OCL1		Good	?-	0.9936	0.9811	n/a	8 / 9 (88.9%)	OCL1_01_gtrOC1,97.643%;OCL1_02_gtrOC2,99.417%;OCL1_03_pda1,100.0%;OCL1_04_gtrOC3,98.824%;OCL1_05_gtrOC4,99.13%;OCL1_06_orf1(ghy),97.98%;OCL1_07_gtrOC5,99.206%;OCL1_09_gtrOC7,99.701%	OCL1_08_gtrOC6	0		0 / 9 (0%)		0
GCA_001416625.1_ASM141662v1_genomic	OCL1		Good	?-	0.9997	0.9804	n/a	8 / 9 (88.9%)	OCL1_01_gtrOC1,98.99%;OCL1_02_gtrOC2,98.834%;OCL1_03_pda1,99.603%;OCL1_04_gtrOC3,98.431%;OCL1_05_gtrOC4,97.971%;OCL1_06_orf1(ghy),98.653%;OCL1_07_gtrOC5,99.6%;OCL1_09_gtrOC7,99.708%	OCL1_08_gtrOC6	0		0 / 9 (0%)		0
GCA_001420335.1_ASM142033v1_genomic	OCL10		Good	?-	1	0.9995	n/a	8 / 11 (72.7%)	OCL10_01_gtrOC1,100.0%;OCL10_02_gtrOC2,100.0%;OCL10_03_pda1,100.0%;OCL10_04_gtrOC3,99.609%;OCL10_07_gtrOC29,100.0%;OCL10_08_gtrOC30,100.0%;OCL10_09_orf3,99.643%;OCL10_11_gtrOC7,100.0%	OCL10_05_gtrOC4;OCL10_06_orf1(ghy);OCL10_10_glf	0		0 / 11 (0%)		0
GCA_001432625.1_ASM143262v1_genomic	OCL10		Good	?-	0.9885	0.9892	n/a	10 / 11 (90.9%)	OCL10_01_gtrOC1,100.0%;OCL10_02_gtrOC2,100.0%;OCL10_03_pda1,100.0%;OCL10_04_gtrOC3,99.609%;OCL10_05_gtrOC4,100.0%;OCL10_06_orf1(ghy),100.0%;OCL10_07_gtrOC29,100.0%;OCL10_09_orf3,99.643%;OCL10_10_glf,100.0%;OCL10_11_gtrOC7,100.0%	OCL10_08_gtrOC30	0		0 / 11 (0%)		0
GCA_001432745.1_ASM143274v1_genomic	OCL13		Good	?-	0.9878	0.9961	n/a	6 / 8 (75%)	OCL13_01_gtrOC1,97.635%;OCL13_02_pda2a,99.576%;OCL13_03_gtrOC13,100.0%;OCL13_05_gtrOC15,100.0%;OCL13_06_htrL,99.476%;OCL13_08_gtrOC17,99.696%	OCL13_04_gtrOC14;OCL13_07_gtrOC19	0		0 / 8 (0%)		0
GCA_001432845.1_ASM143284v1_genomic	OCL1		Good	?-	0.9917	0.9846	n/a	8 / 9 (88.9%)	OCL1_01_gtrOC1,98.316%;OCL1_02_gtrOC2,99.125%;OCL1_03_pda1,99.206%;OCL1_04_gtrOC3,98.419%;OCL1_05_gtrOC4,100.0%;OCL1_06_orf1(ghy),100.0%;OCL1_07_gtrOC5,98.319%;OCL1_09_gtrOC7,99.417%	OCL1_08_gtrOC6	0		0 / 9 (0%)		0
GCA_001433335.1_ASM143333v1_genomic	OCL10		Good	?-	1	0.9998	n/a	10 / 11 (90.9%)	OCL10_01_gtrOC1,100.0%;OCL10_02_gtrOC2,100.0%;OCL10_03_pda1,100.0%;OCL10_04_gtrOC3,99.609%;OCL10_05_gtrOC4,100.0%;OCL10_06_orf1(ghy),100.0%;OCL10_07_gtrOC29,100.0%;OCL10_08_gtrOC30,100.0%;OCL10_09_orf3,99.643%;OCL10_11_gtrOC7,100.0%	OCL10_10_glf	0		0 / 11 (0%)		0
GCA_001433695.1_ASM143369v1_genomic	OCL10		Good	?-	1	0.9998	n/a	10 / 11 (90.9%)	OCL10_01_gtrOC1,100.0%;OCL10_02_gtrOC2,100.0%;OCL10_03_pda1,100.0%;OCL10_04_gtrOC3,99.609%;OCL10_05_gtrOC4,100.0%;OCL10_06_orf1(ghy),100.0%;OCL10_07_gtrOC29,100.0%;OCL10_08_gtrOC30,100.0%;OCL10_10_glf,100.0%;OCL10_11_gtrOC7,100.0%	OCL10_09_orf3	0		0 / 11 (0%)		0
GCA_000301455.1_ASM30145v1_genomic	OCL1		Good	?-	0.9972	0.9814	n/a	8 / 9 (88.9%)	OCL1_01_gtrOC1,97.643%;OCL1_02_gtrOC2,99.417%;OCL1_03_pda1,100.0%;OCL1_04_gtrOC3,98.824%;OCL1_05_gtrOC4,99.13%;OCL1_06_orf1(ghy),97.595%;OCL1_07_gtrOC5,99.206%;OCL1_08_gtrOC6,98.065%	OCL1_09_gtrOC7	0		0 / 9 (0%)		0
GCA_000354055.1_ABNIH15_1_genomic	OCL1		Good	?-	1	0.9812	n/a	8 / 9 (88.9%)	OCL1_01_gtrOC1,97.643%;OCL1_02_gtrOC2,99.417%;OCL1_03_pda1,100.0%;OCL1_04_gtrOC3,98.824%;OCL1_05_gtrOC4,99.13%;OCL1_06_orf1(ghy),97.98%;OCL1_07_gtrOC5,99.206%;OCL1_09_gtrOC7,99.708%	OCL1_08_gtrOC6	0		0 / 9 (0%)		0
GCA_000354095.1_ABNIH17_1_genomic	OCL1		Good	?-	1	0.9808	n/a	8 / 9 (88.9%)	OCL1_01_gtrOC1,97.643%;OCL1_02_gtrOC2,99.417%;OCL1_03_pda1,100.0%;OCL1_04_gtrOC3,98.824%;OCL1_05_gtrOC4,99.13%;OCL1_06_orf1(ghy),97.98%;OCL1_07_gtrOC5,99.206%;OCL1_09_gtrOC7,96.802%	OCL1_08_gtrOC6	0		0 / 9 (0%)		0
GCA_000354135.1_ABNIH20_1_genomic	OCL1		Good	?-	0.9942	0.9806	n/a	8 / 9 (88.9%)	OCL1_01_gtrOC1,97.643%;OCL1_02_gtrOC2,99.417%;OCL1_03_pda1,100.0%;OCL1_04_gtrOC3,98.824%;OCL1_05_gtrOC4,99.13%;OCL1_06_orf1(ghy),97.98%;OCL1_07_gtrOC5,98.718%;OCL1_09_gtrOC7,99.708%	OCL1_08_gtrOC6	0		0 / 9 (0%)		0
GCA_000354155.1_ABNIH24_1_genomic	OCL1		Good	?-	0.9734	0.9807	n/a	8 / 9 (88.9%)	OCL1_01_gtrOC1,97.643%;OCL1_02_gtrOC2,99.417%;OCL1_03_pda1,100.0%;OCL1_04_gtrOC3,98.824%;OCL1_05_gtrOC4,99.13%;OCL1_06_orf1(ghy),97.98%;OCL1_07_gtrOC5,99.206%;OCL1_09_gtrOC7,99.708%	OCL1_08_gtrOC6	0		0 / 9 (0%)		0
GCA_000453925.1_ASM45392v1_genomic	OCL1		Good	?-	1	0.981	n/a	8 / 9 (88.9%)	OCL1_01_gtrOC1,97.643%;OCL1_02_gtrOC2,99.417%;OCL1_03_pda1,100.0%;OCL1_05_gtrOC4,99.13%;OCL1_06_orf1(ghy),97.595%;OCL1_07_gtrOC5,98.81%;OCL1_08_gtrOC6,98.065%;OCL1_09_gtrOC7,99.708%	OCL1_04_gtrOC3	0		0 / 9 (0%)		0
GCA_000515435.1_gabuh0807_v01_genomic	OCL1		Good	?-	1	0.9811	n/a	8 / 9 (88.9%)	OCL1_01_gtrOC1,97.643%;OCL1_02_gtrOC2,99.417%;OCL1_03_pda1,100.0%;OCL1_04_gtrOC3,98.824%;OCL1_05_gtrOC4,99.13%;OCL1_06_orf1(ghy),97.98%;OCL1_07_gtrOC5,99.206%;OCL1_09_gtrOC7,99.708%	OCL1_08_gtrOC6	0		0 / 9 (0%)		0
GCA_000515495.1_gabuh0707_v01_genomic	OCL1		Good	?-	1	0.9811	n/a	8 / 9 (88.9%)	OCL1_01_gtrOC1,97.643%;OCL1_02_gtrOC2,99.417%;OCL1_03_pda1,100.0%;OCL1_04_gtrOC3,98.824%;OCL1_05_gtrOC4,99.13%;OCL1_06_orf1(ghy),97.98%;OCL1_07_gtrOC5,99.206%;OCL1_09_gtrOC7,99.708%	OCL1_08_gtrOC6	0		0 / 9 (0%)		0
GCA_000515535.1_gabuh10707_v01_genomic	OCL1		Good	?-	1	0.9811	n/a	8 / 9 (88.9%)	OCL1_01_gtrOC1,97.643%;OCL1_02_gtrOC2,99.417%;OCL1_03_pda1,100.0%;OCL1_04_gtrOC3,98.824%;OCL1_05_gtrOC4,99.13%;OCL1_06_orf1(ghy),97.98%;OCL1_07_gtrOC5,99.206%;OCL1_09_gtrOC7,99.708%	OCL1_08_gtrOC6	0		0 / 9 (0%)		0
GCA_000516055.1_gabuh2907_v01_genomic	OCL1		Good	?-	1	0.9811	n/a	8 / 9 (88.9%)	OCL1_01_gtrOC1,97.643%;OCL1_02_gtrOC2,99.417%;OCL1_03_pda1,100.0%;OCL1_04_gtrOC3,98.824%;OCL1_05_gtrOC4,99.13%;OCL1_06_orf1(ghy),97.98%;OCL1_07_gtrOC5,99.206%;OCL1_09_gtrOC7,99.708%	OCL1_08_gtrOC6	0		0 / 9 (0%)		0
GCA_000516075.1_gabuh2707_v01_genomic	OCL1		Good	?-	1	0.9811	n/a	8 / 9 (88.9%)	OCL1_01_gtrOC1,97.643%;OCL1_02_gtrOC2,99.417%;OCL1_03_pda1,100.0%;OCL1_04_gtrOC3,98.824%;OCL1_05_gtrOC4,99.13%;OCL1_06_orf1(ghy),97.98%;OCL1_07_gtrOC5,99.206%;OCL1_09_gtrOC7,99.708%	OCL1_08_gtrOC6	0		0 / 9 (0%)		0
GCA_000516335.2_gabuh7707_v01_genomic	OCL1		Good	?-	1	0.9811	n/a	8 / 9 (88.9%)	OCL1_01_gtrOC1,97.643%;OCL1_02_gtrOC2,99.417%;OCL1_03_pda1,100.0%;OCL1_04_gtrOC3,98.824%;OCL1_05_gtrOC4,99.13%;OCL1_06_orf1(ghy),97.98%;OCL1_07_gtrOC5,99.206%;OCL1_09_gtrOC7,99.708%	OCL1_08_gtrOC6	0		0 / 9 (0%)		0
GCA_000809235.3_ASM80923v3_genomic	OCL1		Good	?-	1	0.9811	n/a	8 / 9 (88.9%)	OCL1_01_gtrOC1,97.643%;OCL1_02_gtrOC2,99.417%;OCL1_03_pda1,100.0%;OCL1_04_gtrOC3,98.824%;OCL1_05_gtrOC4,99.13%;OCL1_06_orf1(ghy),97.98%;OCL1_07_gtrOC5,99.206%;OCL1_09_gtrOC7,99.708%	OCL1_08_gtrOC6	0		0 / 9 (0%)		0
GCA_000809405.3_ASM80940v3_genomic	OCL1		Good	?-	1	0.9811	n/a	8 / 9 (88.9%)	OCL1_01_gtrOC1,97.643%;OCL1_02_gtrOC2,99.417%;OCL1_03_pda1,100.0%;OCL1_04_gtrOC3,98.824%;OCL1_05_gtrOC4,99.13%;OCL1_06_orf1(ghy),97.98%;OCL1_07_gtrOC5,99.206%;OCL1_09_gtrOC7,99.708%	OCL1_08_gtrOC6	0		0 / 9 (0%)		0
GCA_000809425.3_ASM80942v3_genomic	OCL1		Good	?-	1	0.9811	n/a	8 / 9 (88.9%)	OCL1_01_gtrOC1,97.643%;OCL1_02_gtrOC2,99.417%;OCL1_03_pda1,100.0%;OCL1_04_gtrOC3,98.824%;OCL1_05_gtrOC4,99.13%;OCL1_06_orf1(ghy),97.98%;OCL1_07_gtrOC5,99.206%;OCL1_09_gtrOC7,99.708%	OCL1_08_gtrOC6	0		0 / 9 (0%)		0
GCA_000809845.3_ASM80984v3_genomic	OCL10		Good	?-	1	0.9998	n/a	10 / 11 (90.9%)	OCL10_01_gtrOC1,100.0%;OCL10_02_gtrOC2,100.0%;OCL10_03_pda1,100.0%;OCL10_04_gtrOC3,99.609%;OCL10_05_gtrOC4,100.0%;OCL10_06_orf1(ghy),100.0%;OCL10_07_gtrOC29,100.0%;OCL10_08_gtrOC30,100.0%;OCL10_09_orf3,99.603%;OCL10_11_gtrOC7,100.0%	OCL10_10_glf	0		0 / 11 (0%)		0
GCA_000809865.3_ASM80986v3_genomic	OCL10		Good	?-	0.9991	0.9998	n/a	9 / 11 (81.8%)	OCL10_01_gtrOC1,100.0%;OCL10_02_gtrOC2,100.0%;OCL10_03_pda1,100.0%;OCL10_04_gtrOC3,99.609%;OCL10_05_gtrOC4,100.0%;OCL10_06_orf1(ghy),100.0%;OCL10_07_gtrOC29,100.0%;OCL10_09_orf3,99.603%;OCL10_11_gtrOC7,100.0%	OCL10_08_gtrOC30;OCL10_10_glf	0		0 / 11 (0%)		0
GCA_000809905.3_ASM80990v3_genomic	OCL10		Good	?-	1	0.9998	n/a	10 / 11 (90.9%)	OCL10_01_gtrOC1,100.0%;OCL10_02_gtrOC2,100.0%;OCL10_03_pda1,100.0%;OCL10_04_gtrOC3,99.609%;OCL10_05_gtrOC4,100.0%;OCL10_06_orf1(ghy),100.0%;OCL10_07_gtrOC29,100.0%;OCL10_08_gtrOC30,100.0%;OCL10_09_orf3,99.603%;OCL10_11_gtrOC7,100.0%	OCL10_10_glf	0		0 / 11 (0%)		0
GCA_000809945.3_ASM80994v3_genomic	OCL1		Good	?-	1	0.9811	n/a	8 / 9 (88.9%)	OCL1_01_gtrOC1,97.643%;OCL1_02_gtrOC2,99.417%;OCL1_03_pda1,100.0%;OCL1_04_gtrOC3,98.824%;OCL1_05_gtrOC4,99.13%;OCL1_06_orf1(ghy),97.98%;OCL1_07_gtrOC5,99.206%;OCL1_09_gtrOC7,99.708%	OCL1_08_gtrOC6	0		0 / 9 (0%)		0
GCA_000809965.3_ASM80996v3_genomic	OCL1		Good	?-	0.9938	0.9849	n/a	8 / 9 (88.9%)	OCL1_01_gtrOC1,100.0%;OCL1_02_gtrOC2,99.708%;OCL1_03_pda1,100.0%;OCL1_04_gtrOC3,98.039%;OCL1_05_gtrOC4,99.13%;OCL1_06_orf1(ghy),100.0%;OCL1_07_gtrOC5,100.0%;OCL1_09_gtrOC7,100.0%	OCL1_08_gtrOC6	0		0 / 9 (0%)		0
GCA_000810025.3_ASM81002v3_genomic	OCL1		Good	?-	1	0.9811	n/a	8 / 9 (88.9%)	OCL1_01_gtrOC1,97.643%;OCL1_02_gtrOC2,99.417%;OCL1_03_pda1,100.0%;OCL1_04_gtrOC3,98.824%;OCL1_05_gtrOC4,99.13%;OCL1_06_orf1(ghy),97.98%;OCL1_07_gtrOC5,99.206%;OCL1_09_gtrOC7,99.708%	OCL1_08_gtrOC6	0		0 / 9 (0%)		0
GCA_000810045.3_ASM81004v3_genomic	OCL1		Good	?-	1	0.9811	n/a	8 / 9 (88.9%)	OCL1_01_gtrOC1,97.643%;OCL1_02_gtrOC2,99.417%;OCL1_03_pda1,100.0%;OCL1_04_gtrOC3,98.824%;OCL1_05_gtrOC4,99.13%;OCL1_06_orf1(ghy),97.98%;OCL1_07_gtrOC5,99.206%;OCL1_09_gtrOC7,99.708%	OCL1_08_gtrOC6	0		0 / 9 (0%)		0
GCA_000810065.3_ASM81006v3_genomic	OCL1		Good	?-	0.9682	0.9812	n/a	8 / 9 (88.9%)	OCL1_01_gtrOC1,97.643%;OCL1_02_gtrOC2,99.417%;OCL1_03_pda1,100.0%;OCL1_04_gtrOC3,98.824%;OCL1_05_gtrOC4,99.13%;OCL1_06_orf1(ghy),97.98%;OCL1_07_gtrOC5,99.206%;OCL1_09_gtrOC7,99.708%	OCL1_08_gtrOC6	0		0 / 9 (0%)		0
GCA_000810085.3_ASM81008v3_genomic	OCL1		Good	?-	1	0.9804	n/a	8 / 9 (88.9%)	OCL1_01_gtrOC1,97.643%;OCL1_02_gtrOC2,99.417%;OCL1_03_pda1,100.0%;OCL1_04_gtrOC3,98.824%;OCL1_05_gtrOC4,99.13%;OCL1_06_orf1(ghy),97.98%;OCL1_07_gtrOC5,98.425%;OCL1_09_gtrOC7,99.708%	OCL1_08_gtrOC6	0		0 / 9 (0%)		0
GCA_000810305.3_ASM81030v3_genomic	OCL1		Good	?-	1	0.9811	n/a	8 / 9 (88.9%)	OCL1_01_gtrOC1,97.643%;OCL1_02_gtrOC2,99.417%;OCL1_03_pda1,100.0%;OCL1_04_gtrOC3,98.824%;OCL1_05_gtrOC4,99.13%;OCL1_06_orf1(ghy),97.98%;OCL1_07_gtrOC5,99.206%;OCL1_09_gtrOC7,99.708%	OCL1_08_gtrOC6	0		0 / 9 (0%)		0
GCA_000810325.3_ASM81032v3_genomic	OCL1		Good	?-	0.9997	0.9811	n/a	7 / 9 (77.8%)	OCL1_01_gtrOC1,97.643%;OCL1_02_gtrOC2,99.417%;OCL1_03_pda1,100.0%;OCL1_04_gtrOC3,98.824%;OCL1_05_gtrOC4,99.13%;OCL1_06_orf1(ghy),97.98%;OCL1_07_gtrOC5,99.206%	OCL1_08_gtrOC6;OCL1_09_gtrOC7	0		0 / 9 (0%)		0
GCA_000810345.3_ASM81034v3_genomic	OCL1		Good	?-	1	0.9811	n/a	8 / 9 (88.9%)	OCL1_01_gtrOC1,97.643%;OCL1_02_gtrOC2,99.417%;OCL1_03_pda1,100.0%;OCL1_04_gtrOC3,98.824%;OCL1_05_gtrOC4,99.13%;OCL1_06_orf1(ghy),97.98%;OCL1_07_gtrOC5,99.206%;OCL1_09_gtrOC7,99.708%	OCL1_08_gtrOC6	0		0 / 9 (0%)		0
GCA_000810605.3_ASM81060v3_genomic	OCL1		Good	?-	1	0.9811	n/a	8 / 9 (88.9%)	OCL1_01_gtrOC1,97.643%;OCL1_02_gtrOC2,99.417%;OCL1_03_pda1,100.0%;OCL1_04_gtrOC3,98.824%;OCL1_05_gtrOC4,99.13%;OCL1_06_orf1(ghy),97.98%;OCL1_07_gtrOC5,99.206%;OCL1_09_gtrOC7,99.708%	OCL1_08_gtrOC6	0		0 / 9 (0%)		0
GCA_000810935.3_ASM81093v3_genomic	OCL1		Good	?-	1	0.9811	n/a	8 / 9 (88.9%)	OCL1_01_gtrOC1,97.643%;OCL1_02_gtrOC2,99.417%;OCL1_03_pda1,100.0%;OCL1_04_gtrOC3,98.824%;OCL1_05_gtrOC4,99.13%;OCL1_06_orf1(ghy),97.98%;OCL1_07_gtrOC5,99.206%;OCL1_09_gtrOC7,99.708%	OCL1_08_gtrOC6	0		0 / 9 (0%)		0
GCA_000811005.3_ASM81100v3_genomic	OCL1		Good	?-	1	0.9811	n/a	8 / 9 (88.9%)	OCL1_01_gtrOC1,97.643%;OCL1_02_gtrOC2,99.417%;OCL1_03_pda1,100.0%;OCL1_04_gtrOC3,98.824%;OCL1_05_gtrOC4,99.13%;OCL1_06_orf1(ghy),97.98%;OCL1_07_gtrOC5,99.206%;OCL1_09_gtrOC7,99.708%	OCL1_08_gtrOC6	0		0 / 9 (0%)		0
GCA_000811265.3_ASM81126v3_genomic	OCL1		Good	?-	1	0.9811	n/a	8 / 9 (88.9%)	OCL1_01_gtrOC1,97.643%;OCL1_02_gtrOC2,99.417%;OCL1_03_pda1,100.0%;OCL1_04_gtrOC3,98.824%;OCL1_05_gtrOC4,99.13%;OCL1_06_orf1(ghy),97.98%;OCL1_07_gtrOC5,99.206%;OCL1_09_gtrOC7,99.708%	OCL1_08_gtrOC6	0		0 / 9 (0%)		0
GCA_000811525.3_ASM81152v3_genomic	OCL1		Good	?-	1	0.9811	n/a	8 / 9 (88.9%)	OCL1_01_gtrOC1,97.643%;OCL1_02_gtrOC2,99.417%;OCL1_03_pda1,100.0%;OCL1_04_gtrOC3,98.824%;OCL1_05_gtrOC4,99.13%;OCL1_06_orf1(ghy),97.98%;OCL1_07_gtrOC5,99.206%;OCL1_09_gtrOC7,99.708%	OCL1_08_gtrOC6	0		0 / 9 (0%)		0
GCA_000811545.3_ASM81154v3_genomic	OCL1		Good	?-	1	0.9811	n/a	8 / 9 (88.9%)	OCL1_01_gtrOC1,97.643%;OCL1_02_gtrOC2,99.417%;OCL1_03_pda1,100.0%;OCL1_04_gtrOC3,98.824%;OCL1_05_gtrOC4,99.13%;OCL1_06_orf1(ghy),97.98%;OCL1_07_gtrOC5,99.206%;OCL1_09_gtrOC7,99.708%	OCL1_08_gtrOC6	0		0 / 9 (0%)		0
GCA_000811585.3_ASM81158v3_genomic	OCL1		Good	?-	1	0.9811	n/a	8 / 9 (88.9%)	OCL1_01_gtrOC1,97.643%;OCL1_02_gtrOC2,99.417%;OCL1_03_pda1,100.0%;OCL1_04_gtrOC3,98.824%;OCL1_05_gtrOC4,99.13%;OCL1_06_orf1(ghy),97.98%;OCL1_07_gtrOC5,99.206%;OCL1_09_gtrOC7,99.708%	OCL1_08_gtrOC6	0		0 / 9 (0%)		0
GCA_000811625.3_ASM81162v3_genomic	OCL1		Good	?-	1	0.9811	n/a	8 / 9 (88.9%)	OCL1_01_gtrOC1,97.643%;OCL1_02_gtrOC2,99.417%;OCL1_03_pda1,100.0%;OCL1_04_gtrOC3,98.824%;OCL1_05_gtrOC4,99.13%;OCL1_06_orf1(ghy),97.98%;OCL1_07_gtrOC5,99.206%;OCL1_09_gtrOC7,99.708%	OCL1_08_gtrOC6	0		0 / 9 (0%)		0
GCA_000811685.3_ASM81168v3_genomic	OCL1		Good	?-	0.968	0.9812	n/a	8 / 9 (88.9%)	OCL1_01_gtrOC1,97.643%;OCL1_02_gtrOC2,99.417%;OCL1_03_pda1,100.0%;OCL1_04_gtrOC3,98.824%;OCL1_05_gtrOC4,99.13%;OCL1_06_orf1(ghy),97.98%;OCL1_07_gtrOC5,99.206%;OCL1_09_gtrOC7,99.708%	OCL1_08_gtrOC6	0		0 / 9 (0%)		0
GCA_000811705.3_ASM81170v3_genomic	OCL1		Good	?-	1	0.9811	n/a	8 / 9 (88.9%)	OCL1_01_gtrOC1,97.643%;OCL1_02_gtrOC2,99.417%;OCL1_03_pda1,100.0%;OCL1_04_gtrOC3,98.824%;OCL1_05_gtrOC4,99.13%;OCL1_06_orf1(ghy),97.98%;OCL1_07_gtrOC5,99.206%;OCL1_09_gtrOC7,99.708%	OCL1_08_gtrOC6	0		0 / 9 (0%)		0
GCA_000811725.3_ASM81172v3_genomic	OCL1		Good	?-	1	0.9811	n/a	8 / 9 (88.9%)	OCL1_01_gtrOC1,97.643%;OCL1_02_gtrOC2,99.417%;OCL1_03_pda1,100.0%;OCL1_04_gtrOC3,98.824%;OCL1_05_gtrOC4,99.13%;OCL1_06_orf1(ghy),97.98%;OCL1_07_gtrOC5,99.206%;OCL1_09_gtrOC7,99.708%	OCL1_08_gtrOC6	0		0 / 9 (0%)		0
GCA_000811785.3_ASM81178v3_genomic	OCL1		Good	?-	1	0.9811	n/a	8 / 9 (88.9%)	OCL1_01_gtrOC1,97.643%;OCL1_02_gtrOC2,99.417%;OCL1_03_pda1,100.0%;OCL1_04_gtrOC3,98.824%;OCL1_05_gtrOC4,99.13%;OCL1_06_orf1(ghy),97.98%;OCL1_07_gtrOC5,99.206%;OCL1_09_gtrOC7,99.708%	OCL1_08_gtrOC6	0		0 / 9 (0%)		0
GCA_000811825.3_ASM81182v3_genomic	OCL1		Good	?-	1	0.9811	n/a	8 / 9 (88.9%)	OCL1_01_gtrOC1,97.643%;OCL1_02_gtrOC2,99.417%;OCL1_03_pda1,100.0%;OCL1_04_gtrOC3,98.824%;OCL1_05_gtrOC4,99.13%;OCL1_06_orf1(ghy),97.98%;OCL1_07_gtrOC5,99.206%;OCL1_09_gtrOC7,99.708%	OCL1_08_gtrOC6	0		0 / 9 (0%)		0
GCA_000949045.2_ASM94904v2_genomic	OCL1		Good	?-	1	0.9811	n/a	8 / 9 (88.9%)	OCL1_01_gtrOC1,97.643%;OCL1_02_gtrOC2,99.417%;OCL1_03_pda1,100.0%;OCL1_04_gtrOC3,98.824%;OCL1_05_gtrOC4,99.13%;OCL1_06_orf1(ghy),97.98%;OCL1_07_gtrOC5,99.206%;OCL1_09_gtrOC7,99.708%	OCL1_08_gtrOC6	0		0 / 9 (0%)		0
GCA_000949065.2_ASM94906v2_genomic	OCL1		Good	?-	1	0.9811	n/a	8 / 9 (88.9%)	OCL1_01_gtrOC1,97.643%;OCL1_02_gtrOC2,99.417%;OCL1_03_pda1,100.0%;OCL1_04_gtrOC3,98.824%;OCL1_05_gtrOC4,99.13%;OCL1_06_orf1(ghy),97.98%;OCL1_07_gtrOC5,99.206%;OCL1_09_gtrOC7,99.708%	OCL1_08_gtrOC6	0		0 / 9 (0%)		0
GCA_000949115.2_ASM94911v2_genomic	OCL1		Good	?-	1	0.9811	n/a	8 / 9 (88.9%)	OCL1_01_gtrOC1,97.643%;OCL1_02_gtrOC2,99.417%;OCL1_03_pda1,100.0%;OCL1_04_gtrOC3,98.824%;OCL1_05_gtrOC4,99.13%;OCL1_06_orf1(ghy),97.98%;OCL1_07_gtrOC5,99.206%;OCL1_09_gtrOC7,99.708%	OCL1_08_gtrOC6	0		0 / 9 (0%)		0
GCA_001415215.1_ASM141521v1_genomic	OCL1		Good	?-	1	0.9851	n/a	7 / 9 (77.8%)	OCL1_01_gtrOC1,100.0%;OCL1_02_gtrOC2,99.708%;OCL1_03_pda1,100.0%;OCL1_04_gtrOC3,98.039%;OCL1_05_gtrOC4,99.13%;OCL1_06_orf1(ghy),100.0%;OCL1_07_gtrOC5,100.0%	OCL1_08_gtrOC6;OCL1_09_gtrOC7	0		0 / 9 (0%)		0
GCA_001415805.1_ASM141580v1_genomic	OCL1		Good	?-	1	0.9852	n/a	8 / 9 (88.9%)	OCL1_01_gtrOC1,100.0%;OCL1_02_gtrOC2,99.708%;OCL1_03_pda1,100.0%;OCL1_04_gtrOC3,98.039%;OCL1_05_gtrOC4,99.13%;OCL1_06_orf1(ghy),100.0%;OCL1_07_gtrOC5,100.0%;OCL1_09_gtrOC7,100.0%	OCL1_08_gtrOC6	0		0 / 9 (0%)		0
GCA_001415985.1_ASM141598v1_genomic	OCL10		Good	?-	0.998	0.9844	n/a	10 / 11 (90.9%)	OCL10_01_gtrOC1,99.663%;OCL10_02_gtrOC2,99.708%;OCL10_03_pda1,99.603%;OCL10_04_gtrOC3,96.838%;OCL10_05_gtrOC4,99.13%;OCL10_06_orf1(ghy),98.99%;OCL10_07_gtrOC29,100.0%;OCL10_08_gtrOC30,100.0%;OCL10_09_orf3,99.643%;OCL10_11_gtrOC7,99.451%	OCL10_10_glf	0		0 / 11 (0%)		0
GCA_001416035.1_ASM141603v1_genomic	OCL10		Good	?-	0.9966	0.9998	n/a	10 / 11 (90.9%)	OCL10_01_gtrOC1,100.0%;OCL10_02_gtrOC2,100.0%;OCL10_03_pda1,100.0%;OCL10_04_gtrOC3,99.609%;OCL10_05_gtrOC4,100.0%;OCL10_06_orf1(ghy),100.0%;OCL10_08_gtrOC30,100.0%;OCL10_09_orf3,99.643%;OCL10_10_glf,100.0%;OCL10_11_gtrOC7,100.0%	OCL10_07_gtrOC29	0		0 / 11 (0%)		0
GCA_001416255.1_ASM141625v1_genomic	OCL1		Good	?-	0.9984	0.9849	n/a	8 / 9 (88.9%)	OCL1_01_gtrOC1,100.0%;OCL1_02_gtrOC2,99.708%;OCL1_03_pda1,100.0%;OCL1_04_gtrOC3,98.039%;OCL1_05_gtrOC4,99.13%;OCL1_06_orf1(ghy),100.0%;OCL1_07_gtrOC5,100.0%;OCL1_09_gtrOC7,100.0%	OCL1_08_gtrOC6	0		0 / 9 (0%)		0
GCA_001416385.1_ASM141638v1_genomic	OCL10		Good	?-	0.9972	0.9998	n/a	9 / 11 (81.8%)	OCL10_01_gtrOC1,100.0%;OCL10_02_gtrOC2,100.0%;OCL10_03_pda1,100.0%;OCL10_04_gtrOC3,99.609%;OCL10_05_gtrOC4,100.0%;OCL10_06_orf1(ghy),100.0%;OCL10_09_orf3,99.643%;OCL10_10_glf,100.0%;OCL10_11_gtrOC7,100.0%	OCL10_07_gtrOC29;OCL10_08_gtrOC30	0		0 / 11 (0%)		0
GCA_001416395.1_ASM141639v1_genomic	OCL10		Good	?-	0.9606	0.9997	n/a	8 / 11 (72.7%)	OCL10_01_gtrOC1,100.0%;OCL10_02_gtrOC2,100.0%;OCL10_03_pda1,100.0%;OCL10_04_gtrOC3,99.609%;OCL10_05_gtrOC4,100.0%;OCL10_06_orf1(ghy),100.0%;OCL10_08_gtrOC30,100.0%;OCL10_10_glf,99.733%	OCL10_07_gtrOC29;OCL10_09_orf3;OCL10_11_gtrOC7	0		0 / 11 (0%)		0
GCA_001416425.1_ASM141642v1_genomic	OCL10		Good	?-	1	0.9998	n/a	9 / 11 (81.8%)	OCL10_01_gtrOC1,100.0%;OCL10_02_gtrOC2,100.0%;OCL10_03_pda1,100.0%;OCL10_04_gtrOC3,99.609%;OCL10_05_gtrOC4,100.0%;OCL10_06_orf1(ghy),100.0%;OCL10_07_gtrOC29,100.0%;OCL10_09_orf3,99.643%;OCL10_11_gtrOC7,100.0%	OCL10_08_gtrOC30;OCL10_10_glf	0		0 / 11 (0%)		0
GCA_001416585.1_ASM141658v1_genomic	OCL1		Good	?-	0.9986	0.9851	n/a	8 / 9 (88.9%)	OCL1_01_gtrOC1,100.0%;OCL1_02_gtrOC2,99.708%;OCL1_03_pda1,100.0%;OCL1_04_gtrOC3,98.039%;OCL1_05_gtrOC4,99.13%;OCL1_06_orf1(ghy),100.0%;OCL1_07_gtrOC5,100.0%;OCL1_09_gtrOC7,100.0%	OCL1_08_gtrOC6	0		0 / 9 (0%)		0
GCA_001416715.1_ASM141671v1_genomic	OCL10		Good	?-	0.9972	0.9998	n/a	8 / 11 (72.7%)	OCL10_01_gtrOC1,100.0%;OCL10_02_gtrOC2,100.0%;OCL10_03_pda1,100.0%;OCL10_04_gtrOC3,99.609%;OCL10_05_gtrOC4,100.0%;OCL10_06_orf1(ghy),100.0%;OCL10_10_glf,100.0%;OCL10_11_gtrOC7,100.0%	OCL10_07_gtrOC29;OCL10_08_gtrOC30;OCL10_09_orf3	0		0 / 11 (0%)		0
GCA_001417515.1_ASM141751v1_genomic	OCL10		Good	?-	1	0.9998	n/a	10 / 11 (90.9%)	OCL10_01_gtrOC1,100.0%;OCL10_02_gtrOC2,100.0%;OCL10_03_pda1,100.0%;OCL10_04_gtrOC3,99.609%;OCL10_05_gtrOC4,100.0%;OCL10_06_orf1(ghy),100.0%;OCL10_07_gtrOC29,100.0%;OCL10_08_gtrOC30,100.0%;OCL10_09_orf3,99.643%;OCL10_10_glf,100.0%	OCL10_11_gtrOC7	0		0 / 11 (0%)		0
GCA_001417545.1_ASM141754v1_genomic	OCL10		Good	?-	1	0.9998	n/a	9 / 11 (81.8%)	OCL10_01_gtrOC1,100.0%;OCL10_02_gtrOC2,100.0%;OCL10_03_pda1,100.0%;OCL10_04_gtrOC3,99.609%;OCL10_05_gtrOC4,100.0%;OCL10_06_orf1(ghy),100.0%;OCL10_08_gtrOC30,100.0%;OCL10_10_glf,100.0%;OCL10_11_gtrOC7,100.0%	OCL10_07_gtrOC29;OCL10_09_orf3	0		0 / 11 (0%)		0
GCA_001420385.1_ASM142038v1_genomic	OCL10		Good	?-	1	0.9996	n/a	9 / 11 (81.8%)	OCL10_01_gtrOC1,100.0%;OCL10_02_gtrOC2,100.0%;OCL10_03_pda1,100.0%;OCL10_04_gtrOC3,99.609%;OCL10_05_gtrOC4,100.0%;OCL10_07_gtrOC29,100.0%;OCL10_08_gtrOC30,100.0%;OCL10_09_orf3,99.643%;OCL10_11_gtrOC7,100.0%	OCL10_06_orf1(ghy);OCL10_10_glf	0		0 / 11 (0%)		0
GCA_001433075.1_ASM143307v1_genomic	OCL1		Good	?-	0.9523	0.9841	n/a	7 / 9 (77.8%)	OCL1_01_gtrOC1,100.0%;OCL1_02_gtrOC2,99.692%;OCL1_03_pda1,100.0%;OCL1_04_gtrOC3,98.039%;OCL1_05_gtrOC4,99.13%;OCL1_06_orf1(ghy),100.0%;OCL1_07_gtrOC5,100.0%	OCL1_08_gtrOC6;OCL1_09_gtrOC7	0		0 / 9 (0%)		0
GCA_001446715.1_ASM144671v1_genomic	OCL16		Good	?-	1	0.9876	n/a	7 / 8 (87.5%)	OCL16_01_gtrOC1,100.0%;OCL16_02_gtrOC2,98.834%;OCL16_03_pda1,99.206%;OCL16_04_gtrOC3,99.219%;OCL16_05_gtrOC12,99.704%;OCL16_06_orf1(ghy),100.0%;OCL16_08_ptrOC1,100.0%	OCL16_07_gtrOC31	0		0 / 8 (0%)		0
GCA_001511915.1_7521_8_47_genomic	OCL1		Good	?-	1	1	n/a	8 / 9 (88.9%)	OCL1_01_gtrOC1,100.0%;OCL1_02_gtrOC2,100.0%;OCL1_03_pda1,100.0%;OCL1_04_gtrOC3,100.0%;OCL1_05_gtrOC4,100.0%;OCL1_06_orf1(ghy),100.0%;OCL1_07_gtrOC5,100.0%;OCL1_09_gtrOC7,100.0%	OCL1_08_gtrOC6	0		0 / 9 (0%)		0
GCA_001511995.1_7521_8_27_genomic	OCL1		Good	?-	1	1	n/a	8 / 9 (88.9%)	OCL1_01_gtrOC1,100.0%;OCL1_02_gtrOC2,100.0%;OCL1_03_pda1,100.0%;OCL1_04_gtrOC3,100.0%;OCL1_05_gtrOC4,100.0%;OCL1_06_orf1(ghy),100.0%;OCL1_07_gtrOC5,100.0%;OCL1_09_gtrOC7,100.0%	OCL1_08_gtrOC6	0		0 / 9 (0%)		0
GCA_001531135.1_ASM153113v1_genomic	OCL10		Good	?-	1	0.9997	n/a	10 / 11 (90.9%)	OCL10_01_gtrOC1,100.0%;OCL10_02_gtrOC2,100.0%;OCL10_03_pda1,100.0%;OCL10_04_gtrOC3,99.609%;OCL10_05_gtrOC4,100.0%;OCL10_06_orf1(ghy),100.0%;OCL10_07_gtrOC29,100.0%;OCL10_08_gtrOC30,99.623%;OCL10_10_glf,100.0%;OCL10_11_gtrOC7,100.0%	OCL10_09_orf3	0		0 / 11 (0%)		0
GCA_001531265.2_ASM153126v2_genomic	OCL10		Good	?-	1	0.9997	n/a	10 / 11 (90.9%)	OCL10_01_gtrOC1,100.0%;OCL10_02_gtrOC2,100.0%;OCL10_03_pda1,100.0%;OCL10_04_gtrOC3,99.609%;OCL10_05_gtrOC4,100.0%;OCL10_06_orf1(ghy),100.0%;OCL10_07_gtrOC29,100.0%;OCL10_08_gtrOC30,99.623%;OCL10_10_glf,100.0%;OCL10_11_gtrOC7,100.0%	OCL10_09_orf3	0		0 / 11 (0%)		0
GCA_001541025.2_ASM154102v2_genomic	OCL1		Good	?-	1	0.9812	n/a	7 / 9 (77.8%)	OCL1_01_gtrOC1,97.643%;OCL1_03_pda1,100.0%;OCL1_05_gtrOC4,99.13%;OCL1_06_orf1(ghy),97.98%;OCL1_07_gtrOC5,99.206%;OCL1_08_gtrOC6,98.065%;OCL1_09_gtrOC7,99.708%	OCL1_02_gtrOC2;OCL1_04_gtrOC3	0		0 / 9 (0%)		0
GCA_001541035.2_ASM154103v2_genomic	OCL1		Good	?-	1	0.9812	n/a	8 / 9 (88.9%)	OCL1_01_gtrOC1,97.643%;OCL1_03_pda1,100.0%;OCL1_04_gtrOC3,98.824%;OCL1_05_gtrOC4,99.13%;OCL1_06_orf1(ghy),97.98%;OCL1_07_gtrOC5,99.206%;OCL1_08_gtrOC6,98.065%;OCL1_09_gtrOC7,99.708%	OCL1_02_gtrOC2	0		0 / 9 (0%)		0
GCA_001541685.1_ASM154168v1_genomic	OCL1		Good	?-	0.9999	0.9811	n/a	8 / 9 (88.9%)	OCL1_01_gtrOC1,97.643%;OCL1_02_gtrOC2,99.417%;OCL1_03_pda1,100.0%;OCL1_04_gtrOC3,98.824%;OCL1_05_gtrOC4,99.13%;OCL1_06_orf1(ghy),97.98%;OCL1_07_gtrOC5,99.206%;OCL1_09_gtrOC7,99.686%	OCL1_08_gtrOC6	0		0 / 9 (0%)		0
GCA_001576615.1_ASM157661v1_genomic	OCL1		Good	?-	1	0.9812	n/a	8 / 9 (88.9%)	OCL1_01_gtrOC1,97.643%;OCL1_03_pda1,100.0%;OCL1_04_gtrOC3,98.824%;OCL1_05_gtrOC4,99.13%;OCL1_06_orf1(ghy),97.98%;OCL1_07_gtrOC5,99.206%;OCL1_08_gtrOC6,98.065%;OCL1_09_gtrOC7,99.708%	OCL1_02_gtrOC2	0		0 / 9 (0%)		0
GCA_001612075.1_ASM161207v1_genomic	OCL1		Good	?-	1	0.9812	n/a	8 / 9 (88.9%)	OCL1_01_gtrOC1,97.643%;OCL1_03_pda1,100.0%;OCL1_04_gtrOC3,98.824%;OCL1_05_gtrOC4,99.13%;OCL1_06_orf1(ghy),97.98%;OCL1_07_gtrOC5,99.206%;OCL1_08_gtrOC6,98.065%;OCL1_09_gtrOC7,99.708%	OCL1_02_gtrOC2	0		0 / 9 (0%)		0
GCA_001612155.1_ASM161215v1_genomic	OCL1		Good	?-	1	0.9812	n/a	8 / 9 (88.9%)	OCL1_01_gtrOC1,97.643%;OCL1_03_pda1,100.0%;OCL1_04_gtrOC3,98.824%;OCL1_05_gtrOC4,99.13%;OCL1_06_orf1(ghy),97.98%;OCL1_07_gtrOC5,99.206%;OCL1_08_gtrOC6,98.065%;OCL1_09_gtrOC7,99.708%	OCL1_02_gtrOC2	0		0 / 9 (0%)		0
GCA_001612175.1_ASM161217v1_genomic	OCL1		Good	?-	1	0.9812	n/a	8 / 9 (88.9%)	OCL1_01_gtrOC1,97.643%;OCL1_03_pda1,100.0%;OCL1_04_gtrOC3,98.824%;OCL1_05_gtrOC4,99.13%;OCL1_06_orf1(ghy),97.98%;OCL1_07_gtrOC5,99.206%;OCL1_08_gtrOC6,98.065%;OCL1_09_gtrOC7,99.708%	OCL1_02_gtrOC2	0		0 / 9 (0%)		0
GCA_001612185.1_ASM161218v1_genomic	OCL1		Good	?-	1	0.9812	n/a	8 / 9 (88.9%)	OCL1_01_gtrOC1,97.643%;OCL1_03_pda1,100.0%;OCL1_04_gtrOC3,98.824%;OCL1_05_gtrOC4,99.13%;OCL1_06_orf1(ghy),97.98%;OCL1_07_gtrOC5,99.206%;OCL1_08_gtrOC6,98.065%;OCL1_09_gtrOC7,99.708%	OCL1_02_gtrOC2	0		0 / 9 (0%)		0
GCA_001612285.1_ASM161228v1_genomic	OCL1		Good	?-	1	0.9812	n/a	8 / 9 (88.9%)	OCL1_01_gtrOC1,97.643%;OCL1_03_pda1,100.0%;OCL1_04_gtrOC3,98.824%;OCL1_05_gtrOC4,99.13%;OCL1_06_orf1(ghy),97.98%;OCL1_07_gtrOC5,99.206%;OCL1_08_gtrOC6,98.065%;OCL1_09_gtrOC7,99.708%	OCL1_02_gtrOC2	0		0 / 9 (0%)		0
GCA_001612315.1_ASM161231v1_genomic	OCL1		Good	?-	1	0.9812	n/a	8 / 9 (88.9%)	OCL1_01_gtrOC1,97.643%;OCL1_02_gtrOC2,99.417%;OCL1_03_pda1,100.0%;OCL1_04_gtrOC3,98.824%;OCL1_05_gtrOC4,99.13%;OCL1_07_gtrOC5,99.206%;OCL1_08_gtrOC6,98.065%;OCL1_09_gtrOC7,99.708%	OCL1_06_orf1(ghy)	0		0 / 9 (0%)		0
GCA_001640065.1_ASM164006v1_genomic	OCL1		Good	?-	1	0.9812	n/a	8 / 9 (88.9%)	OCL1_01_gtrOC1,97.643%;OCL1_02_gtrOC2,99.417%;OCL1_03_pda1,100.0%;OCL1_04_gtrOC3,98.824%;OCL1_06_orf1(ghy),97.98%;OCL1_07_gtrOC5,99.206%;OCL1_08_gtrOC6,98.065%;OCL1_09_gtrOC7,99.708%	OCL1_05_gtrOC4	0		0 / 9 (0%)		0
GCA_001664575.1_ASM166457v1_genomic	OCL3		Good	?-	1	0.9844	n/a	8 / 9 (88.9%)	OCL3_01_gtrOC1,98.316%;OCL3_02_gtrOC2,99.708%;OCL3_03_pda1,98.81%;OCL3_04_gtrOC3,98.814%;OCL3_05_gtrOC4,98.261%;OCL3_06_orf1(ghy),97.651%;OCL3_07_gtrOC8,100.0%;OCL3_08_gtrOC10,100.0%	OCL3_09_gtrOC11	0		0 / 9 (0%)		0
GCA_001664585.1_ASM166458v1_genomic	OCL3		Good	?-	1	0.9844	n/a	8 / 9 (88.9%)	OCL3_01_gtrOC1,98.316%;OCL3_02_gtrOC2,99.708%;OCL3_03_pda1,98.81%;OCL3_04_gtrOC3,98.814%;OCL3_05_gtrOC4,98.261%;OCL3_06_orf1(ghy),97.651%;OCL3_07_gtrOC8,100.0%;OCL3_08_gtrOC10,100.0%	OCL3_09_gtrOC11	0		0 / 9 (0%)		0
GCA_001664655.1_ASM166465v1_genomic	OCL1		Good	?-	1	0.9811	n/a	8 / 9 (88.9%)	OCL1_01_gtrOC1,97.643%;OCL1_02_gtrOC2,99.417%;OCL1_03_pda1,100.0%;OCL1_04_gtrOC3,98.824%;OCL1_05_gtrOC4,99.13%;OCL1_06_orf1(ghy),97.98%;OCL1_07_gtrOC5,99.206%;OCL1_09_gtrOC7,99.708%	OCL1_08_gtrOC6	0		0 / 9 (0%)		0
GCA_001664665.1_ASM166466v1_genomic	OCL3		Good	?-	1	0.9844	n/a	8 / 9 (88.9%)	OCL3_01_gtrOC1,98.316%;OCL3_02_gtrOC2,99.708%;OCL3_03_pda1,98.81%;OCL3_04_gtrOC3,98.814%;OCL3_05_gtrOC4,98.261%;OCL3_06_orf1(ghy),97.651%;OCL3_07_gtrOC8,100.0%;OCL3_08_gtrOC10,100.0%	OCL3_09_gtrOC11	0		0 / 9 (0%)		0
GCA_001664725.1_ASM166472v1_genomic	OCL3		Good	?-	1	0.9844	n/a	8 / 9 (88.9%)	OCL3_01_gtrOC1,98.316%;OCL3_02_gtrOC2,99.708%;OCL3_03_pda1,98.81%;OCL3_04_gtrOC3,98.814%;OCL3_05_gtrOC4,98.261%;OCL3_06_orf1(ghy),97.651%;OCL3_07_gtrOC8,100.0%;OCL3_08_gtrOC10,100.0%	OCL3_09_gtrOC11	0		0 / 9 (0%)		0
GCA_001664735.1_ASM166473v1_genomic	OCL3		Good	?-	1	0.9844	n/a	8 / 9 (88.9%)	OCL3_01_gtrOC1,98.316%;OCL3_02_gtrOC2,99.708%;OCL3_03_pda1,98.81%;OCL3_04_gtrOC3,98.814%;OCL3_05_gtrOC4,98.261%;OCL3_06_orf1(ghy),97.651%;OCL3_07_gtrOC8,100.0%;OCL3_08_gtrOC10,100.0%	OCL3_09_gtrOC11	0		0 / 9 (0%)		0
GCA_001664755.1_ASM166475v1_genomic	OCL3		Good	?-	1	0.9844	n/a	8 / 9 (88.9%)	OCL3_01_gtrOC1,98.316%;OCL3_02_gtrOC2,99.708%;OCL3_03_pda1,98.81%;OCL3_04_gtrOC3,98.814%;OCL3_05_gtrOC4,98.261%;OCL3_06_orf1(ghy),97.651%;OCL3_07_gtrOC8,100.0%;OCL3_08_gtrOC10,100.0%	OCL3_09_gtrOC11	0		0 / 9 (0%)		0
GCA_001664835.1_ASM166483v1_genomic	OCL3		Good	?-	1	0.9844	n/a	8 / 9 (88.9%)	OCL3_01_gtrOC1,98.316%;OCL3_02_gtrOC2,99.708%;OCL3_03_pda1,98.81%;OCL3_04_gtrOC3,98.814%;OCL3_05_gtrOC4,98.261%;OCL3_06_orf1(ghy),97.651%;OCL3_07_gtrOC8,100.0%;OCL3_08_gtrOC10,100.0%	OCL3_09_gtrOC11	0		0 / 9 (0%)		0
GCA_001664855.1_ASM166485v1_genomic	OCL3		Good	?-	1	0.9844	n/a	8 / 9 (88.9%)	OCL3_01_gtrOC1,98.316%;OCL3_02_gtrOC2,99.708%;OCL3_03_pda1,98.81%;OCL3_04_gtrOC3,98.814%;OCL3_05_gtrOC4,98.261%;OCL3_06_orf1(ghy),97.651%;OCL3_07_gtrOC8,100.0%;OCL3_08_gtrOC10,100.0%	OCL3_09_gtrOC11	0		0 / 9 (0%)		0
GCA_001664885.1_ASM166488v1_genomic	OCL3		Good	?-	1	0.9844	n/a	8 / 9 (88.9%)	OCL3_01_gtrOC1,98.316%;OCL3_02_gtrOC2,99.708%;OCL3_03_pda1,98.81%;OCL3_04_gtrOC3,98.814%;OCL3_05_gtrOC4,98.261%;OCL3_06_orf1(ghy),97.651%;OCL3_07_gtrOC8,100.0%;OCL3_08_gtrOC10,100.0%	OCL3_09_gtrOC11	0		0 / 9 (0%)		0
GCA_001664905.1_ASM166490v1_genomic	OCL3		Good	?-	1	0.9844	n/a	8 / 9 (88.9%)	OCL3_01_gtrOC1,98.316%;OCL3_02_gtrOC2,99.708%;OCL3_03_pda1,98.81%;OCL3_04_gtrOC3,98.814%;OCL3_05_gtrOC4,98.261%;OCL3_06_orf1(ghy),97.651%;OCL3_07_gtrOC8,100.0%;OCL3_08_gtrOC10,100.0%	OCL3_09_gtrOC11	0		0 / 9 (0%)		0
GCA_001664965.1_ASM166496v1_genomic	OCL3		Good	?-	1	0.9844	n/a	8 / 9 (88.9%)	OCL3_01_gtrOC1,98.316%;OCL3_02_gtrOC2,99.708%;OCL3_03_pda1,98.81%;OCL3_04_gtrOC3,98.814%;OCL3_05_gtrOC4,98.261%;OCL3_06_orf1(ghy),97.651%;OCL3_07_gtrOC8,100.0%;OCL3_08_gtrOC10,100.0%	OCL3_09_gtrOC11	0		0 / 9 (0%)		0
GCA_001664975.1_ASM166497v1_genomic	OCL3		Good	?-	1	0.9844	n/a	8 / 9 (88.9%)	OCL3_01_gtrOC1,98.316%;OCL3_02_gtrOC2,99.708%;OCL3_03_pda1,98.81%;OCL3_04_gtrOC3,98.814%;OCL3_05_gtrOC4,98.261%;OCL3_06_orf1(ghy),97.651%;OCL3_07_gtrOC8,100.0%;OCL3_08_gtrOC10,100.0%	OCL3_09_gtrOC11	0		0 / 9 (0%)		0
GCA_001665045.1_ASM166504v1_genomic	OCL3		Good	?-	1	0.9844	n/a	8 / 9 (88.9%)	OCL3_01_gtrOC1,98.316%;OCL3_02_gtrOC2,99.708%;OCL3_03_pda1,98.81%;OCL3_04_gtrOC3,98.814%;OCL3_05_gtrOC4,98.261%;OCL3_06_orf1(ghy),97.651%;OCL3_07_gtrOC8,100.0%;OCL3_08_gtrOC10,100.0%	OCL3_09_gtrOC11	0		0 / 9 (0%)		0
GCA_001665055.1_ASM166505v1_genomic	OCL3		Good	?-	1	0.9844	n/a	8 / 9 (88.9%)	OCL3_01_gtrOC1,98.316%;OCL3_02_gtrOC2,99.708%;OCL3_03_pda1,98.81%;OCL3_04_gtrOC3,98.814%;OCL3_05_gtrOC4,98.261%;OCL3_06_orf1(ghy),97.651%;OCL3_07_gtrOC8,100.0%;OCL3_08_gtrOC10,100.0%	OCL3_09_gtrOC11	0		0 / 9 (0%)		0
GCA_001665125.1_ASM166512v1_genomic	OCL3		Good	?-	1	0.9844	n/a	8 / 9 (88.9%)	OCL3_01_gtrOC1,98.316%;OCL3_02_gtrOC2,99.708%;OCL3_03_pda1,98.81%;OCL3_04_gtrOC3,98.814%;OCL3_05_gtrOC4,98.261%;OCL3_06_orf1(ghy),97.651%;OCL3_07_gtrOC8,100.0%;OCL3_08_gtrOC10,100.0%	OCL3_09_gtrOC11	0		0 / 9 (0%)		0
GCA_001665155.1_ASM166515v1_genomic	OCL3		Good	?-	1	0.9844	n/a	8 / 9 (88.9%)	OCL3_01_gtrOC1,98.316%;OCL3_02_gtrOC2,99.708%;OCL3_03_pda1,98.81%;OCL3_04_gtrOC3,98.814%;OCL3_05_gtrOC4,98.261%;OCL3_06_orf1(ghy),97.651%;OCL3_07_gtrOC8,100.0%;OCL3_08_gtrOC10,100.0%	OCL3_09_gtrOC11	0		0 / 9 (0%)		0
GCA_001665175.1_ASM166517v1_genomic	OCL1		Good	?-	1	0.9811	n/a	8 / 9 (88.9%)	OCL1_01_gtrOC1,97.643%;OCL1_02_gtrOC2,99.417%;OCL1_03_pda1,100.0%;OCL1_04_gtrOC3,98.824%;OCL1_05_gtrOC4,99.13%;OCL1_06_orf1(ghy),97.98%;OCL1_07_gtrOC5,99.206%;OCL1_09_gtrOC7,99.708%	OCL1_08_gtrOC6	0		0 / 9 (0%)		0
GCA_001665205.1_ASM166520v1_genomic	OCL3		Good	?-	1	0.9844	n/a	8 / 9 (88.9%)	OCL3_01_gtrOC1,98.316%;OCL3_02_gtrOC2,99.708%;OCL3_03_pda1,98.81%;OCL3_04_gtrOC3,98.814%;OCL3_05_gtrOC4,98.261%;OCL3_06_orf1(ghy),97.651%;OCL3_07_gtrOC8,100.0%;OCL3_08_gtrOC10,100.0%	OCL3_09_gtrOC11	0		0 / 9 (0%)		0
GCA_001665215.1_ASM166521v1_genomic	OCL3		Good	?-	1	0.9844	n/a	8 / 9 (88.9%)	OCL3_01_gtrOC1,98.316%;OCL3_02_gtrOC2,99.708%;OCL3_03_pda1,98.81%;OCL3_04_gtrOC3,98.814%;OCL3_05_gtrOC4,98.261%;OCL3_06_orf1(ghy),97.651%;OCL3_07_gtrOC8,100.0%;OCL3_08_gtrOC10,100.0%	OCL3_09_gtrOC11	0		0 / 9 (0%)		0
GCA_001665285.1_ASM166528v1_genomic	OCL3		Good	?-	1	0.9844	n/a	8 / 9 (88.9%)	OCL3_01_gtrOC1,98.316%;OCL3_02_gtrOC2,99.708%;OCL3_03_pda1,98.81%;OCL3_04_gtrOC3,98.814%;OCL3_05_gtrOC4,98.261%;OCL3_06_orf1(ghy),97.651%;OCL3_07_gtrOC8,100.0%;OCL3_08_gtrOC10,100.0%	OCL3_09_gtrOC11	0		0 / 9 (0%)		0
GCA_001665985.1_ASM166598v1_genomic	OCL3		Good	?-	1	0.9844	n/a	8 / 9 (88.9%)	OCL3_01_gtrOC1,98.316%;OCL3_02_gtrOC2,99.708%;OCL3_03_pda1,98.81%;OCL3_04_gtrOC3,98.814%;OCL3_05_gtrOC4,98.261%;OCL3_06_orf1(ghy),97.651%;OCL3_07_gtrOC8,100.0%;OCL3_08_gtrOC10,100.0%	OCL3_09_gtrOC11	0		0 / 9 (0%)		0
GCA_001666065.1_ASM166606v1_genomic	OCL3		Good	?-	1	0.9844	n/a	8 / 9 (88.9%)	OCL3_01_gtrOC1,98.316%;OCL3_02_gtrOC2,99.708%;OCL3_03_pda1,98.81%;OCL3_04_gtrOC3,98.814%;OCL3_05_gtrOC4,98.261%;OCL3_06_orf1(ghy),97.651%;OCL3_07_gtrOC8,100.0%;OCL3_08_gtrOC10,100.0%	OCL3_09_gtrOC11	0		0 / 9 (0%)		0
GCA_001666075.1_ASM166607v1_genomic	OCL3		Good	?-	1	0.9844	n/a	8 / 9 (88.9%)	OCL3_01_gtrOC1,98.316%;OCL3_02_gtrOC2,99.708%;OCL3_03_pda1,98.81%;OCL3_04_gtrOC3,98.814%;OCL3_05_gtrOC4,98.261%;OCL3_06_orf1(ghy),97.651%;OCL3_07_gtrOC8,100.0%;OCL3_08_gtrOC10,100.0%	OCL3_09_gtrOC11	0		0 / 9 (0%)		0
GCA_001666085.1_ASM166608v1_genomic	OCL3		Good	?-	1	0.9844	n/a	8 / 9 (88.9%)	OCL3_01_gtrOC1,98.316%;OCL3_02_gtrOC2,99.708%;OCL3_03_pda1,98.81%;OCL3_04_gtrOC3,98.814%;OCL3_05_gtrOC4,98.261%;OCL3_06_orf1(ghy),97.651%;OCL3_07_gtrOC8,100.0%;OCL3_08_gtrOC10,100.0%	OCL3_09_gtrOC11	0		0 / 9 (0%)		0
GCA_001666105.1_ASM166610v1_genomic	OCL3		Good	?-	1	0.9844	n/a	8 / 9 (88.9%)	OCL3_01_gtrOC1,98.316%;OCL3_02_gtrOC2,99.708%;OCL3_03_pda1,98.81%;OCL3_04_gtrOC3,98.814%;OCL3_05_gtrOC4,98.261%;OCL3_06_orf1(ghy),97.651%;OCL3_07_gtrOC8,100.0%;OCL3_08_gtrOC10,100.0%	OCL3_09_gtrOC11	0		0 / 9 (0%)		0
GCA_001666145.1_ASM166614v1_genomic	OCL3		Good	?-	1	0.9844	n/a	8 / 9 (88.9%)	OCL3_01_gtrOC1,98.316%;OCL3_02_gtrOC2,99.708%;OCL3_03_pda1,98.81%;OCL3_04_gtrOC3,98.814%;OCL3_05_gtrOC4,98.261%;OCL3_06_orf1(ghy),97.651%;OCL3_07_gtrOC8,100.0%;OCL3_08_gtrOC10,100.0%	OCL3_09_gtrOC11	0		0 / 9 (0%)		0
GCA_001666155.1_ASM166615v1_genomic	OCL3		Good	?-	1	0.9844	n/a	8 / 9 (88.9%)	OCL3_01_gtrOC1,98.316%;OCL3_02_gtrOC2,99.708%;OCL3_03_pda1,98.81%;OCL3_04_gtrOC3,98.814%;OCL3_05_gtrOC4,98.261%;OCL3_06_orf1(ghy),97.651%;OCL3_07_gtrOC8,100.0%;OCL3_08_gtrOC10,100.0%	OCL3_09_gtrOC11	0		0 / 9 (0%)		0
GCA_001666235.1_ASM166623v1_genomic	OCL3		Good	?-	1	0.9844	n/a	8 / 9 (88.9%)	OCL3_01_gtrOC1,98.316%;OCL3_02_gtrOC2,99.708%;OCL3_03_pda1,98.81%;OCL3_04_gtrOC3,98.814%;OCL3_05_gtrOC4,98.261%;OCL3_06_orf1(ghy),97.651%;OCL3_07_gtrOC8,100.0%;OCL3_08_gtrOC10,100.0%	OCL3_09_gtrOC11	0		0 / 9 (0%)		0
GCA_001666255.1_ASM166625v1_genomic	OCL3		Good	?-	1	0.9844	n/a	8 / 9 (88.9%)	OCL3_01_gtrOC1,98.316%;OCL3_02_gtrOC2,99.708%;OCL3_03_pda1,98.81%;OCL3_04_gtrOC3,98.814%;OCL3_05_gtrOC4,98.261%;OCL3_06_orf1(ghy),97.651%;OCL3_07_gtrOC8,100.0%;OCL3_08_gtrOC10,100.0%	OCL3_09_gtrOC11	0		0 / 9 (0%)		0
GCA_001666275.1_ASM166627v1_genomic	OCL3		Good	?-	1	0.9844	n/a	8 / 9 (88.9%)	OCL3_01_gtrOC1,98.316%;OCL3_02_gtrOC2,99.708%;OCL3_03_pda1,98.81%;OCL3_04_gtrOC3,98.814%;OCL3_05_gtrOC4,98.261%;OCL3_06_orf1(ghy),97.651%;OCL3_07_gtrOC8,100.0%;OCL3_08_gtrOC10,100.0%	OCL3_09_gtrOC11	0		0 / 9 (0%)		0
GCA_001666305.1_ASM166630v1_genomic	OCL3		Good	?-	1	0.9844	n/a	8 / 9 (88.9%)	OCL3_01_gtrOC1,98.316%;OCL3_02_gtrOC2,99.708%;OCL3_03_pda1,98.81%;OCL3_04_gtrOC3,98.814%;OCL3_05_gtrOC4,98.261%;OCL3_06_orf1(ghy),97.651%;OCL3_07_gtrOC8,100.0%;OCL3_08_gtrOC10,100.0%	OCL3_09_gtrOC11	0		0 / 9 (0%)		0
GCA_001666315.1_ASM166631v1_genomic	OCL3		Good	?-	1	0.9844	n/a	8 / 9 (88.9%)	OCL3_01_gtrOC1,98.316%;OCL3_02_gtrOC2,99.708%;OCL3_03_pda1,98.81%;OCL3_04_gtrOC3,98.814%;OCL3_05_gtrOC4,98.261%;OCL3_06_orf1(ghy),97.651%;OCL3_07_gtrOC8,100.0%;OCL3_08_gtrOC10,100.0%	OCL3_09_gtrOC11	0		0 / 9 (0%)		0
GCA_001666325.1_ASM166632v1_genomic	OCL1		Good	?-	1	0.9811	n/a	8 / 9 (88.9%)	OCL1_01_gtrOC1,97.643%;OCL1_02_gtrOC2,99.417%;OCL1_03_pda1,100.0%;OCL1_04_gtrOC3,98.824%;OCL1_05_gtrOC4,99.13%;OCL1_06_orf1(ghy),97.98%;OCL1_07_gtrOC5,99.206%;OCL1_09_gtrOC7,99.708%	OCL1_08_gtrOC6	0		0 / 9 (0%)		0
GCA_001666385.1_ASM166638v1_genomic	OCL3		Good	?-	1	0.9844	n/a	8 / 9 (88.9%)	OCL3_01_gtrOC1,98.316%;OCL3_02_gtrOC2,99.708%;OCL3_03_pda1,98.81%;OCL3_04_gtrOC3,98.814%;OCL3_05_gtrOC4,98.261%;OCL3_06_orf1(ghy),97.651%;OCL3_07_gtrOC8,100.0%;OCL3_08_gtrOC10,100.0%	OCL3_09_gtrOC11	0		0 / 9 (0%)		0
GCA_001666395.1_ASM166639v1_genomic	OCL3		Good	?-	1	0.9844	n/a	8 / 9 (88.9%)	OCL3_01_gtrOC1,98.316%;OCL3_02_gtrOC2,99.708%;OCL3_03_pda1,98.81%;OCL3_04_gtrOC3,98.814%;OCL3_05_gtrOC4,98.261%;OCL3_06_orf1(ghy),97.651%;OCL3_07_gtrOC8,100.0%;OCL3_08_gtrOC10,100.0%	OCL3_09_gtrOC11	0		0 / 9 (0%)		0
GCA_001666405.1_ASM166640v1_genomic	OCL3		Good	?-	1	0.9844	n/a	8 / 9 (88.9%)	OCL3_01_gtrOC1,98.316%;OCL3_02_gtrOC2,99.708%;OCL3_03_pda1,98.81%;OCL3_04_gtrOC3,98.814%;OCL3_05_gtrOC4,98.261%;OCL3_06_orf1(ghy),97.651%;OCL3_07_gtrOC8,100.0%;OCL3_08_gtrOC10,100.0%	OCL3_09_gtrOC11	0		0 / 9 (0%)		0
GCA_001666425.1_ASM166642v1_genomic	OCL3		Good	?-	1	0.9844	n/a	8 / 9 (88.9%)	OCL3_01_gtrOC1,98.316%;OCL3_02_gtrOC2,99.708%;OCL3_03_pda1,98.81%;OCL3_04_gtrOC3,98.814%;OCL3_05_gtrOC4,98.261%;OCL3_06_orf1(ghy),97.651%;OCL3_07_gtrOC8,100.0%;OCL3_08_gtrOC10,100.0%	OCL3_09_gtrOC11	0		0 / 9 (0%)		0
GCA_001666465.1_ASM166646v1_genomic	OCL3		Good	?-	1	0.9844	n/a	8 / 9 (88.9%)	OCL3_01_gtrOC1,98.316%;OCL3_02_gtrOC2,99.708%;OCL3_03_pda1,98.81%;OCL3_04_gtrOC3,98.814%;OCL3_05_gtrOC4,98.261%;OCL3_06_orf1(ghy),97.651%;OCL3_07_gtrOC8,100.0%;OCL3_08_gtrOC10,100.0%	OCL3_09_gtrOC11	0		0 / 9 (0%)		0
GCA_001666485.1_ASM166648v1_genomic	OCL3		Good	?-	1	0.9844	n/a	8 / 9 (88.9%)	OCL3_01_gtrOC1,98.316%;OCL3_02_gtrOC2,99.708%;OCL3_03_pda1,98.81%;OCL3_04_gtrOC3,98.814%;OCL3_05_gtrOC4,98.261%;OCL3_06_orf1(ghy),97.651%;OCL3_07_gtrOC8,100.0%;OCL3_08_gtrOC10,100.0%	OCL3_09_gtrOC11	0		0 / 9 (0%)		0
GCA_001666515.1_ASM166651v1_genomic	OCL3		Good	?-	1	0.9844	n/a	8 / 9 (88.9%)	OCL3_01_gtrOC1,98.316%;OCL3_02_gtrOC2,99.708%;OCL3_03_pda1,98.81%;OCL3_04_gtrOC3,98.814%;OCL3_05_gtrOC4,98.261%;OCL3_06_orf1(ghy),97.651%;OCL3_07_gtrOC8,100.0%;OCL3_08_gtrOC10,100.0%	OCL3_09_gtrOC11	0		0 / 9 (0%)		0
GCA_001666545.1_ASM166654v1_genomic	OCL3		Good	?-	1	0.9844	n/a	7 / 9 (77.8%)	OCL3_01_gtrOC1,98.316%;OCL3_02_gtrOC2,99.708%;OCL3_03_pda1,98.81%;OCL3_04_gtrOC3,98.814%;OCL3_05_gtrOC4,98.261%;OCL3_06_orf1(ghy),97.651%;OCL3_07_gtrOC8,100.0%	OCL3_08_gtrOC10;OCL3_09_gtrOC11	0		0 / 9 (0%)		0
GCA_001666555.1_ASM166655v1_genomic	OCL3		Good	?-	1	0.9844	n/a	8 / 9 (88.9%)	OCL3_01_gtrOC1,98.316%;OCL3_02_gtrOC2,99.708%;OCL3_03_pda1,98.81%;OCL3_04_gtrOC3,98.814%;OCL3_05_gtrOC4,98.261%;OCL3_06_orf1(ghy),97.651%;OCL3_07_gtrOC8,100.0%;OCL3_08_gtrOC10,100.0%	OCL3_09_gtrOC11	0		0 / 9 (0%)		0
GCA_001666565.1_ASM166656v1_genomic	OCL3		Good	?-	1	0.9844	n/a	8 / 9 (88.9%)	OCL3_01_gtrOC1,98.316%;OCL3_02_gtrOC2,99.708%;OCL3_03_pda1,98.81%;OCL3_04_gtrOC3,98.814%;OCL3_05_gtrOC4,98.261%;OCL3_06_orf1(ghy),97.651%;OCL3_07_gtrOC8,100.0%;OCL3_08_gtrOC10,100.0%	OCL3_09_gtrOC11	0		0 / 9 (0%)		0
GCA_001666575.1_ASM166657v1_genomic	OCL3		Good	?-	1	0.9844	n/a	8 / 9 (88.9%)	OCL3_01_gtrOC1,98.316%;OCL3_02_gtrOC2,99.708%;OCL3_03_pda1,98.81%;OCL3_04_gtrOC3,98.814%;OCL3_05_gtrOC4,98.261%;OCL3_06_orf1(ghy),97.651%;OCL3_07_gtrOC8,100.0%;OCL3_08_gtrOC10,100.0%	OCL3_09_gtrOC11	0		0 / 9 (0%)		0
GCA_001666635.1_ASM166663v1_genomic	OCL3		Good	?-	1	0.9844	n/a	8 / 9 (88.9%)	OCL3_01_gtrOC1,98.316%;OCL3_02_gtrOC2,99.708%;OCL3_03_pda1,98.81%;OCL3_04_gtrOC3,98.814%;OCL3_05_gtrOC4,98.261%;OCL3_06_orf1(ghy),97.651%;OCL3_07_gtrOC8,100.0%;OCL3_08_gtrOC10,100.0%	OCL3_09_gtrOC11	0		0 / 9 (0%)		0
GCA_001666705.1_ASM166670v1_genomic	OCL1		Good	?-	1	0.9811	n/a	8 / 9 (88.9%)	OCL1_01_gtrOC1,97.643%;OCL1_02_gtrOC2,99.417%;OCL1_03_pda1,100.0%;OCL1_04_gtrOC3,98.824%;OCL1_05_gtrOC4,99.13%;OCL1_06_orf1(ghy),97.98%;OCL1_07_gtrOC5,99.206%;OCL1_09_gtrOC7,99.708%	OCL1_08_gtrOC6	0		0 / 9 (0%)		0
GCA_001666715.1_ASM166671v1_genomic	OCL3		Good	?-	1	0.9844	n/a	8 / 9 (88.9%)	OCL3_01_gtrOC1,98.316%;OCL3_02_gtrOC2,99.708%;OCL3_03_pda1,98.81%;OCL3_04_gtrOC3,98.814%;OCL3_05_gtrOC4,98.261%;OCL3_06_orf1(ghy),97.651%;OCL3_07_gtrOC8,100.0%;OCL3_08_gtrOC10,100.0%	OCL3_09_gtrOC11	0		0 / 9 (0%)		0
GCA_001668445.1_ASM166844v1_genomic	OCL3		Good	?-	1	0.9844	n/a	8 / 9 (88.9%)	OCL3_01_gtrOC1,98.316%;OCL3_02_gtrOC2,99.708%;OCL3_03_pda1,98.81%;OCL3_04_gtrOC3,98.814%;OCL3_05_gtrOC4,98.261%;OCL3_06_orf1(ghy),97.651%;OCL3_07_gtrOC8,100.0%;OCL3_08_gtrOC10,100.0%	OCL3_09_gtrOC11	0		0 / 9 (0%)		0
GCA_001668515.1_ASM166851v1_genomic	OCL3		Good	?-	1	0.9844	n/a	8 / 9 (88.9%)	OCL3_01_gtrOC1,98.316%;OCL3_02_gtrOC2,99.708%;OCL3_03_pda1,98.81%;OCL3_04_gtrOC3,98.814%;OCL3_05_gtrOC4,98.261%;OCL3_06_orf1(ghy),97.651%;OCL3_07_gtrOC8,100.0%;OCL3_08_gtrOC10,100.0%	OCL3_09_gtrOC11	0		0 / 9 (0%)		0
GCA_001668535.1_ASM166853v1_genomic	OCL3		Good	?-	1	0.9844	n/a	8 / 9 (88.9%)	OCL3_01_gtrOC1,98.316%;OCL3_02_gtrOC2,99.708%;OCL3_03_pda1,98.81%;OCL3_04_gtrOC3,98.814%;OCL3_05_gtrOC4,98.261%;OCL3_06_orf1(ghy),97.651%;OCL3_07_gtrOC8,100.0%;OCL3_08_gtrOC10,100.0%	OCL3_09_gtrOC11	0		0 / 9 (0%)		0
GCA_001668555.1_ASM166855v1_genomic	OCL3		Good	?-	1	0.9844	n/a	8 / 9 (88.9%)	OCL3_01_gtrOC1,98.316%;OCL3_02_gtrOC2,99.708%;OCL3_03_pda1,98.81%;OCL3_04_gtrOC3,98.814%;OCL3_05_gtrOC4,98.261%;OCL3_06_orf1(ghy),97.651%;OCL3_07_gtrOC8,100.0%;OCL3_08_gtrOC10,100.0%	OCL3_09_gtrOC11	0		0 / 9 (0%)		0
GCA_001668585.1_ASM166858v1_genomic	OCL3		Good	?-	1	0.9844	n/a	8 / 9 (88.9%)	OCL3_01_gtrOC1,98.316%;OCL3_02_gtrOC2,99.708%;OCL3_03_pda1,98.81%;OCL3_04_gtrOC3,98.814%;OCL3_05_gtrOC4,98.261%;OCL3_06_orf1(ghy),97.651%;OCL3_07_gtrOC8,100.0%;OCL3_08_gtrOC10,100.0%	OCL3_09_gtrOC11	0		0 / 9 (0%)		0
GCA_001668755.1_ASM166875v1_genomic	OCL3		Good	?-	1	0.9844	n/a	8 / 9 (88.9%)	OCL3_01_gtrOC1,98.316%;OCL3_02_gtrOC2,99.708%;OCL3_03_pda1,98.81%;OCL3_04_gtrOC3,98.814%;OCL3_05_gtrOC4,98.261%;OCL3_06_orf1(ghy),97.651%;OCL3_07_gtrOC8,100.0%;OCL3_08_gtrOC10,100.0%	OCL3_09_gtrOC11	0		0 / 9 (0%)		0
GCA_001668765.1_ASM166876v1_genomic	OCL3		Good	?-	1	0.9844	n/a	8 / 9 (88.9%)	OCL3_01_gtrOC1,98.316%;OCL3_02_gtrOC2,99.708%;OCL3_03_pda1,98.81%;OCL3_04_gtrOC3,98.814%;OCL3_05_gtrOC4,98.261%;OCL3_06_orf1(ghy),97.651%;OCL3_07_gtrOC8,100.0%;OCL3_08_gtrOC10,100.0%	OCL3_09_gtrOC11	0		0 / 9 (0%)		0
GCA_001668775.1_ASM166877v1_genomic	OCL3		Good	?-	1	0.9844	n/a	8 / 9 (88.9%)	OCL3_01_gtrOC1,98.316%;OCL3_02_gtrOC2,99.708%;OCL3_03_pda1,98.81%;OCL3_04_gtrOC3,98.814%;OCL3_05_gtrOC4,98.261%;OCL3_06_orf1(ghy),97.651%;OCL3_07_gtrOC8,100.0%;OCL3_08_gtrOC10,100.0%	OCL3_09_gtrOC11	0		0 / 9 (0%)		0
GCA_001668815.1_ASM166881v1_genomic	OCL3		Good	?-	1	0.9844	n/a	8 / 9 (88.9%)	OCL3_01_gtrOC1,98.316%;OCL3_02_gtrOC2,99.708%;OCL3_03_pda1,98.81%;OCL3_04_gtrOC3,98.814%;OCL3_05_gtrOC4,98.261%;OCL3_06_orf1(ghy),97.651%;OCL3_07_gtrOC8,100.0%;OCL3_08_gtrOC10,100.0%	OCL3_09_gtrOC11	0		0 / 9 (0%)		0
GCA_001668835.1_ASM166883v1_genomic	OCL3		Good	?-	1	0.9844	n/a	8 / 9 (88.9%)	OCL3_01_gtrOC1,98.316%;OCL3_02_gtrOC2,99.708%;OCL3_03_pda1,98.81%;OCL3_04_gtrOC3,98.814%;OCL3_05_gtrOC4,98.261%;OCL3_06_orf1(ghy),97.651%;OCL3_07_gtrOC8,100.0%;OCL3_08_gtrOC10,100.0%	OCL3_09_gtrOC11	0		0 / 9 (0%)		0
GCA_001668855.1_ASM166885v1_genomic	OCL3		Good	?-	1	0.9844	n/a	8 / 9 (88.9%)	OCL3_01_gtrOC1,98.316%;OCL3_02_gtrOC2,99.708%;OCL3_03_pda1,98.81%;OCL3_04_gtrOC3,98.814%;OCL3_05_gtrOC4,98.261%;OCL3_06_orf1(ghy),97.651%;OCL3_07_gtrOC8,100.0%;OCL3_08_gtrOC10,100.0%	OCL3_09_gtrOC11	0		0 / 9 (0%)		0
GCA_001668865.1_ASM166886v1_genomic	OCL3		Good	?-	1	0.9844	n/a	8 / 9 (88.9%)	OCL3_01_gtrOC1,98.316%;OCL3_02_gtrOC2,99.708%;OCL3_03_pda1,98.81%;OCL3_04_gtrOC3,98.814%;OCL3_05_gtrOC4,98.261%;OCL3_06_orf1(ghy),97.651%;OCL3_07_gtrOC8,100.0%;OCL3_08_gtrOC10,100.0%	OCL3_09_gtrOC11	0		0 / 9 (0%)		0
GCA_001668915.1_ASM166891v1_genomic	OCL3		Good	?-	1	0.9844	n/a	8 / 9 (88.9%)	OCL3_01_gtrOC1,98.316%;OCL3_02_gtrOC2,99.708%;OCL3_03_pda1,98.81%;OCL3_04_gtrOC3,98.814%;OCL3_05_gtrOC4,98.261%;OCL3_06_orf1(ghy),97.651%;OCL3_07_gtrOC8,100.0%;OCL3_08_gtrOC10,100.0%	OCL3_09_gtrOC11	0		0 / 9 (0%)		0
GCA_001668935.1_ASM166893v1_genomic	OCL3		Good	?-	1	0.9844	n/a	8 / 9 (88.9%)	OCL3_01_gtrOC1,98.316%;OCL3_02_gtrOC2,99.708%;OCL3_03_pda1,98.81%;OCL3_04_gtrOC3,98.814%;OCL3_05_gtrOC4,98.261%;OCL3_06_orf1(ghy),97.651%;OCL3_07_gtrOC8,100.0%;OCL3_08_gtrOC10,100.0%	OCL3_09_gtrOC11	0		0 / 9 (0%)		0
GCA_001668945.1_ASM166894v1_genomic	OCL3		Good	?-	1	0.9844	n/a	8 / 9 (88.9%)	OCL3_01_gtrOC1,98.316%;OCL3_02_gtrOC2,99.708%;OCL3_03_pda1,98.81%;OCL3_04_gtrOC3,98.814%;OCL3_05_gtrOC4,98.261%;OCL3_06_orf1(ghy),97.651%;OCL3_07_gtrOC8,100.0%;OCL3_08_gtrOC10,100.0%	OCL3_09_gtrOC11	0		0 / 9 (0%)		0
GCA_001668955.1_ASM166895v1_genomic	OCL3		Good	?-	1	0.9844	n/a	8 / 9 (88.9%)	OCL3_01_gtrOC1,98.316%;OCL3_02_gtrOC2,99.708%;OCL3_03_pda1,98.81%;OCL3_04_gtrOC3,98.814%;OCL3_05_gtrOC4,98.261%;OCL3_06_orf1(ghy),97.651%;OCL3_07_gtrOC8,100.0%;OCL3_08_gtrOC10,100.0%	OCL3_09_gtrOC11	0		0 / 9 (0%)		0
GCA_001668995.1_ASM166899v1_genomic	OCL3		Good	?-	1	0.9844	n/a	8 / 9 (88.9%)	OCL3_01_gtrOC1,98.316%;OCL3_02_gtrOC2,99.708%;OCL3_03_pda1,98.81%;OCL3_04_gtrOC3,98.814%;OCL3_05_gtrOC4,98.261%;OCL3_06_orf1(ghy),97.651%;OCL3_07_gtrOC8,100.0%;OCL3_08_gtrOC10,100.0%	OCL3_09_gtrOC11	0		0 / 9 (0%)		0
GCA_001669005.1_ASM166900v1_genomic	OCL3		Good	?-	1	0.9844	n/a	8 / 9 (88.9%)	OCL3_01_gtrOC1,98.316%;OCL3_02_gtrOC2,99.708%;OCL3_03_pda1,98.81%;OCL3_04_gtrOC3,98.814%;OCL3_05_gtrOC4,98.261%;OCL3_06_orf1(ghy),97.651%;OCL3_07_gtrOC8,100.0%;OCL3_08_gtrOC10,100.0%	OCL3_09_gtrOC11	0		0 / 9 (0%)		0
GCA_001669025.1_ASM166902v1_genomic	OCL3		Good	?-	1	0.9844	n/a	8 / 9 (88.9%)	OCL3_01_gtrOC1,98.316%;OCL3_02_gtrOC2,99.708%;OCL3_03_pda1,98.81%;OCL3_04_gtrOC3,98.814%;OCL3_05_gtrOC4,98.261%;OCL3_06_orf1(ghy),97.651%;OCL3_07_gtrOC8,100.0%;OCL3_08_gtrOC10,100.0%	OCL3_09_gtrOC11	0		0 / 9 (0%)		0
GCA_001669095.1_ASM166909v1_genomic	OCL3		Good	?-	1	0.9844	n/a	8 / 9 (88.9%)	OCL3_01_gtrOC1,98.316%;OCL3_02_gtrOC2,99.708%;OCL3_03_pda1,98.81%;OCL3_04_gtrOC3,98.814%;OCL3_05_gtrOC4,98.261%;OCL3_06_orf1(ghy),97.651%;OCL3_07_gtrOC8,100.0%;OCL3_08_gtrOC10,100.0%	OCL3_09_gtrOC11	0		0 / 9 (0%)		0
GCA_001669175.1_ASM166917v1_genomic	OCL3		Good	?-	1	0.9844	n/a	8 / 9 (88.9%)	OCL3_01_gtrOC1,98.316%;OCL3_02_gtrOC2,99.708%;OCL3_03_pda1,98.81%;OCL3_04_gtrOC3,98.814%;OCL3_05_gtrOC4,98.261%;OCL3_06_orf1(ghy),97.651%;OCL3_07_gtrOC8,100.0%;OCL3_08_gtrOC10,100.0%	OCL3_09_gtrOC11	0		0 / 9 (0%)		0
GCA_001669195.1_ASM166919v1_genomic	OCL3		Good	?-	1	0.9844	n/a	7 / 9 (77.8%)	OCL3_01_gtrOC1,98.316%;OCL3_02_gtrOC2,99.708%;OCL3_03_pda1,98.81%;OCL3_04_gtrOC3,98.814%;OCL3_05_gtrOC4,98.261%;OCL3_06_orf1(ghy),97.651%;OCL3_07_gtrOC8,100.0%	OCL3_08_gtrOC10;OCL3_09_gtrOC11	0		0 / 9 (0%)		0
GCA_001669225.1_ASM166922v1_genomic	OCL3		Good	?-	1	0.9844	n/a	8 / 9 (88.9%)	OCL3_01_gtrOC1,98.316%;OCL3_02_gtrOC2,99.708%;OCL3_03_pda1,98.81%;OCL3_04_gtrOC3,98.814%;OCL3_05_gtrOC4,98.261%;OCL3_06_orf1(ghy),97.651%;OCL3_07_gtrOC8,100.0%;OCL3_08_gtrOC10,100.0%	OCL3_09_gtrOC11	0		0 / 9 (0%)		0
GCA_001669255.1_ASM166925v1_genomic	OCL3		Good	?-	1	0.9844	n/a	8 / 9 (88.9%)	OCL3_01_gtrOC1,98.316%;OCL3_02_gtrOC2,99.708%;OCL3_03_pda1,98.81%;OCL3_04_gtrOC3,98.814%;OCL3_05_gtrOC4,98.261%;OCL3_06_orf1(ghy),97.651%;OCL3_07_gtrOC8,100.0%;OCL3_08_gtrOC10,100.0%	OCL3_09_gtrOC11	0		0 / 9 (0%)		0
GCA_001669265.1_ASM166926v1_genomic	OCL3		Good	?-	1	0.9844	n/a	8 / 9 (88.9%)	OCL3_01_gtrOC1,98.316%;OCL3_02_gtrOC2,99.708%;OCL3_03_pda1,98.81%;OCL3_04_gtrOC3,98.814%;OCL3_05_gtrOC4,98.261%;OCL3_06_orf1(ghy),97.651%;OCL3_07_gtrOC8,100.0%;OCL3_08_gtrOC10,100.0%	OCL3_09_gtrOC11	0		0 / 9 (0%)		0
GCA_001669295.1_ASM166929v1_genomic	OCL3		Good	?-	1	0.9844	n/a	7 / 9 (77.8%)	OCL3_01_gtrOC1,98.316%;OCL3_02_gtrOC2,99.708%;OCL3_03_pda1,98.81%;OCL3_04_gtrOC3,98.814%;OCL3_05_gtrOC4,98.261%;OCL3_06_orf1(ghy),97.651%;OCL3_07_gtrOC8,100.0%	OCL3_08_gtrOC10;OCL3_09_gtrOC11	0		0 / 9 (0%)		0
GCA_001669305.1_ASM166930v1_genomic	OCL3		Good	?-	1	0.9844	n/a	7 / 9 (77.8%)	OCL3_01_gtrOC1,98.316%;OCL3_02_gtrOC2,99.708%;OCL3_03_pda1,98.81%;OCL3_04_gtrOC3,98.814%;OCL3_05_gtrOC4,98.261%;OCL3_07_gtrOC8,100.0%;OCL3_08_gtrOC10,100.0%	OCL3_06_orf1(ghy);OCL3_09_gtrOC11	0		0 / 9 (0%)		0
GCA_001669415.1_ASM166941v1_genomic	OCL3		Good	?-	1	0.9844	n/a	8 / 9 (88.9%)	OCL3_01_gtrOC1,98.316%;OCL3_02_gtrOC2,99.708%;OCL3_03_pda1,98.81%;OCL3_04_gtrOC3,98.814%;OCL3_05_gtrOC4,98.261%;OCL3_06_orf1(ghy),97.651%;OCL3_07_gtrOC8,100.0%;OCL3_08_gtrOC10,100.0%	OCL3_09_gtrOC11	0		0 / 9 (0%)		0
GCA_001669425.1_ASM166942v1_genomic	OCL3		Good	?-	1	0.9844	n/a	8 / 9 (88.9%)	OCL3_01_gtrOC1,98.316%;OCL3_02_gtrOC2,99.708%;OCL3_03_pda1,98.81%;OCL3_04_gtrOC3,98.814%;OCL3_05_gtrOC4,98.261%;OCL3_06_orf1(ghy),97.651%;OCL3_07_gtrOC8,100.0%;OCL3_08_gtrOC10,100.0%	OCL3_09_gtrOC11	0		0 / 9 (0%)		0
GCA_001669435.1_ASM166943v1_genomic	OCL3		Good	?-	1	0.9844	n/a	8 / 9 (88.9%)	OCL3_01_gtrOC1,98.316%;OCL3_02_gtrOC2,99.708%;OCL3_03_pda1,98.81%;OCL3_04_gtrOC3,98.814%;OCL3_05_gtrOC4,98.261%;OCL3_06_orf1(ghy),97.651%;OCL3_07_gtrOC8,100.0%;OCL3_08_gtrOC10,100.0%	OCL3_09_gtrOC11	0		0 / 9 (0%)		0
GCA_001669455.1_ASM166945v1_genomic	OCL3		Good	?-	1	0.9844	n/a	8 / 9 (88.9%)	OCL3_01_gtrOC1,98.316%;OCL3_02_gtrOC2,99.708%;OCL3_03_pda1,98.81%;OCL3_04_gtrOC3,98.814%;OCL3_05_gtrOC4,98.261%;OCL3_06_orf1(ghy),97.651%;OCL3_07_gtrOC8,100.0%;OCL3_08_gtrOC10,100.0%	OCL3_09_gtrOC11	0		0 / 9 (0%)		0
GCA_001669495.1_ASM166949v1_genomic	OCL3		Good	?-	1	0.9844	n/a	8 / 9 (88.9%)	OCL3_01_gtrOC1,98.316%;OCL3_02_gtrOC2,99.708%;OCL3_03_pda1,98.81%;OCL3_04_gtrOC3,98.814%;OCL3_05_gtrOC4,98.261%;OCL3_06_orf1(ghy),97.651%;OCL3_07_gtrOC8,100.0%;OCL3_08_gtrOC10,100.0%	OCL3_09_gtrOC11	0		0 / 9 (0%)		0
GCA_001669525.1_ASM166952v1_genomic	OCL3		Good	?-	1	0.9844	n/a	7 / 9 (77.8%)	OCL3_01_gtrOC1,98.316%;OCL3_02_gtrOC2,99.708%;OCL3_03_pda1,98.81%;OCL3_04_gtrOC3,98.814%;OCL3_05_gtrOC4,98.261%;OCL3_07_gtrOC8,100.0%;OCL3_08_gtrOC10,100.0%	OCL3_06_orf1(ghy);OCL3_09_gtrOC11	0		0 / 9 (0%)		0
GCA_001669575.1_ASM166957v1_genomic	OCL3		Good	?-	1	0.9844	n/a	8 / 9 (88.9%)	OCL3_01_gtrOC1,98.316%;OCL3_02_gtrOC2,99.708%;OCL3_03_pda1,98.81%;OCL3_04_gtrOC3,98.814%;OCL3_05_gtrOC4,98.261%;OCL3_06_orf1(ghy),97.651%;OCL3_07_gtrOC8,100.0%;OCL3_08_gtrOC10,100.0%	OCL3_09_gtrOC11	0		0 / 9 (0%)		0
GCA_001669595.1_ASM166959v1_genomic	OCL3		Good	?-	1	0.9844	n/a	8 / 9 (88.9%)	OCL3_01_gtrOC1,98.316%;OCL3_02_gtrOC2,99.708%;OCL3_03_pda1,98.81%;OCL3_04_gtrOC3,98.814%;OCL3_05_gtrOC4,98.261%;OCL3_06_orf1(ghy),97.651%;OCL3_07_gtrOC8,100.0%;OCL3_08_gtrOC10,100.0%	OCL3_09_gtrOC11	0		0 / 9 (0%)		0
GCA_001669635.1_ASM166963v1_genomic	OCL3		Good	?-	1	0.9844	n/a	7 / 9 (77.8%)	OCL3_01_gtrOC1,98.316%;OCL3_02_gtrOC2,99.708%;OCL3_03_pda1,98.81%;OCL3_04_gtrOC3,98.814%;OCL3_05_gtrOC4,98.261%;OCL3_07_gtrOC8,100.0%;OCL3_08_gtrOC10,100.0%	OCL3_06_orf1(ghy);OCL3_09_gtrOC11	0		0 / 9 (0%)		0
GCA_001669645.1_ASM166964v1_genomic	OCL3		Good	?-	1	0.9844	n/a	8 / 9 (88.9%)	OCL3_01_gtrOC1,98.316%;OCL3_02_gtrOC2,99.708%;OCL3_03_pda1,98.81%;OCL3_04_gtrOC3,98.814%;OCL3_05_gtrOC4,98.261%;OCL3_06_orf1(ghy),97.651%;OCL3_07_gtrOC8,100.0%;OCL3_08_gtrOC10,100.0%	OCL3_09_gtrOC11	0		0 / 9 (0%)		0
GCA_001669675.1_ASM166967v1_genomic	OCL3		Good	?-	1	0.9844	n/a	8 / 9 (88.9%)	OCL3_01_gtrOC1,98.316%;OCL3_02_gtrOC2,99.708%;OCL3_03_pda1,98.81%;OCL3_04_gtrOC3,98.814%;OCL3_05_gtrOC4,98.261%;OCL3_06_orf1(ghy),97.651%;OCL3_07_gtrOC8,100.0%;OCL3_08_gtrOC10,100.0%	OCL3_09_gtrOC11	0		0 / 9 (0%)		0
GCA_001669695.1_ASM166969v1_genomic	OCL3		Good	?-	1	0.9844	n/a	8 / 9 (88.9%)	OCL3_01_gtrOC1,98.316%;OCL3_02_gtrOC2,99.708%;OCL3_03_pda1,98.81%;OCL3_04_gtrOC3,98.814%;OCL3_05_gtrOC4,98.261%;OCL3_06_orf1(ghy),97.651%;OCL3_07_gtrOC8,100.0%;OCL3_08_gtrOC10,100.0%	OCL3_09_gtrOC11	0		0 / 9 (0%)		0
GCA_001669705.1_ASM166970v1_genomic	OCL3		Good	?-	1	0.9844	n/a	8 / 9 (88.9%)	OCL3_01_gtrOC1,98.316%;OCL3_02_gtrOC2,99.708%;OCL3_03_pda1,98.81%;OCL3_04_gtrOC3,98.814%;OCL3_05_gtrOC4,98.261%;OCL3_06_orf1(ghy),97.651%;OCL3_07_gtrOC8,100.0%;OCL3_08_gtrOC10,100.0%	OCL3_09_gtrOC11	0		0 / 9 (0%)		0
GCA_001673795.1_ASM167379v1_genomic	OCL3		Good	?-	1	0.9844	n/a	8 / 9 (88.9%)	OCL3_01_gtrOC1,98.316%;OCL3_02_gtrOC2,99.708%;OCL3_03_pda1,98.81%;OCL3_04_gtrOC3,98.814%;OCL3_05_gtrOC4,98.261%;OCL3_06_orf1(ghy),97.651%;OCL3_07_gtrOC8,100.0%;OCL3_08_gtrOC10,100.0%	OCL3_09_gtrOC11	0		0 / 9 (0%)		0
GCA_001673805.1_ASM167380v1_genomic	OCL3		Good	?-	1	0.9844	n/a	8 / 9 (88.9%)	OCL3_01_gtrOC1,98.316%;OCL3_02_gtrOC2,99.708%;OCL3_03_pda1,98.81%;OCL3_04_gtrOC3,98.814%;OCL3_05_gtrOC4,98.261%;OCL3_06_orf1(ghy),97.651%;OCL3_07_gtrOC8,100.0%;OCL3_08_gtrOC10,100.0%	OCL3_09_gtrOC11	0		0 / 9 (0%)		0
GCA_001673815.1_ASM167381v1_genomic	OCL3		Good	?-	1	0.9844	n/a	8 / 9 (88.9%)	OCL3_01_gtrOC1,98.316%;OCL3_02_gtrOC2,99.708%;OCL3_03_pda1,98.81%;OCL3_04_gtrOC3,98.814%;OCL3_05_gtrOC4,98.261%;OCL3_06_orf1(ghy),97.651%;OCL3_07_gtrOC8,100.0%;OCL3_08_gtrOC10,100.0%	OCL3_09_gtrOC11	0		0 / 9 (0%)		0
GCA_001673825.1_ASM167382v1_genomic	OCL3		Good	?-	1	0.9844	n/a	8 / 9 (88.9%)	OCL3_01_gtrOC1,98.316%;OCL3_02_gtrOC2,99.708%;OCL3_03_pda1,98.81%;OCL3_04_gtrOC3,98.814%;OCL3_05_gtrOC4,98.261%;OCL3_06_orf1(ghy),97.651%;OCL3_07_gtrOC8,100.0%;OCL3_08_gtrOC10,100.0%	OCL3_09_gtrOC11	0		0 / 9 (0%)		0
GCA_001673875.1_ASM167387v1_genomic	OCL3		Good	?-	1	0.9844	n/a	8 / 9 (88.9%)	OCL3_01_gtrOC1,98.316%;OCL3_02_gtrOC2,99.708%;OCL3_03_pda1,98.81%;OCL3_04_gtrOC3,98.814%;OCL3_05_gtrOC4,98.261%;OCL3_06_orf1(ghy),97.651%;OCL3_07_gtrOC8,100.0%;OCL3_08_gtrOC10,100.0%	OCL3_09_gtrOC11	0		0 / 9 (0%)		0
GCA_001673895.1_ASM167389v1_genomic	OCL3		Good	?-	1	0.9844	n/a	8 / 9 (88.9%)	OCL3_01_gtrOC1,98.316%;OCL3_02_gtrOC2,99.708%;OCL3_03_pda1,98.81%;OCL3_04_gtrOC3,98.814%;OCL3_05_gtrOC4,98.261%;OCL3_06_orf1(ghy),97.651%;OCL3_07_gtrOC8,100.0%;OCL3_08_gtrOC10,100.0%	OCL3_09_gtrOC11	0		0 / 9 (0%)		0
GCA_001673905.1_ASM167390v1_genomic	OCL3		Good	?-	1	0.9844	n/a	8 / 9 (88.9%)	OCL3_01_gtrOC1,98.316%;OCL3_02_gtrOC2,99.708%;OCL3_03_pda1,98.81%;OCL3_04_gtrOC3,98.814%;OCL3_05_gtrOC4,98.261%;OCL3_06_orf1(ghy),97.651%;OCL3_07_gtrOC8,100.0%;OCL3_08_gtrOC10,100.0%	OCL3_09_gtrOC11	0		0 / 9 (0%)		0
GCA_001673915.1_ASM167391v1_genomic	OCL3		Good	?-	1	0.9844	n/a	8 / 9 (88.9%)	OCL3_01_gtrOC1,98.316%;OCL3_02_gtrOC2,99.708%;OCL3_03_pda1,98.81%;OCL3_04_gtrOC3,98.814%;OCL3_05_gtrOC4,98.261%;OCL3_06_orf1(ghy),97.651%;OCL3_07_gtrOC8,100.0%;OCL3_08_gtrOC10,100.0%	OCL3_09_gtrOC11	0		0 / 9 (0%)		0
GCA_001673975.1_ASM167397v1_genomic	OCL3		Good	?-	1	0.9844	n/a	8 / 9 (88.9%)	OCL3_01_gtrOC1,98.316%;OCL3_02_gtrOC2,99.708%;OCL3_03_pda1,98.81%;OCL3_04_gtrOC3,98.814%;OCL3_05_gtrOC4,98.261%;OCL3_06_orf1(ghy),97.651%;OCL3_07_gtrOC8,100.0%;OCL3_08_gtrOC10,100.0%	OCL3_09_gtrOC11	0		0 / 9 (0%)		0
GCA_001674015.1_ASM167401v1_genomic	OCL3		Good	?-	1	0.9844	n/a	8 / 9 (88.9%)	OCL3_01_gtrOC1,98.316%;OCL3_02_gtrOC2,99.708%;OCL3_03_pda1,98.81%;OCL3_04_gtrOC3,98.814%;OCL3_05_gtrOC4,98.261%;OCL3_06_orf1(ghy),97.651%;OCL3_07_gtrOC8,100.0%;OCL3_08_gtrOC10,100.0%	OCL3_09_gtrOC11	0		0 / 9 (0%)		0
GCA_001674035.1_ASM167403v1_genomic	OCL3		Good	?-	1	0.9844	n/a	8 / 9 (88.9%)	OCL3_01_gtrOC1,98.316%;OCL3_02_gtrOC2,99.708%;OCL3_03_pda1,98.81%;OCL3_04_gtrOC3,98.814%;OCL3_05_gtrOC4,98.261%;OCL3_06_orf1(ghy),97.651%;OCL3_07_gtrOC8,100.0%;OCL3_08_gtrOC10,100.0%	OCL3_09_gtrOC11	0		0 / 9 (0%)		0
GCA_001674075.1_ASM167407v1_genomic	OCL3		Good	?-	1	0.9844	n/a	8 / 9 (88.9%)	OCL3_01_gtrOC1,98.316%;OCL3_02_gtrOC2,99.708%;OCL3_03_pda1,98.81%;OCL3_04_gtrOC3,98.814%;OCL3_05_gtrOC4,98.261%;OCL3_06_orf1(ghy),97.651%;OCL3_07_gtrOC8,100.0%;OCL3_08_gtrOC10,100.0%	OCL3_09_gtrOC11	0		0 / 9 (0%)		0
GCA_001674085.1_ASM167408v1_genomic	OCL3		Good	?-	1	0.9844	n/a	8 / 9 (88.9%)	OCL3_01_gtrOC1,98.316%;OCL3_02_gtrOC2,99.708%;OCL3_03_pda1,98.81%;OCL3_04_gtrOC3,98.814%;OCL3_05_gtrOC4,98.261%;OCL3_06_orf1(ghy),97.651%;OCL3_07_gtrOC8,100.0%;OCL3_08_gtrOC10,100.0%	OCL3_09_gtrOC11	0		0 / 9 (0%)		0
GCA_001674115.1_ASM167411v1_genomic	OCL3		Good	?-	1	0.9844	n/a	8 / 9 (88.9%)	OCL3_01_gtrOC1,98.316%;OCL3_02_gtrOC2,99.708%;OCL3_03_pda1,98.81%;OCL3_04_gtrOC3,98.814%;OCL3_05_gtrOC4,98.261%;OCL3_06_orf1(ghy),97.651%;OCL3_07_gtrOC8,100.0%;OCL3_08_gtrOC10,100.0%	OCL3_09_gtrOC11	0		0 / 9 (0%)		0
GCA_001674135.1_ASM167413v1_genomic	OCL3		Good	?-	1	0.9844	n/a	8 / 9 (88.9%)	OCL3_01_gtrOC1,98.316%;OCL3_02_gtrOC2,99.708%;OCL3_03_pda1,98.81%;OCL3_04_gtrOC3,98.814%;OCL3_05_gtrOC4,98.261%;OCL3_06_orf1(ghy),97.651%;OCL3_07_gtrOC8,100.0%;OCL3_08_gtrOC10,100.0%	OCL3_09_gtrOC11	0		0 / 9 (0%)		0
GCA_001674155.1_ASM167415v1_genomic	OCL3		Good	?-	1	0.9844	n/a	8 / 9 (88.9%)	OCL3_01_gtrOC1,98.316%;OCL3_02_gtrOC2,99.708%;OCL3_03_pda1,98.81%;OCL3_04_gtrOC3,98.814%;OCL3_05_gtrOC4,98.261%;OCL3_06_orf1(ghy),97.651%;OCL3_07_gtrOC8,100.0%;OCL3_08_gtrOC10,100.0%	OCL3_09_gtrOC11	0		0 / 9 (0%)		0
GCA_001674165.1_ASM167416v1_genomic	OCL3		Good	?-	1	0.9844	n/a	8 / 9 (88.9%)	OCL3_01_gtrOC1,98.316%;OCL3_02_gtrOC2,99.708%;OCL3_03_pda1,98.81%;OCL3_04_gtrOC3,98.814%;OCL3_05_gtrOC4,98.261%;OCL3_06_orf1(ghy),97.651%;OCL3_07_gtrOC8,100.0%;OCL3_08_gtrOC10,100.0%	OCL3_09_gtrOC11	0		0 / 9 (0%)		0
GCA_001674215.1_ASM167421v1_genomic	OCL3		Good	?-	1	0.9844	n/a	8 / 9 (88.9%)	OCL3_01_gtrOC1,98.316%;OCL3_02_gtrOC2,99.708%;OCL3_03_pda1,98.81%;OCL3_04_gtrOC3,98.814%;OCL3_05_gtrOC4,98.261%;OCL3_06_orf1(ghy),97.651%;OCL3_07_gtrOC8,100.0%;OCL3_08_gtrOC10,100.0%	OCL3_09_gtrOC11	0		0 / 9 (0%)		0
GCA_001674235.1_ASM167423v1_genomic	OCL3		Good	?-	1	0.9844	n/a	8 / 9 (88.9%)	OCL3_01_gtrOC1,98.316%;OCL3_02_gtrOC2,99.708%;OCL3_03_pda1,98.81%;OCL3_04_gtrOC3,98.814%;OCL3_05_gtrOC4,98.261%;OCL3_06_orf1(ghy),97.651%;OCL3_07_gtrOC8,100.0%;OCL3_08_gtrOC10,100.0%	OCL3_09_gtrOC11	0		0 / 9 (0%)		0
GCA_001674245.1_ASM167424v1_genomic	OCL3		Good	?-	1	0.9844	n/a	8 / 9 (88.9%)	OCL3_01_gtrOC1,98.316%;OCL3_02_gtrOC2,99.708%;OCL3_03_pda1,98.81%;OCL3_04_gtrOC3,98.814%;OCL3_05_gtrOC4,98.261%;OCL3_06_orf1(ghy),97.651%;OCL3_07_gtrOC8,100.0%;OCL3_08_gtrOC10,100.0%	OCL3_09_gtrOC11	0		0 / 9 (0%)		0
GCA_001674255.1_ASM167425v1_genomic	OCL3		Good	?-	1	0.9844	n/a	8 / 9 (88.9%)	OCL3_01_gtrOC1,98.316%;OCL3_02_gtrOC2,99.708%;OCL3_03_pda1,98.81%;OCL3_04_gtrOC3,98.814%;OCL3_05_gtrOC4,98.261%;OCL3_06_orf1(ghy),97.651%;OCL3_07_gtrOC8,100.0%;OCL3_08_gtrOC10,100.0%	OCL3_09_gtrOC11	0		0 / 9 (0%)		0
GCA_001674295.1_ASM167429v1_genomic	OCL3		Good	?-	1	0.9844	n/a	8 / 9 (88.9%)	OCL3_01_gtrOC1,98.316%;OCL3_02_gtrOC2,99.708%;OCL3_03_pda1,98.81%;OCL3_04_gtrOC3,98.814%;OCL3_05_gtrOC4,98.261%;OCL3_06_orf1(ghy),97.651%;OCL3_07_gtrOC8,100.0%;OCL3_08_gtrOC10,100.0%	OCL3_09_gtrOC11	0		0 / 9 (0%)		0
GCA_001674315.1_ASM167431v1_genomic	OCL3		Good	?-	1	0.9844	n/a	8 / 9 (88.9%)	OCL3_01_gtrOC1,98.316%;OCL3_02_gtrOC2,99.708%;OCL3_03_pda1,98.81%;OCL3_04_gtrOC3,98.814%;OCL3_05_gtrOC4,98.261%;OCL3_06_orf1(ghy),97.651%;OCL3_07_gtrOC8,100.0%;OCL3_08_gtrOC10,100.0%	OCL3_09_gtrOC11	0		0 / 9 (0%)		0
GCA_001674325.1_ASM167432v1_genomic	OCL3		Good	?-	1	0.9844	n/a	8 / 9 (88.9%)	OCL3_01_gtrOC1,98.316%;OCL3_02_gtrOC2,99.708%;OCL3_03_pda1,98.81%;OCL3_04_gtrOC3,98.814%;OCL3_05_gtrOC4,98.261%;OCL3_06_orf1(ghy),97.651%;OCL3_07_gtrOC8,100.0%;OCL3_08_gtrOC10,100.0%	OCL3_09_gtrOC11	0		0 / 9 (0%)		0
GCA_001674345.1_ASM167434v1_genomic	OCL3		Good	?-	1	0.9844	n/a	8 / 9 (88.9%)	OCL3_01_gtrOC1,98.316%;OCL3_02_gtrOC2,99.708%;OCL3_03_pda1,98.81%;OCL3_04_gtrOC3,98.814%;OCL3_05_gtrOC4,98.261%;OCL3_06_orf1(ghy),97.651%;OCL3_07_gtrOC8,100.0%;OCL3_08_gtrOC10,100.0%	OCL3_09_gtrOC11	0		0 / 9 (0%)		0
GCA_001674365.1_ASM167436v1_genomic	OCL3		Good	?-	1	0.9844	n/a	8 / 9 (88.9%)	OCL3_01_gtrOC1,98.316%;OCL3_02_gtrOC2,99.708%;OCL3_03_pda1,98.81%;OCL3_04_gtrOC3,98.814%;OCL3_05_gtrOC4,98.261%;OCL3_06_orf1(ghy),97.651%;OCL3_07_gtrOC8,100.0%;OCL3_08_gtrOC10,100.0%	OCL3_09_gtrOC11	0		0 / 9 (0%)		0
GCA_001674395.1_ASM167439v1_genomic	OCL3		Good	?-	1	0.9844	n/a	8 / 9 (88.9%)	OCL3_01_gtrOC1,98.316%;OCL3_02_gtrOC2,99.708%;OCL3_03_pda1,98.81%;OCL3_04_gtrOC3,98.814%;OCL3_05_gtrOC4,98.261%;OCL3_06_orf1(ghy),97.651%;OCL3_07_gtrOC8,100.0%;OCL3_08_gtrOC10,100.0%	OCL3_09_gtrOC11	0		0 / 9 (0%)		0
GCA_001674415.1_ASM167441v1_genomic	OCL3		Good	?-	1	0.9844	n/a	8 / 9 (88.9%)	OCL3_01_gtrOC1,98.316%;OCL3_02_gtrOC2,99.708%;OCL3_03_pda1,98.81%;OCL3_04_gtrOC3,98.814%;OCL3_05_gtrOC4,98.261%;OCL3_06_orf1(ghy),97.651%;OCL3_07_gtrOC8,100.0%;OCL3_08_gtrOC10,100.0%	OCL3_09_gtrOC11	0		0 / 9 (0%)		0
GCA_001674425.1_ASM167442v1_genomic	OCL3		Good	?-	1	0.9844	n/a	8 / 9 (88.9%)	OCL3_01_gtrOC1,98.316%;OCL3_02_gtrOC2,99.708%;OCL3_03_pda1,98.81%;OCL3_04_gtrOC3,98.814%;OCL3_05_gtrOC4,98.261%;OCL3_06_orf1(ghy),97.651%;OCL3_07_gtrOC8,100.0%;OCL3_08_gtrOC10,100.0%	OCL3_09_gtrOC11	0		0 / 9 (0%)		0
GCA_001674435.1_ASM167443v1_genomic	OCL3		Good	?-	1	0.9844	n/a	8 / 9 (88.9%)	OCL3_01_gtrOC1,98.316%;OCL3_02_gtrOC2,99.708%;OCL3_03_pda1,98.81%;OCL3_04_gtrOC3,98.814%;OCL3_05_gtrOC4,98.261%;OCL3_06_orf1(ghy),97.651%;OCL3_07_gtrOC8,100.0%;OCL3_08_gtrOC10,100.0%	OCL3_09_gtrOC11	0		0 / 9 (0%)		0
GCA_001674485.1_ASM167448v1_genomic	OCL3		Good	?-	1	0.9844	n/a	8 / 9 (88.9%)	OCL3_01_gtrOC1,98.316%;OCL3_02_gtrOC2,99.708%;OCL3_03_pda1,98.81%;OCL3_04_gtrOC3,98.814%;OCL3_05_gtrOC4,98.261%;OCL3_06_orf1(ghy),97.651%;OCL3_07_gtrOC8,100.0%;OCL3_08_gtrOC10,100.0%	OCL3_09_gtrOC11	0		0 / 9 (0%)		0
GCA_001674555.1_ASM167455v1_genomic	OCL3		Good	?-	1	0.9844	n/a	8 / 9 (88.9%)	OCL3_01_gtrOC1,98.316%;OCL3_02_gtrOC2,99.708%;OCL3_03_pda1,98.81%;OCL3_04_gtrOC3,98.814%;OCL3_05_gtrOC4,98.261%;OCL3_06_orf1(ghy),97.651%;OCL3_07_gtrOC8,100.0%;OCL3_08_gtrOC10,100.0%	OCL3_09_gtrOC11	0		0 / 9 (0%)		0
GCA_001674575.1_ASM167457v1_genomic	OCL3		Good	?-	1	0.9844	n/a	8 / 9 (88.9%)	OCL3_01_gtrOC1,98.316%;OCL3_02_gtrOC2,99.708%;OCL3_03_pda1,98.81%;OCL3_04_gtrOC3,98.814%;OCL3_05_gtrOC4,98.261%;OCL3_06_orf1(ghy),97.651%;OCL3_07_gtrOC8,100.0%;OCL3_08_gtrOC10,100.0%	OCL3_09_gtrOC11	0		0 / 9 (0%)		0
GCA_001674585.1_ASM167458v1_genomic	OCL3		Good	?-	1	0.9844	n/a	8 / 9 (88.9%)	OCL3_01_gtrOC1,98.316%;OCL3_02_gtrOC2,99.708%;OCL3_03_pda1,98.81%;OCL3_04_gtrOC3,98.814%;OCL3_05_gtrOC4,98.261%;OCL3_06_orf1(ghy),97.651%;OCL3_07_gtrOC8,100.0%;OCL3_08_gtrOC10,100.0%	OCL3_09_gtrOC11	0		0 / 9 (0%)		0
GCA_001674605.1_ASM167460v1_genomic	OCL3		Good	?-	1	0.9844	n/a	8 / 9 (88.9%)	OCL3_01_gtrOC1,98.316%;OCL3_02_gtrOC2,99.708%;OCL3_03_pda1,98.81%;OCL3_04_gtrOC3,98.814%;OCL3_05_gtrOC4,98.261%;OCL3_06_orf1(ghy),97.651%;OCL3_07_gtrOC8,100.0%;OCL3_08_gtrOC10,100.0%	OCL3_09_gtrOC11	0		0 / 9 (0%)		0
GCA_001674635.1_ASM167463v1_genomic	OCL3		Good	?-	1	0.9844	n/a	8 / 9 (88.9%)	OCL3_01_gtrOC1,98.316%;OCL3_02_gtrOC2,99.708%;OCL3_03_pda1,98.81%;OCL3_04_gtrOC3,98.814%;OCL3_05_gtrOC4,98.261%;OCL3_06_orf1(ghy),97.651%;OCL3_07_gtrOC8,100.0%;OCL3_08_gtrOC10,100.0%	OCL3_09_gtrOC11	0		0 / 9 (0%)		0
GCA_001674655.1_ASM167465v1_genomic	OCL3		Good	?-	1	0.9844	n/a	8 / 9 (88.9%)	OCL3_01_gtrOC1,98.316%;OCL3_02_gtrOC2,99.708%;OCL3_03_pda1,98.81%;OCL3_04_gtrOC3,98.814%;OCL3_05_gtrOC4,98.261%;OCL3_06_orf1(ghy),97.651%;OCL3_07_gtrOC8,100.0%;OCL3_08_gtrOC10,100.0%	OCL3_09_gtrOC11	0		0 / 9 (0%)		0
GCA_001674705.1_ASM167470v1_genomic	OCL3		Good	?-	1	0.9844	n/a	8 / 9 (88.9%)	OCL3_01_gtrOC1,98.316%;OCL3_02_gtrOC2,99.708%;OCL3_03_pda1,98.81%;OCL3_04_gtrOC3,98.814%;OCL3_05_gtrOC4,98.261%;OCL3_06_orf1(ghy),97.651%;OCL3_07_gtrOC8,100.0%;OCL3_08_gtrOC10,100.0%	OCL3_09_gtrOC11	0		0 / 9 (0%)		0
GCA_001674735.1_ASM167473v1_genomic	OCL3		Good	?-	1	0.9844	n/a	8 / 9 (88.9%)	OCL3_01_gtrOC1,98.316%;OCL3_02_gtrOC2,99.708%;OCL3_03_pda1,98.81%;OCL3_04_gtrOC3,98.814%;OCL3_05_gtrOC4,98.261%;OCL3_06_orf1(ghy),97.651%;OCL3_07_gtrOC8,100.0%;OCL3_08_gtrOC10,100.0%	OCL3_09_gtrOC11	0		0 / 9 (0%)		0
GCA_001674755.1_ASM167475v1_genomic	OCL3		Good	?-	1	0.9844	n/a	8 / 9 (88.9%)	OCL3_01_gtrOC1,98.316%;OCL3_02_gtrOC2,99.708%;OCL3_03_pda1,98.81%;OCL3_04_gtrOC3,98.814%;OCL3_05_gtrOC4,98.261%;OCL3_06_orf1(ghy),97.651%;OCL3_07_gtrOC8,100.0%;OCL3_08_gtrOC10,100.0%	OCL3_09_gtrOC11	0		0 / 9 (0%)		0
GCA_001674765.1_ASM167476v1_genomic	OCL3		Good	?-	1	0.9844	n/a	8 / 9 (88.9%)	OCL3_01_gtrOC1,98.316%;OCL3_02_gtrOC2,99.708%;OCL3_03_pda1,98.81%;OCL3_04_gtrOC3,98.814%;OCL3_05_gtrOC4,98.261%;OCL3_06_orf1(ghy),97.651%;OCL3_07_gtrOC8,100.0%;OCL3_08_gtrOC10,100.0%	OCL3_09_gtrOC11	0		0 / 9 (0%)		0
GCA_001674785.1_ASM167478v1_genomic	OCL3		Good	?-	1	0.9844	n/a	8 / 9 (88.9%)	OCL3_01_gtrOC1,98.316%;OCL3_02_gtrOC2,99.708%;OCL3_03_pda1,98.81%;OCL3_04_gtrOC3,98.814%;OCL3_05_gtrOC4,98.261%;OCL3_06_orf1(ghy),97.651%;OCL3_07_gtrOC8,100.0%;OCL3_08_gtrOC10,100.0%	OCL3_09_gtrOC11	0		0 / 9 (0%)		0
GCA_001674805.1_ASM167480v1_genomic	OCL3		Good	?-	1	0.9844	n/a	8 / 9 (88.9%)	OCL3_01_gtrOC1,98.316%;OCL3_02_gtrOC2,99.708%;OCL3_03_pda1,98.81%;OCL3_04_gtrOC3,98.814%;OCL3_05_gtrOC4,98.261%;OCL3_06_orf1(ghy),97.651%;OCL3_07_gtrOC8,100.0%;OCL3_08_gtrOC10,100.0%	OCL3_09_gtrOC11	0		0 / 9 (0%)		0
GCA_001674835.1_ASM167483v1_genomic	OCL3		Good	?-	1	0.9845	n/a	8 / 9 (88.9%)	OCL3_01_gtrOC1,98.316%;OCL3_02_gtrOC2,99.708%;OCL3_03_pda1,98.81%;OCL3_04_gtrOC3,98.814%;OCL3_05_gtrOC4,98.261%;OCL3_06_orf1(ghy),97.651%;OCL3_07_gtrOC8,100.0%;OCL3_08_gtrOC10,100.0%	OCL3_09_gtrOC11	0		0 / 9 (0%)		0
GCA_001674845.1_ASM167484v1_genomic	OCL3		Good	?-	1	0.9844	n/a	8 / 9 (88.9%)	OCL3_01_gtrOC1,98.316%;OCL3_02_gtrOC2,99.708%;OCL3_03_pda1,98.81%;OCL3_04_gtrOC3,98.814%;OCL3_05_gtrOC4,98.261%;OCL3_06_orf1(ghy),97.651%;OCL3_07_gtrOC8,100.0%;OCL3_08_gtrOC10,100.0%	OCL3_09_gtrOC11	0		0 / 9 (0%)		0
GCA_001674865.1_ASM167486v1_genomic	OCL3		Good	?-	1	0.9844	n/a	8 / 9 (88.9%)	OCL3_01_gtrOC1,98.316%;OCL3_02_gtrOC2,99.708%;OCL3_03_pda1,98.81%;OCL3_04_gtrOC3,98.814%;OCL3_05_gtrOC4,98.261%;OCL3_06_orf1(ghy),97.651%;OCL3_07_gtrOC8,100.0%;OCL3_08_gtrOC10,100.0%	OCL3_09_gtrOC11	0		0 / 9 (0%)		0
GCA_001674885.1_ASM167488v1_genomic	OCL3		Good	?-	1	0.9844	n/a	8 / 9 (88.9%)	OCL3_01_gtrOC1,98.316%;OCL3_02_gtrOC2,99.708%;OCL3_03_pda1,98.81%;OCL3_04_gtrOC3,98.814%;OCL3_05_gtrOC4,98.261%;OCL3_06_orf1(ghy),97.651%;OCL3_07_gtrOC8,100.0%;OCL3_08_gtrOC10,100.0%	OCL3_09_gtrOC11	0		0 / 9 (0%)		0
GCA_001674915.1_ASM167491v1_genomic	OCL3		Good	?-	1	0.9844	n/a	8 / 9 (88.9%)	OCL3_01_gtrOC1,98.316%;OCL3_02_gtrOC2,99.708%;OCL3_03_pda1,98.81%;OCL3_04_gtrOC3,98.814%;OCL3_05_gtrOC4,98.261%;OCL3_06_orf1(ghy),97.651%;OCL3_07_gtrOC8,100.0%;OCL3_08_gtrOC10,100.0%	OCL3_09_gtrOC11	0		0 / 9 (0%)		0
GCA_001700445.1_ASM170044v1_genomic	OCL10		Good	?-	1	0.9997	n/a	10 / 11 (90.9%)	OCL10_01_gtrOC1,100.0%;OCL10_02_gtrOC2,100.0%;OCL10_03_pda1,100.0%;OCL10_04_gtrOC3,99.609%;OCL10_05_gtrOC4,100.0%;OCL10_06_orf1(ghy),100.0%;OCL10_07_gtrOC29,100.0%;OCL10_08_gtrOC30,100.0%;OCL10_09_orf3,99.643%;OCL10_11_gtrOC7,99.725%	OCL10_10_glf	0		0 / 11 (0%)		0
GCA_001949935.1_ASM194993v1_genomic	OCL1		Good	?-	0.9961	0.9812	n/a	8 / 9 (88.9%)	OCL1_01_gtrOC1,97.643%;OCL1_02_gtrOC2,99.417%;OCL1_03_pda1,100.0%;OCL1_04_gtrOC3,98.824%;OCL1_05_gtrOC4,99.13%;OCL1_06_orf1(ghy),97.98%;OCL1_07_gtrOC5,99.206%;OCL1_08_gtrOC6,97.742%	OCL1_09_gtrOC7	0		0 / 9 (0%)		0
GCA_001949945.1_ASM194994v1_genomic	OCL1		Good	?-	0.9533	0.98	n/a	7 / 9 (77.8%)	OCL1_01_gtrOC1,97.643%;OCL1_02_gtrOC2,99.417%;OCL1_03_pda1,100.0%;OCL1_04_gtrOC3,98.824%;OCL1_05_gtrOC4,99.13%;OCL1_06_orf1(ghy),97.98%;OCL1_07_gtrOC5,99.206%	OCL1_08_gtrOC6;OCL1_09_gtrOC7	0		0 / 9 (0%)		0
GCA_001950065.1_ASM195006v1_genomic	OCL1		Good	?-	0.9672	0.9803	n/a	8 / 9 (88.9%)	OCL1_01_gtrOC1,97.306%;OCL1_02_gtrOC2,99.398%;OCL1_03_pda1,100.0%;OCL1_04_gtrOC3,98.824%;OCL1_05_gtrOC4,99.13%;OCL1_06_orf1(ghy),97.98%;OCL1_07_gtrOC5,99.206%;OCL1_09_gtrOC7,99.686%	OCL1_08_gtrOC6	0		0 / 9 (0%)		0
GCA_001950085.1_ASM195008v1_genomic	OCL1		Good	?-	0.9988	0.9811	n/a	8 / 9 (88.9%)	OCL1_01_gtrOC1,97.643%;OCL1_02_gtrOC2,99.417%;OCL1_03_pda1,100.0%;OCL1_04_gtrOC3,98.824%;OCL1_05_gtrOC4,99.13%;OCL1_06_orf1(ghy),97.98%;OCL1_07_gtrOC5,99.206%;OCL1_09_gtrOC7,99.686%	OCL1_08_gtrOC6	0		0 / 9 (0%)		0
GCA_001950095.1_ASM195009v1_genomic	OCL1		Good	?-	0.977	0.9867	n/a	7 / 9 (77.8%)	OCL1_01_gtrOC1,100.0%;OCL1_02_gtrOC2,99.708%;OCL1_03_pda1,99.603%;OCL1_05_gtrOC4,100.0%;OCL1_06_orf1(ghy),100.0%;OCL1_07_gtrOC5,100.0%;OCL1_09_gtrOC7,100.0%	OCL1_04_gtrOC3;OCL1_08_gtrOC6	0		0 / 9 (0%)		0
GCA_001950165.1_ASM195016v1_genomic	OCL1		Good	?-	0.999	0.9809	n/a	8 / 9 (88.9%)	OCL1_01_gtrOC1,97.643%;OCL1_02_gtrOC2,99.417%;OCL1_03_pda1,100.0%;OCL1_04_gtrOC3,98.824%;OCL1_05_gtrOC4,99.13%;OCL1_06_orf1(ghy),97.643%;OCL1_07_gtrOC5,99.206%;OCL1_08_gtrOC6,98.065%	OCL1_09_gtrOC7	0		0 / 9 (0%)		0
GCA_001950265.1_ASM195026v1_genomic	OCL1		Good	?-	0.9692	0.9803	n/a	8 / 9 (88.9%)	OCL1_01_gtrOC1,97.595%;OCL1_02_gtrOC2,99.412%;OCL1_03_pda1,100.0%;OCL1_04_gtrOC3,98.824%;OCL1_05_gtrOC4,99.13%;OCL1_06_orf1(ghy),97.98%;OCL1_07_gtrOC5,99.177%;OCL1_09_gtrOC7,99.367%	OCL1_08_gtrOC6	0		0 / 9 (0%)		0
GCA_002014155.1_ASM201415v1_genomic	OCL1		Good	?-	1	0.981	n/a	8 / 9 (88.9%)	OCL1_01_gtrOC1,97.643%;OCL1_02_gtrOC2,99.417%;OCL1_03_pda1,100.0%;OCL1_04_gtrOC3,98.824%;OCL1_05_gtrOC4,99.13%;OCL1_06_orf1(ghy),97.98%;OCL1_07_gtrOC5,99.206%;OCL1_09_gtrOC7,99.708%	OCL1_08_gtrOC6	0		0 / 9 (0%)		0
GCA_002014175.1_ASM201417v1_genomic	OCL1		Good	?-	1	0.9811	n/a	8 / 9 (88.9%)	OCL1_01_gtrOC1,97.643%;OCL1_02_gtrOC2,99.417%;OCL1_03_pda1,100.0%;OCL1_04_gtrOC3,98.824%;OCL1_05_gtrOC4,99.13%;OCL1_06_orf1(ghy),97.98%;OCL1_07_gtrOC5,99.206%;OCL1_09_gtrOC7,99.708%	OCL1_08_gtrOC6	0		0 / 9 (0%)		0
GCA_002014245.1_ASM201424v1_genomic	OCL3		Good	?-	1	0.9844	n/a	8 / 9 (88.9%)	OCL3_01_gtrOC1,98.316%;OCL3_02_gtrOC2,99.708%;OCL3_03_pda1,98.81%;OCL3_04_gtrOC3,98.814%;OCL3_05_gtrOC4,98.261%;OCL3_06_orf1(ghy),97.651%;OCL3_07_gtrOC8,100.0%;OCL3_08_gtrOC10,100.0%	OCL3_09_gtrOC11	0		0 / 9 (0%)		0
GCA_002014265.1_ASM201426v1_genomic	OCL1		Good	?-	1	0.9811	n/a	8 / 9 (88.9%)	OCL1_01_gtrOC1,97.643%;OCL1_02_gtrOC2,99.417%;OCL1_03_pda1,100.0%;OCL1_04_gtrOC3,98.824%;OCL1_05_gtrOC4,99.13%;OCL1_06_orf1(ghy),97.98%;OCL1_07_gtrOC5,99.206%;OCL1_09_gtrOC7,99.708%	OCL1_08_gtrOC6	0		0 / 9 (0%)		0
GCA_002014355.1_ASM201435v1_genomic	OCL1		Good	?-	1	0.9811	n/a	8 / 9 (88.9%)	OCL1_01_gtrOC1,97.643%;OCL1_02_gtrOC2,99.417%;OCL1_03_pda1,100.0%;OCL1_04_gtrOC3,98.824%;OCL1_05_gtrOC4,99.13%;OCL1_06_orf1(ghy),97.98%;OCL1_07_gtrOC5,99.206%;OCL1_09_gtrOC7,99.708%	OCL1_08_gtrOC6	0		0 / 9 (0%)		0
GCA_002016735.1_ASM201673v1_genomic	OCL3		Good	?-	1	0.9844	n/a	8 / 9 (88.9%)	OCL3_01_gtrOC1,98.316%;OCL3_02_gtrOC2,99.708%;OCL3_03_pda1,98.81%;OCL3_04_gtrOC3,98.814%;OCL3_05_gtrOC4,98.261%;OCL3_06_orf1(ghy),97.651%;OCL3_07_gtrOC8,100.0%;OCL3_08_gtrOC10,100.0%	OCL3_09_gtrOC11	0		0 / 9 (0%)		0
GCA_002016775.1_ASM201677v1_genomic	OCL1		Good	?-	1	0.9811	n/a	8 / 9 (88.9%)	OCL1_01_gtrOC1,97.643%;OCL1_02_gtrOC2,99.417%;OCL1_03_pda1,100.0%;OCL1_04_gtrOC3,98.824%;OCL1_05_gtrOC4,99.13%;OCL1_06_orf1(ghy),97.98%;OCL1_07_gtrOC5,99.206%;OCL1_09_gtrOC7,99.708%	OCL1_08_gtrOC6	0		0 / 9 (0%)		0
GCA_002016815.1_ASM201681v1_genomic	OCL3		Good	?-	1	0.9844	n/a	8 / 9 (88.9%)	OCL3_01_gtrOC1,98.316%;OCL3_02_gtrOC2,99.708%;OCL3_03_pda1,98.81%;OCL3_04_gtrOC3,98.814%;OCL3_05_gtrOC4,98.261%;OCL3_06_orf1(ghy),97.651%;OCL3_07_gtrOC8,100.0%;OCL3_08_gtrOC10,100.0%	OCL3_09_gtrOC11	0		0 / 9 (0%)		0
GCA_002016955.1_ASM201695v1_genomic	OCL1		Good	?-	1	0.9811	n/a	8 / 9 (88.9%)	OCL1_01_gtrOC1,97.643%;OCL1_02_gtrOC2,99.417%;OCL1_03_pda1,100.0%;OCL1_04_gtrOC3,98.824%;OCL1_05_gtrOC4,99.13%;OCL1_06_orf1(ghy),97.98%;OCL1_07_gtrOC5,99.206%;OCL1_09_gtrOC7,99.708%	OCL1_08_gtrOC6	0		0 / 9 (0%)		0
GCA_002017035.1_ASM201703v1_genomic	OCL1		Good	?-	1	0.9811	n/a	8 / 9 (88.9%)	OCL1_01_gtrOC1,97.643%;OCL1_02_gtrOC2,99.417%;OCL1_03_pda1,100.0%;OCL1_04_gtrOC3,98.824%;OCL1_05_gtrOC4,99.13%;OCL1_06_orf1(ghy),97.98%;OCL1_07_gtrOC5,99.206%;OCL1_09_gtrOC7,99.708%	OCL1_08_gtrOC6	0		0 / 9 (0%)		0
GCA_002017105.1_ASM201710v1_genomic	OCL1		Good	?-	1	0.9811	n/a	8 / 9 (88.9%)	OCL1_01_gtrOC1,97.643%;OCL1_02_gtrOC2,99.417%;OCL1_03_pda1,100.0%;OCL1_04_gtrOC3,98.824%;OCL1_05_gtrOC4,99.13%;OCL1_06_orf1(ghy),97.98%;OCL1_07_gtrOC5,99.206%;OCL1_09_gtrOC7,99.708%	OCL1_08_gtrOC6	0		0 / 9 (0%)		0
GCA_002017115.1_ASM201711v1_genomic	OCL3		Good	?-	1	0.9844	n/a	8 / 9 (88.9%)	OCL3_01_gtrOC1,98.316%;OCL3_02_gtrOC2,99.708%;OCL3_03_pda1,98.81%;OCL3_04_gtrOC3,98.814%;OCL3_05_gtrOC4,98.261%;OCL3_06_orf1(ghy),97.651%;OCL3_07_gtrOC8,100.0%;OCL3_08_gtrOC10,100.0%	OCL3_09_gtrOC11	0		0 / 9 (0%)		0
GCA_002017195.1_ASM201719v1_genomic	OCL1		Good	?-	1	0.9811	n/a	8 / 9 (88.9%)	OCL1_01_gtrOC1,97.643%;OCL1_02_gtrOC2,99.417%;OCL1_03_pda1,100.0%;OCL1_04_gtrOC3,98.824%;OCL1_05_gtrOC4,99.13%;OCL1_06_orf1(ghy),97.98%;OCL1_07_gtrOC5,99.206%;OCL1_09_gtrOC7,99.708%	OCL1_08_gtrOC6	0		0 / 9 (0%)		0
GCA_002017255.1_ASM201725v1_genomic	OCL1		Good	?-	1	0.9811	n/a	8 / 9 (88.9%)	OCL1_01_gtrOC1,97.643%;OCL1_02_gtrOC2,99.417%;OCL1_03_pda1,100.0%;OCL1_04_gtrOC3,98.824%;OCL1_05_gtrOC4,99.13%;OCL1_06_orf1(ghy),97.98%;OCL1_07_gtrOC5,99.206%;OCL1_09_gtrOC7,99.708%	OCL1_08_gtrOC6	0		0 / 9 (0%)		0
GCA_002017265.1_ASM201726v1_genomic	OCL1		Good	?-	1	0.9811	n/a	8 / 9 (88.9%)	OCL1_01_gtrOC1,97.643%;OCL1_02_gtrOC2,99.417%;OCL1_03_pda1,100.0%;OCL1_04_gtrOC3,98.824%;OCL1_05_gtrOC4,99.13%;OCL1_06_orf1(ghy),97.98%;OCL1_07_gtrOC5,99.206%;OCL1_09_gtrOC7,99.708%	OCL1_08_gtrOC6	0		0 / 9 (0%)		0
GCA_002017285.1_ASM201728v1_genomic	OCL1		Good	?-	1	0.9811	n/a	8 / 9 (88.9%)	OCL1_01_gtrOC1,97.643%;OCL1_02_gtrOC2,99.417%;OCL1_03_pda1,100.0%;OCL1_04_gtrOC3,98.824%;OCL1_05_gtrOC4,99.13%;OCL1_06_orf1(ghy),97.98%;OCL1_07_gtrOC5,99.206%;OCL1_09_gtrOC7,99.708%	OCL1_08_gtrOC6	0		0 / 9 (0%)		0
GCA_002017335.1_ASM201733v1_genomic	OCL1		Good	?-	1	0.9811	n/a	8 / 9 (88.9%)	OCL1_01_gtrOC1,97.643%;OCL1_02_gtrOC2,99.417%;OCL1_03_pda1,100.0%;OCL1_04_gtrOC3,98.824%;OCL1_05_gtrOC4,99.13%;OCL1_06_orf1(ghy),97.98%;OCL1_07_gtrOC5,99.206%;OCL1_09_gtrOC7,99.708%	OCL1_08_gtrOC6	0		0 / 9 (0%)		0
GCA_002017355.1_ASM201735v1_genomic	OCL3		Good	?-	1	0.9844	n/a	8 / 9 (88.9%)	OCL3_01_gtrOC1,98.316%;OCL3_02_gtrOC2,99.708%;OCL3_03_pda1,98.81%;OCL3_04_gtrOC3,98.814%;OCL3_05_gtrOC4,98.261%;OCL3_06_orf1(ghy),97.651%;OCL3_07_gtrOC8,100.0%;OCL3_08_gtrOC10,100.0%	OCL3_09_gtrOC11	0		0 / 9 (0%)		0
GCA_002017395.1_ASM201739v1_genomic	OCL3		Good	?-	1	0.9844	n/a	8 / 9 (88.9%)	OCL3_01_gtrOC1,98.316%;OCL3_02_gtrOC2,99.708%;OCL3_03_pda1,98.81%;OCL3_04_gtrOC3,98.814%;OCL3_05_gtrOC4,98.261%;OCL3_06_orf1(ghy),97.651%;OCL3_07_gtrOC8,100.0%;OCL3_08_gtrOC10,100.0%	OCL3_09_gtrOC11	0		0 / 9 (0%)		0
GCA_002017515.1_ASM201751v1_genomic	OCL1		Good	?-	1	0.9811	n/a	8 / 9 (88.9%)	OCL1_01_gtrOC1,97.643%;OCL1_02_gtrOC2,99.417%;OCL1_03_pda1,100.0%;OCL1_04_gtrOC3,98.824%;OCL1_05_gtrOC4,99.13%;OCL1_06_orf1(ghy),97.98%;OCL1_07_gtrOC5,99.206%;OCL1_09_gtrOC7,99.708%	OCL1_08_gtrOC6	0		0 / 9 (0%)		0
GCA_002017605.1_ASM201760v1_genomic	OCL1		Good	?-	1	0.9811	n/a	8 / 9 (88.9%)	OCL1_01_gtrOC1,97.643%;OCL1_02_gtrOC2,99.417%;OCL1_03_pda1,100.0%;OCL1_04_gtrOC3,98.824%;OCL1_05_gtrOC4,99.13%;OCL1_06_orf1(ghy),97.98%;OCL1_07_gtrOC5,99.206%;OCL1_09_gtrOC7,99.708%	OCL1_08_gtrOC6	0		0 / 9 (0%)		0
GCA_002017705.1_ASM201770v1_genomic	OCL1		Good	?-	1	0.9811	n/a	8 / 9 (88.9%)	OCL1_01_gtrOC1,97.643%;OCL1_02_gtrOC2,99.417%;OCL1_03_pda1,100.0%;OCL1_04_gtrOC3,98.824%;OCL1_05_gtrOC4,99.13%;OCL1_06_orf1(ghy),97.98%;OCL1_07_gtrOC5,99.206%;OCL1_09_gtrOC7,99.708%	OCL1_08_gtrOC6	0		0 / 9 (0%)		0
GCA_002017735.1_ASM201773v1_genomic	OCL1		Good	?-	1	0.9811	n/a	8 / 9 (88.9%)	OCL1_01_gtrOC1,97.643%;OCL1_02_gtrOC2,99.417%;OCL1_03_pda1,100.0%;OCL1_04_gtrOC3,98.824%;OCL1_05_gtrOC4,99.13%;OCL1_06_orf1(ghy),97.98%;OCL1_07_gtrOC5,99.206%;OCL1_09_gtrOC7,99.708%	OCL1_08_gtrOC6	0		0 / 9 (0%)		0
GCA_002017745.1_ASM201774v1_genomic	OCL1		Good	?-	1	0.9811	n/a	8 / 9 (88.9%)	OCL1_01_gtrOC1,97.643%;OCL1_02_gtrOC2,99.417%;OCL1_03_pda1,100.0%;OCL1_04_gtrOC3,98.824%;OCL1_05_gtrOC4,99.13%;OCL1_06_orf1(ghy),97.98%;OCL1_07_gtrOC5,99.206%;OCL1_09_gtrOC7,99.708%	OCL1_08_gtrOC6	0		0 / 9 (0%)		0
GCA_002017795.1_ASM201779v1_genomic	OCL1		Good	?-	1	0.9811	n/a	8 / 9 (88.9%)	OCL1_01_gtrOC1,97.643%;OCL1_02_gtrOC2,99.417%;OCL1_03_pda1,100.0%;OCL1_04_gtrOC3,98.824%;OCL1_05_gtrOC4,99.13%;OCL1_06_orf1(ghy),97.98%;OCL1_07_gtrOC5,99.206%;OCL1_09_gtrOC7,99.708%	OCL1_08_gtrOC6	0		0 / 9 (0%)		0
GCA_002136615.1_ASM213661v1_genomic	OCL1		Good	?-	1	0.9811	n/a	8 / 9 (88.9%)	OCL1_01_gtrOC1,97.643%;OCL1_02_gtrOC2,99.417%;OCL1_03_pda1,100.0%;OCL1_04_gtrOC3,98.824%;OCL1_05_gtrOC4,99.13%;OCL1_06_orf1(ghy),97.98%;OCL1_07_gtrOC5,99.206%;OCL1_09_gtrOC7,99.708%	OCL1_08_gtrOC6	0		0 / 9 (0%)		0
GCA_002136825.1_ASM213682v1_genomic	OCL1		Good	?-	1	0.9811	n/a	8 / 9 (88.9%)	OCL1_01_gtrOC1,97.643%;OCL1_02_gtrOC2,99.417%;OCL1_03_pda1,100.0%;OCL1_04_gtrOC3,98.824%;OCL1_05_gtrOC4,99.13%;OCL1_06_orf1(ghy),97.98%;OCL1_07_gtrOC5,99.206%;OCL1_09_gtrOC7,99.708%	OCL1_08_gtrOC6	0		0 / 9 (0%)		0
GCA_002136865.1_ASM213686v1_genomic	OCL6		Good	?-	1	0.9974	n/a	9 / 10 (90%)	OCL6_02_pda2,100.0%;OCL6_03_gtrOC18,99.695%;OCL6_04_gtrOC19a,100.0%;OCL6_05_rmlB,100.0%;OCL6_06_rmlD,100.0%;OCL6_07_rmlA,100.0%;OCL6_08_rmlC,100.0%;OCL6_09_gtrOC20,100.0%;OCL6_10_gtrOC21,100.0%	OCL6_01_gtrOC1"	0		0 / 10 (0%)		8	OCL10_11_gtrOC7,99.725%;OCL11_02_gtrOC2,100.0%;OCL1_05_gtrOC4,99.13%;OCL1_08_gtrOC6,98.065%;OCL1_06_orf1(ghy),97.98%;OCL11_04_gtrOC3,99.216%;OCL1_03_pda1,100.0%;OCL1_07_gtrOC5,99.206%
GCA_002136885.1_ASM213688v1_genomic	OCL1		Good	?-	1	0.9811	n/a	8 / 9 (88.9%)	OCL1_01_gtrOC1,97.643%;OCL1_02_gtrOC2,99.417%;OCL1_03_pda1,100.0%;OCL1_04_gtrOC3,98.824%;OCL1_05_gtrOC4,99.13%;OCL1_06_orf1(ghy),97.98%;OCL1_07_gtrOC5,99.206%;OCL1_09_gtrOC7,99.708%	OCL1_08_gtrOC6	0		0 / 9 (0%)		0
GCA_002137225.1_ASM213722v1_genomic	OCL3		Good	?-	1	0.9844	n/a	8 / 9 (88.9%)	OCL3_01_gtrOC1,98.316%;OCL3_02_gtrOC2,99.708%;OCL3_03_pda1,98.81%;OCL3_04_gtrOC3,98.814%;OCL3_05_gtrOC4,98.261%;OCL3_06_orf1(ghy),97.651%;OCL3_07_gtrOC8,100.0%;OCL3_08_gtrOC10,100.0%	OCL3_09_gtrOC11	0		0 / 9 (0%)		0
GCA_002137475.1_ASM213747v1_genomic	OCL1		Good	?-	1	0.9811	n/a	8 / 9 (88.9%)	OCL1_01_gtrOC1,97.643%;OCL1_02_gtrOC2,99.417%;OCL1_03_pda1,100.0%;OCL1_04_gtrOC3,98.824%;OCL1_05_gtrOC4,99.13%;OCL1_06_orf1(ghy),97.98%;OCL1_07_gtrOC5,99.206%;OCL1_09_gtrOC7,99.708%	OCL1_08_gtrOC6	0		0 / 9 (0%)		0
GCA_002137555.1_ASM213755v1_genomic	OCL1		Good	?-	1	0.9811	n/a	8 / 9 (88.9%)	OCL1_01_gtrOC1,97.643%;OCL1_02_gtrOC2,99.417%;OCL1_03_pda1,100.0%;OCL1_04_gtrOC3,98.824%;OCL1_05_gtrOC4,99.13%;OCL1_06_orf1(ghy),97.98%;OCL1_07_gtrOC5,99.206%;OCL1_09_gtrOC7,99.708%	OCL1_08_gtrOC6	0		0 / 9 (0%)		0
GCA_002137565.1_ASM213756v1_genomic	OCL3		Good	?-	1	0.9844	n/a	8 / 9 (88.9%)	OCL3_01_gtrOC1,98.316%;OCL3_02_gtrOC2,99.708%;OCL3_03_pda1,98.81%;OCL3_04_gtrOC3,98.814%;OCL3_05_gtrOC4,98.261%;OCL3_06_orf1(ghy),97.651%;OCL3_07_gtrOC8,100.0%;OCL3_08_gtrOC10,100.0%	OCL3_09_gtrOC11	0		0 / 9 (0%)		0
GCA_002137695.1_ASM213769v1_genomic	OCL1		Good	?-	1	0.9811	n/a	8 / 9 (88.9%)	OCL1_01_gtrOC1,97.643%;OCL1_02_gtrOC2,99.417%;OCL1_03_pda1,100.0%;OCL1_04_gtrOC3,98.824%;OCL1_05_gtrOC4,99.13%;OCL1_06_orf1(ghy),97.98%;OCL1_07_gtrOC5,99.206%;OCL1_09_gtrOC7,99.708%	OCL1_08_gtrOC6	0		0 / 9 (0%)		0
GCA_002137995.1_ASM213799v1_genomic	OCL3		Good	?-	1	0.9844	n/a	8 / 9 (88.9%)	OCL3_01_gtrOC1,98.316%;OCL3_02_gtrOC2,99.708%;OCL3_03_pda1,98.81%;OCL3_04_gtrOC3,98.814%;OCL3_05_gtrOC4,98.261%;OCL3_06_orf1(ghy),97.651%;OCL3_07_gtrOC8,100.0%;OCL3_08_gtrOC10,100.0%	OCL3_09_gtrOC11	0		0 / 9 (0%)		0
GCA_002138035.1_ASM213803v1_genomic	OCL1		Good	?-	1	0.9811	n/a	8 / 9 (88.9%)	OCL1_01_gtrOC1,97.643%;OCL1_02_gtrOC2,99.417%;OCL1_03_pda1,100.0%;OCL1_04_gtrOC3,98.824%;OCL1_05_gtrOC4,99.13%;OCL1_06_orf1(ghy),97.98%;OCL1_07_gtrOC5,99.206%;OCL1_09_gtrOC7,99.708%	OCL1_08_gtrOC6	0		0 / 9 (0%)		0
GCA_002138165.1_ASM213816v1_genomic	OCL1		Good	?-	1	0.9811	n/a	8 / 9 (88.9%)	OCL1_01_gtrOC1,97.643%;OCL1_02_gtrOC2,99.417%;OCL1_03_pda1,100.0%;OCL1_04_gtrOC3,98.824%;OCL1_05_gtrOC4,99.13%;OCL1_06_orf1(ghy),97.98%;OCL1_07_gtrOC5,99.206%;OCL1_09_gtrOC7,99.708%	OCL1_08_gtrOC6	0		0 / 9 (0%)		0
GCA_002138245.1_ASM213824v1_genomic	OCL1		Good	?-	1	0.9811	n/a	8 / 9 (88.9%)	OCL1_01_gtrOC1,97.643%;OCL1_02_gtrOC2,99.417%;OCL1_03_pda1,100.0%;OCL1_04_gtrOC3,98.824%;OCL1_05_gtrOC4,99.13%;OCL1_06_orf1(ghy),97.98%;OCL1_07_gtrOC5,99.206%;OCL1_09_gtrOC7,99.708%	OCL1_08_gtrOC6	0		0 / 9 (0%)		0
GCA_002138315.1_ASM213831v1_genomic	OCL3		Good	?-	1	0.9844	n/a	8 / 9 (88.9%)	OCL3_01_gtrOC1,98.316%;OCL3_02_gtrOC2,99.708%;OCL3_03_pda1,98.81%;OCL3_04_gtrOC3,98.814%;OCL3_05_gtrOC4,98.261%;OCL3_06_orf1(ghy),97.651%;OCL3_07_gtrOC8,100.0%;OCL3_08_gtrOC10,100.0%	OCL3_09_gtrOC11	0		0 / 9 (0%)		0
GCA_002142935.1_ASM214293v1_genomic	OCL1		Good	?-	1	0.981	n/a	8 / 9 (88.9%)	OCL1_01_gtrOC1,97.643%;OCL1_02_gtrOC2,99.417%;OCL1_03_pda1,100.0%;OCL1_04_gtrOC3,98.824%;OCL1_05_gtrOC4,99.13%;OCL1_06_orf1(ghy),97.98%;OCL1_07_gtrOC5,99.206%;OCL1_09_gtrOC7,99.708%	OCL1_08_gtrOC6	0		0 / 9 (0%)		0
GCA_002142955.1_ASM214295v1_genomic	OCL1		Good	?-	1	0.9811	n/a	8 / 9 (88.9%)	OCL1_01_gtrOC1,97.643%;OCL1_02_gtrOC2,99.417%;OCL1_03_pda1,100.0%;OCL1_04_gtrOC3,98.824%;OCL1_05_gtrOC4,99.13%;OCL1_06_orf1(ghy),97.98%;OCL1_07_gtrOC5,99.206%;OCL1_09_gtrOC7,99.708%	OCL1_08_gtrOC6	0		0 / 9 (0%)		0
GCA_002143015.1_ASM214301v1_genomic	OCL1		Good	?-	1	0.9811	n/a	8 / 9 (88.9%)	OCL1_01_gtrOC1,97.643%;OCL1_02_gtrOC2,99.417%;OCL1_03_pda1,100.0%;OCL1_04_gtrOC3,98.824%;OCL1_05_gtrOC4,99.13%;OCL1_06_orf1(ghy),97.98%;OCL1_07_gtrOC5,99.206%;OCL1_09_gtrOC7,99.708%	OCL1_08_gtrOC6	0		0 / 9 (0%)		0
GCA_002143035.1_ASM214303v1_genomic	OCL1		Good	?-	1	0.9811	n/a	8 / 9 (88.9%)	OCL1_01_gtrOC1,97.643%;OCL1_02_gtrOC2,99.417%;OCL1_03_pda1,100.0%;OCL1_04_gtrOC3,98.824%;OCL1_05_gtrOC4,99.13%;OCL1_06_orf1(ghy),97.98%;OCL1_07_gtrOC5,99.206%;OCL1_09_gtrOC7,99.708%	OCL1_08_gtrOC6	0		0 / 9 (0%)		0
GCA_002143045.1_ASM214304v1_genomic	OCL1		Good	?-	1	0.9811	n/a	8 / 9 (88.9%)	OCL1_01_gtrOC1,97.643%;OCL1_02_gtrOC2,99.417%;OCL1_03_pda1,100.0%;OCL1_04_gtrOC3,98.824%;OCL1_05_gtrOC4,99.13%;OCL1_06_orf1(ghy),97.98%;OCL1_07_gtrOC5,99.206%;OCL1_09_gtrOC7,99.708%	OCL1_08_gtrOC6	0		0 / 9 (0%)		0
GCA_002143095.1_ASM214309v1_genomic	OCL1		Good	?-	1	0.9811	n/a	8 / 9 (88.9%)	OCL1_01_gtrOC1,97.643%;OCL1_02_gtrOC2,99.417%;OCL1_03_pda1,100.0%;OCL1_04_gtrOC3,98.824%;OCL1_05_gtrOC4,99.13%;OCL1_06_orf1(ghy),97.98%;OCL1_07_gtrOC5,99.206%;OCL1_09_gtrOC7,99.708%	OCL1_08_gtrOC6	0		0 / 9 (0%)		0
GCA_002143105.1_ASM214310v1_genomic	OCL1		Good	?-	1	0.9811	n/a	8 / 9 (88.9%)	OCL1_01_gtrOC1,97.643%;OCL1_02_gtrOC2,99.417%;OCL1_03_pda1,100.0%;OCL1_04_gtrOC3,98.824%;OCL1_05_gtrOC4,99.13%;OCL1_06_orf1(ghy),97.98%;OCL1_07_gtrOC5,99.206%;OCL1_09_gtrOC7,99.708%	OCL1_08_gtrOC6	0		0 / 9 (0%)		0
GCA_002143145.1_ASM214314v1_genomic	OCL10		Good	?-	1	0.9998	n/a	10 / 11 (90.9%)	OCL10_01_gtrOC1,100.0%;OCL10_02_gtrOC2,100.0%;OCL10_03_pda1,100.0%;OCL10_04_gtrOC3,99.609%;OCL10_05_gtrOC4,100.0%;OCL10_06_orf1(ghy),100.0%;OCL10_07_gtrOC29,100.0%;OCL10_08_gtrOC30,100.0%;OCL10_10_glf,100.0%;OCL10_11_gtrOC7,100.0%	OCL10_09_orf3	0		0 / 11 (0%)		0
GCA_002143335.1_ASM214333v1_genomic	OCL1		Good	?-	1	0.9811	n/a	8 / 9 (88.9%)	OCL1_01_gtrOC1,97.643%;OCL1_02_gtrOC2,99.417%;OCL1_03_pda1,100.0%;OCL1_04_gtrOC3,98.824%;OCL1_05_gtrOC4,99.13%;OCL1_06_orf1(ghy),97.98%;OCL1_07_gtrOC5,99.206%;OCL1_09_gtrOC7,99.708%	OCL1_08_gtrOC6	0		0 / 9 (0%)		0
GCA_002143405.1_ASM214340v1_genomic	OCL1		Good	?-	1	0.9811	n/a	8 / 9 (88.9%)	OCL1_01_gtrOC1,97.643%;OCL1_02_gtrOC2,99.417%;OCL1_03_pda1,100.0%;OCL1_04_gtrOC3,98.824%;OCL1_05_gtrOC4,99.13%;OCL1_06_orf1(ghy),97.98%;OCL1_07_gtrOC5,99.206%;OCL1_09_gtrOC7,99.708%	OCL1_08_gtrOC6	0		0 / 9 (0%)		0
GCA_002143625.1_ASM214362v1_genomic	OCL1		Good	?-	1	0.9811	n/a	8 / 9 (88.9%)	OCL1_01_gtrOC1,97.643%;OCL1_02_gtrOC2,99.417%;OCL1_03_pda1,100.0%;OCL1_04_gtrOC3,98.824%;OCL1_05_gtrOC4,99.13%;OCL1_06_orf1(ghy),97.98%;OCL1_07_gtrOC5,99.206%;OCL1_09_gtrOC7,99.708%	OCL1_08_gtrOC6	0		0 / 9 (0%)		0
GCA_002143675.1_ASM214367v1_genomic	OCL1		Good	?-	1	0.9811	n/a	8 / 9 (88.9%)	OCL1_01_gtrOC1,97.643%;OCL1_02_gtrOC2,99.417%;OCL1_03_pda1,100.0%;OCL1_04_gtrOC3,98.824%;OCL1_05_gtrOC4,99.13%;OCL1_06_orf1(ghy),97.98%;OCL1_07_gtrOC5,99.206%;OCL1_09_gtrOC7,99.708%	OCL1_08_gtrOC6	0		0 / 9 (0%)		0
GCA_002143785.1_ASM214378v1_genomic	OCL1		Good	?-	1	0.981	n/a	8 / 9 (88.9%)	OCL1_01_gtrOC1,97.643%;OCL1_02_gtrOC2,99.417%;OCL1_03_pda1,100.0%;OCL1_04_gtrOC3,98.824%;OCL1_05_gtrOC4,99.13%;OCL1_06_orf1(ghy),97.98%;OCL1_07_gtrOC5,99.206%;OCL1_09_gtrOC7,99.708%	OCL1_08_gtrOC6	0		0 / 9 (0%)		0
GCA_002143835.1_ASM214383v1_genomic	OCL1		Good	?-	1	0.9812	n/a	8 / 9 (88.9%)	OCL1_01_gtrOC1,97.643%;OCL1_03_pda1,100.0%;OCL1_04_gtrOC3,98.824%;OCL1_05_gtrOC4,99.13%;OCL1_06_orf1(ghy),97.98%;OCL1_07_gtrOC5,99.206%;OCL1_08_gtrOC6,98.065%;OCL1_09_gtrOC7,99.708%	OCL1_02_gtrOC2	0		0 / 9 (0%)		0
GCA_002144685.1_ASM214468v1_genomic	OCL1		Good	?-	1	0.9811	n/a	8 / 9 (88.9%)	OCL1_01_gtrOC1,97.643%;OCL1_02_gtrOC2,99.417%;OCL1_03_pda1,100.0%;OCL1_04_gtrOC3,98.824%;OCL1_05_gtrOC4,99.13%;OCL1_06_orf1(ghy),97.98%;OCL1_07_gtrOC5,99.206%;OCL1_09_gtrOC7,99.708%	OCL1_08_gtrOC6	0		0 / 9 (0%)		0
GCA_002145175.1_ASM214517v1_genomic	OCL1		Good	?-	1	0.9811	n/a	8 / 9 (88.9%)	OCL1_01_gtrOC1,97.643%;OCL1_02_gtrOC2,99.417%;OCL1_03_pda1,100.0%;OCL1_04_gtrOC3,98.824%;OCL1_05_gtrOC4,99.13%;OCL1_06_orf1(ghy),97.98%;OCL1_07_gtrOC5,99.206%;OCL1_09_gtrOC7,99.708%	OCL1_08_gtrOC6	0		0 / 9 (0%)		0
GCA_002145435.1_ASM214543v1_genomic	OCL1		Good	?-	1	0.9811	n/a	8 / 9 (88.9%)	OCL1_01_gtrOC1,97.643%;OCL1_02_gtrOC2,99.417%;OCL1_03_pda1,100.0%;OCL1_04_gtrOC3,98.824%;OCL1_05_gtrOC4,99.13%;OCL1_06_orf1(ghy),97.98%;OCL1_07_gtrOC5,99.206%;OCL1_09_gtrOC7,99.708%	OCL1_08_gtrOC6	0		0 / 9 (0%)		0
GCA_002182345.1_ASM218234v1_genomic	OCL10		Good	?-	1	0.9998	n/a	10 / 11 (90.9%)	OCL10_01_gtrOC1,100.0%;OCL10_02_gtrOC2,100.0%;OCL10_03_pda1,100.0%;OCL10_04_gtrOC3,99.609%;OCL10_05_gtrOC4,100.0%;OCL10_06_orf1(ghy),100.0%;OCL10_07_gtrOC29,100.0%;OCL10_08_gtrOC30,100.0%;OCL10_10_glf,100.0%;OCL10_11_gtrOC7,100.0%	OCL10_09_orf3	0		0 / 11 (0%)		0
GCA_002182385.1_ASM218238v1_genomic	OCL1		Good	?-	1	0.981	n/a	7 / 9 (77.8%)	OCL1_01_gtrOC1,97.643%;OCL1_02_gtrOC2,99.417%;OCL1_03_pda1,100.0%;OCL1_04_gtrOC3,98.824%;OCL1_05_gtrOC4,99.13%;OCL1_07_gtrOC5,99.206%;OCL1_09_gtrOC7,99.708%	OCL1_06_orf1(ghy);OCL1_08_gtrOC6	0		0 / 9 (0%)		0
GCA_002182625.1_ASM218262v1_genomic	OCL1		Good	?-	1	0.9811	n/a	8 / 9 (88.9%)	OCL1_01_gtrOC1,97.643%;OCL1_02_gtrOC2,99.417%;OCL1_03_pda1,100.0%;OCL1_04_gtrOC3,98.824%;OCL1_05_gtrOC4,99.13%;OCL1_06_orf1(ghy),97.98%;OCL1_07_gtrOC5,99.206%;OCL1_09_gtrOC7,99.708%	OCL1_08_gtrOC6	0		0 / 9 (0%)		0
GCA_002182695.1_ASM218269v1_genomic	OCL1		Good	?-	1	0.9811	n/a	8 / 9 (88.9%)	OCL1_01_gtrOC1,97.643%;OCL1_02_gtrOC2,99.417%;OCL1_03_pda1,100.0%;OCL1_04_gtrOC3,98.824%;OCL1_05_gtrOC4,99.13%;OCL1_06_orf1(ghy),97.98%;OCL1_07_gtrOC5,99.206%;OCL1_09_gtrOC7,99.708%	OCL1_08_gtrOC6	0		0 / 9 (0%)		0
GCA_002182705.1_ASM218270v1_genomic	OCL1		Good	?-	1	0.9811	n/a	8 / 9 (88.9%)	OCL1_01_gtrOC1,97.643%;OCL1_02_gtrOC2,99.417%;OCL1_03_pda1,100.0%;OCL1_04_gtrOC3,98.824%;OCL1_05_gtrOC4,99.13%;OCL1_06_orf1(ghy),97.98%;OCL1_07_gtrOC5,99.206%;OCL1_09_gtrOC7,99.708%	OCL1_08_gtrOC6	0		0 / 9 (0%)		0
GCA_002182725.1_ASM218272v1_genomic	OCL1		Good	?-	1	0.9811	n/a	8 / 9 (88.9%)	OCL1_01_gtrOC1,97.643%;OCL1_02_gtrOC2,99.417%;OCL1_03_pda1,100.0%;OCL1_04_gtrOC3,98.824%;OCL1_05_gtrOC4,99.13%;OCL1_06_orf1(ghy),97.98%;OCL1_07_gtrOC5,99.206%;OCL1_09_gtrOC7,99.708%	OCL1_08_gtrOC6	0		0 / 9 (0%)		0
GCA_002182785.1_ASM218278v1_genomic	OCL1		Good	?-	1	0.9811	n/a	8 / 9 (88.9%)	OCL1_01_gtrOC1,97.643%;OCL1_02_gtrOC2,99.417%;OCL1_03_pda1,100.0%;OCL1_04_gtrOC3,98.824%;OCL1_05_gtrOC4,99.13%;OCL1_06_orf1(ghy),97.98%;OCL1_07_gtrOC5,99.206%;OCL1_09_gtrOC7,99.708%	OCL1_08_gtrOC6	0		0 / 9 (0%)		0
GCA_002182795.1_ASM218279v1_genomic	OCL1		Good	?-	1	0.9811	n/a	8 / 9 (88.9%)	OCL1_01_gtrOC1,97.643%;OCL1_02_gtrOC2,99.417%;OCL1_03_pda1,100.0%;OCL1_04_gtrOC3,98.824%;OCL1_05_gtrOC4,99.13%;OCL1_06_orf1(ghy),97.98%;OCL1_07_gtrOC5,99.206%;OCL1_09_gtrOC7,99.708%	OCL1_08_gtrOC6	0		0 / 9 (0%)		0
GCA_002182805.1_ASM218280v1_genomic	OCL1		Good	?-	1	0.9811	n/a	8 / 9 (88.9%)	OCL1_01_gtrOC1,97.643%;OCL1_02_gtrOC2,99.417%;OCL1_03_pda1,100.0%;OCL1_04_gtrOC3,98.824%;OCL1_05_gtrOC4,99.13%;OCL1_06_orf1(ghy),97.98%;OCL1_07_gtrOC5,99.206%;OCL1_09_gtrOC7,99.708%	OCL1_08_gtrOC6	0		0 / 9 (0%)		0
GCA_002182845.1_ASM218284v1_genomic	OCL1		Good	?-	1	0.9811	n/a	8 / 9 (88.9%)	OCL1_01_gtrOC1,97.643%;OCL1_02_gtrOC2,99.417%;OCL1_03_pda1,100.0%;OCL1_04_gtrOC3,98.824%;OCL1_05_gtrOC4,99.13%;OCL1_06_orf1(ghy),97.98%;OCL1_07_gtrOC5,99.206%;OCL1_09_gtrOC7,99.708%	OCL1_08_gtrOC6	0		0 / 9 (0%)		0
GCA_002182925.1_ASM218292v1_genomic	OCL1		Good	?-	1	0.9811	n/a	8 / 9 (88.9%)	OCL1_01_gtrOC1,97.643%;OCL1_02_gtrOC2,99.417%;OCL1_03_pda1,100.0%;OCL1_04_gtrOC3,98.824%;OCL1_05_gtrOC4,99.13%;OCL1_06_orf1(ghy),97.98%;OCL1_07_gtrOC5,99.206%;OCL1_09_gtrOC7,99.708%	OCL1_08_gtrOC6	0		0 / 9 (0%)		0
GCA_002183035.1_ASM218303v1_genomic	OCL1		Good	?-	1	0.9811	n/a	8 / 9 (88.9%)	OCL1_01_gtrOC1,97.643%;OCL1_02_gtrOC2,99.417%;OCL1_03_pda1,100.0%;OCL1_04_gtrOC3,98.824%;OCL1_05_gtrOC4,99.13%;OCL1_06_orf1(ghy),97.98%;OCL1_07_gtrOC5,99.206%;OCL1_09_gtrOC7,99.708%	OCL1_08_gtrOC6	0		0 / 9 (0%)		0
GCA_002183085.1_ASM218308v1_genomic	OCL3		Good	?-	1	0.9844	n/a	8 / 9 (88.9%)	OCL3_01_gtrOC1,98.316%;OCL3_02_gtrOC2,99.708%;OCL3_03_pda1,98.81%;OCL3_04_gtrOC3,98.814%;OCL3_05_gtrOC4,98.261%;OCL3_06_orf1(ghy),97.651%;OCL3_07_gtrOC8,100.0%;OCL3_08_gtrOC10,100.0%	OCL3_09_gtrOC11	0		0 / 9 (0%)		0
GCA_002183165.1_ASM218316v1_genomic	OCL3		Good	?-	1	0.9843	n/a	8 / 9 (88.9%)	OCL3_01_gtrOC1,98.316%;OCL3_02_gtrOC2,99.708%;OCL3_03_pda1,98.81%;OCL3_04_gtrOC3,98.755%;OCL3_05_gtrOC4,98.261%;OCL3_06_orf1(ghy),97.651%;OCL3_07_gtrOC8,100.0%;OCL3_08_gtrOC10,100.0%	OCL3_09_gtrOC11	0		0 / 9 (0%)		0
GCA_002183405.1_ASM218340v1_genomic	OCL1		Good	?-	1	0.9811	n/a	8 / 9 (88.9%)	OCL1_01_gtrOC1,97.643%;OCL1_02_gtrOC2,99.417%;OCL1_03_pda1,100.0%;OCL1_04_gtrOC3,98.824%;OCL1_05_gtrOC4,99.13%;OCL1_06_orf1(ghy),97.98%;OCL1_07_gtrOC5,99.206%;OCL1_09_gtrOC7,99.708%	OCL1_08_gtrOC6	0		0 / 9 (0%)		0
GCA_002183435.1_ASM218343v1_genomic	OCL3		Good	?-	1	0.9844	n/a	8 / 9 (88.9%)	OCL3_01_gtrOC1,98.316%;OCL3_02_gtrOC2,99.708%;OCL3_03_pda1,98.81%;OCL3_04_gtrOC3,98.814%;OCL3_05_gtrOC4,98.261%;OCL3_06_orf1(ghy),97.651%;OCL3_07_gtrOC8,100.0%;OCL3_08_gtrOC10,100.0%	OCL3_09_gtrOC11	0		0 / 9 (0%)		0
GCA_002183505.1_ASM218350v1_genomic	OCL10		Good	?-	1	0.9998	n/a	10 / 11 (90.9%)	OCL10_01_gtrOC1,100.0%;OCL10_02_gtrOC2,100.0%;OCL10_03_pda1,100.0%;OCL10_04_gtrOC3,99.609%;OCL10_05_gtrOC4,100.0%;OCL10_06_orf1(ghy),100.0%;OCL10_07_gtrOC29,100.0%;OCL10_08_gtrOC30,100.0%;OCL10_10_glf,100.0%;OCL10_11_gtrOC7,100.0%	OCL10_09_orf3	0		0 / 11 (0%)		0
GCA_002183625.1_ASM218362v1_genomic	OCL1		Good	?-	1	0.9811	n/a	8 / 9 (88.9%)	OCL1_01_gtrOC1,97.643%;OCL1_02_gtrOC2,99.417%;OCL1_03_pda1,100.0%;OCL1_04_gtrOC3,98.824%;OCL1_05_gtrOC4,99.13%;OCL1_06_orf1(ghy),97.98%;OCL1_07_gtrOC5,99.206%;OCL1_09_gtrOC7,99.708%	OCL1_08_gtrOC6	0		0 / 9 (0%)		0
GCA_002183705.1_ASM218370v1_genomic	OCL1		Good	?-	1	0.9811	n/a	8 / 9 (88.9%)	OCL1_01_gtrOC1,97.643%;OCL1_02_gtrOC2,99.417%;OCL1_03_pda1,100.0%;OCL1_04_gtrOC3,98.824%;OCL1_05_gtrOC4,99.13%;OCL1_06_orf1(ghy),97.98%;OCL1_07_gtrOC5,99.206%;OCL1_09_gtrOC7,99.708%	OCL1_08_gtrOC6	0		0 / 9 (0%)		0
GCA_002183725.1_ASM218372v1_genomic	OCL1		Good	?-	1	0.9811	n/a	8 / 9 (88.9%)	OCL1_01_gtrOC1,97.643%;OCL1_02_gtrOC2,99.417%;OCL1_03_pda1,100.0%;OCL1_04_gtrOC3,98.824%;OCL1_05_gtrOC4,99.13%;OCL1_06_orf1(ghy),97.98%;OCL1_07_gtrOC5,99.206%;OCL1_09_gtrOC7,99.708%	OCL1_08_gtrOC6	0		0 / 9 (0%)		0
GCA_002183805.1_ASM218380v1_genomic	OCL1		Good	?-	1	0.9811	n/a	8 / 9 (88.9%)	OCL1_01_gtrOC1,97.643%;OCL1_02_gtrOC2,99.417%;OCL1_03_pda1,100.0%;OCL1_04_gtrOC3,98.824%;OCL1_05_gtrOC4,99.13%;OCL1_06_orf1(ghy),97.98%;OCL1_07_gtrOC5,99.206%;OCL1_09_gtrOC7,99.708%	OCL1_08_gtrOC6	0		0 / 9 (0%)		0
GCA_002183855.1_ASM218385v1_genomic	OCL1		Good	?-	1	0.9811	n/a	8 / 9 (88.9%)	OCL1_01_gtrOC1,97.643%;OCL1_02_gtrOC2,99.417%;OCL1_03_pda1,100.0%;OCL1_04_gtrOC3,98.824%;OCL1_05_gtrOC4,99.13%;OCL1_06_orf1(ghy),97.98%;OCL1_07_gtrOC5,99.206%;OCL1_09_gtrOC7,99.708%	OCL1_08_gtrOC6	0		0 / 9 (0%)		0
GCA_002183955.1_ASM218395v1_genomic	OCL3		Good	?-	1	0.9845	n/a	8 / 9 (88.9%)	OCL3_01_gtrOC1,98.316%;OCL3_02_gtrOC2,99.708%;OCL3_03_pda1,98.81%;OCL3_04_gtrOC3,98.814%;OCL3_05_gtrOC4,98.261%;OCL3_06_orf1(ghy),97.938%;OCL3_07_gtrOC8,100.0%;OCL3_08_gtrOC10,100.0%	OCL3_09_gtrOC11	0		0 / 9 (0%)		0
GCA_002184005.1_ASM218400v1_genomic	OCL1		Good	?-	1	0.9811	n/a	8 / 9 (88.9%)	OCL1_01_gtrOC1,97.643%;OCL1_02_gtrOC2,99.417%;OCL1_03_pda1,100.0%;OCL1_04_gtrOC3,98.824%;OCL1_05_gtrOC4,99.13%;OCL1_06_orf1(ghy),97.98%;OCL1_07_gtrOC5,99.206%;OCL1_09_gtrOC7,99.708%	OCL1_08_gtrOC6	0		0 / 9 (0%)		0
GCA_002184025.1_ASM218402v1_genomic	OCL1		Good	?-	1	0.9811	n/a	8 / 9 (88.9%)	OCL1_01_gtrOC1,97.643%;OCL1_02_gtrOC2,99.417%;OCL1_03_pda1,100.0%;OCL1_04_gtrOC3,98.824%;OCL1_05_gtrOC4,99.13%;OCL1_06_orf1(ghy),97.98%;OCL1_07_gtrOC5,99.206%;OCL1_09_gtrOC7,99.708%	OCL1_08_gtrOC6	0		0 / 9 (0%)		0
GCA_002184035.1_ASM218403v1_genomic	OCL3		Good	?-	1	0.9844	n/a	8 / 9 (88.9%)	OCL3_01_gtrOC1,98.316%;OCL3_02_gtrOC2,99.708%;OCL3_03_pda1,98.81%;OCL3_04_gtrOC3,98.814%;OCL3_05_gtrOC4,98.261%;OCL3_06_orf1(ghy),97.651%;OCL3_07_gtrOC8,100.0%;OCL3_08_gtrOC10,100.0%	OCL3_09_gtrOC11	0		0 / 9 (0%)		0
GCA_002184365.1_ASM218436v1_genomic	OCL10		Good	?-	1	0.9998	n/a	10 / 11 (90.9%)	OCL10_01_gtrOC1,100.0%;OCL10_02_gtrOC2,100.0%;OCL10_03_pda1,100.0%;OCL10_04_gtrOC3,99.609%;OCL10_05_gtrOC4,100.0%;OCL10_06_orf1(ghy),100.0%;OCL10_07_gtrOC29,100.0%;OCL10_08_gtrOC30,100.0%;OCL10_10_glf,100.0%;OCL10_11_gtrOC7,100.0%	OCL10_09_orf3	0		0 / 11 (0%)		0
GCA_002184385.1_ASM218438v1_genomic	OCL1		Good	?-	1	0.9811	n/a	8 / 9 (88.9%)	OCL1_01_gtrOC1,97.643%;OCL1_02_gtrOC2,99.417%;OCL1_03_pda1,100.0%;OCL1_04_gtrOC3,98.824%;OCL1_05_gtrOC4,99.13%;OCL1_06_orf1(ghy),97.98%;OCL1_07_gtrOC5,99.206%;OCL1_09_gtrOC7,99.708%	OCL1_08_gtrOC6	0		0 / 9 (0%)		0
GCA_002184565.1_ASM218456v1_genomic	OCL1		Good	?-	1	0.9811	n/a	8 / 9 (88.9%)	OCL1_01_gtrOC1,97.643%;OCL1_02_gtrOC2,99.417%;OCL1_03_pda1,100.0%;OCL1_04_gtrOC3,98.824%;OCL1_05_gtrOC4,99.13%;OCL1_06_orf1(ghy),97.98%;OCL1_07_gtrOC5,99.206%;OCL1_09_gtrOC7,99.708%	OCL1_08_gtrOC6	0		0 / 9 (0%)		0
GCA_002212305.1_ASM221230v1_genomic	OCL1		Good	?-	1	0.9812	n/a	8 / 9 (88.9%)	OCL1_01_gtrOC1,97.643%;OCL1_02_gtrOC2,99.417%;OCL1_03_pda1,100.0%;OCL1_04_gtrOC3,98.824%;OCL1_05_gtrOC4,99.13%;OCL1_06_orf1(ghy),97.98%;OCL1_07_gtrOC5,99.206%;OCL1_09_gtrOC7,99.708%	OCL1_08_gtrOC6	0		0 / 9 (0%)		0
GCA_002212395.1_ASM221239v1_genomic	OCL1		Good	?-	0.9946	0.981	n/a	8 / 9 (88.9%)	OCL1_01_gtrOC1,97.643%;OCL1_02_gtrOC2,99.417%;OCL1_03_pda1,100.0%;OCL1_04_gtrOC3,98.824%;OCL1_05_gtrOC4,99.13%;OCL1_06_orf1(ghy),97.98%;OCL1_07_gtrOC5,99.206%;OCL1_08_gtrOC6,98.065%	OCL1_09_gtrOC7	0		0 / 9 (0%)		0
GCA_002212475.1_ASM221247v1_genomic	OCL1		Good	?-	1	0.9813	n/a	8 / 9 (88.9%)	OCL1_01_gtrOC1,97.643%;OCL1_03_pda1,100.0%;OCL1_04_gtrOC3,98.824%;OCL1_05_gtrOC4,99.13%;OCL1_06_orf1(ghy),97.98%;OCL1_07_gtrOC5,99.206%;OCL1_08_gtrOC6,98.065%;OCL1_09_gtrOC7,99.708%	OCL1_02_gtrOC2	0		0 / 9 (0%)		0
GCA_002212625.1_ASM221262v1_genomic	OCL1		Good	?-	1	0.9814	n/a	8 / 9 (88.9%)	OCL1_01_gtrOC1,97.643%;OCL1_02_gtrOC2,99.417%;OCL1_03_pda1,100.0%;OCL1_04_gtrOC3,98.824%;OCL1_05_gtrOC4,99.13%;OCL1_06_orf1(ghy),97.98%;OCL1_07_gtrOC5,99.206%;OCL1_08_gtrOC6,98.065%	OCL1_09_gtrOC7	0		0 / 9 (0%)		0
GCA_002212685.1_ASM221268v1_genomic	OCL1		Good	?-	1	0.9812	n/a	8 / 9 (88.9%)	OCL1_01_gtrOC1,97.643%;OCL1_02_gtrOC2,99.417%;OCL1_03_pda1,100.0%;OCL1_04_gtrOC3,98.824%;OCL1_05_gtrOC4,99.13%;OCL1_06_orf1(ghy),97.98%;OCL1_07_gtrOC5,99.206%;OCL1_08_gtrOC6,98.065%	OCL1_09_gtrOC7	0		0 / 9 (0%)		0
GCA_002238075.1_ASM223807v1_genomic	OCL1		Good	?-	1	0.9811	n/a	8 / 9 (88.9%)	OCL1_01_gtrOC1,97.643%;OCL1_02_gtrOC2,99.417%;OCL1_03_pda1,100.0%;OCL1_04_gtrOC3,98.824%;OCL1_05_gtrOC4,99.13%;OCL1_06_orf1(ghy),97.98%;OCL1_07_gtrOC5,99.206%;OCL1_09_gtrOC7,99.708%	OCL1_08_gtrOC6	0		0 / 9 (0%)		0
GCA_002241095.1_ASM224109v1_genomic	OCL1		Good	?-	1	0.9814	n/a	8 / 9 (88.9%)	OCL1_01_gtrOC1,97.643%;OCL1_02_gtrOC2,99.417%;OCL1_03_pda1,100.0%;OCL1_04_gtrOC3,98.824%;OCL1_05_gtrOC4,99.13%;OCL1_06_orf1(ghy),97.98%;OCL1_07_gtrOC5,99.206%;OCL1_08_gtrOC6,98.065%	OCL1_09_gtrOC7	0		0 / 9 (0%)		0
GCA_002250465.1_ASM225046v1_genomic	OCL10		Good	?-	1	0.9998	n/a	10 / 11 (90.9%)	OCL10_01_gtrOC1,100.0%;OCL10_02_gtrOC2,100.0%;OCL10_03_pda1,100.0%;OCL10_04_gtrOC3,99.609%;OCL10_05_gtrOC4,100.0%;OCL10_06_orf1(ghy),100.0%;OCL10_07_gtrOC29,100.0%;OCL10_08_gtrOC30,100.0%;OCL10_09_orf3,99.643%;OCL10_11_gtrOC7,100.0%	OCL10_10_glf	0		0 / 11 (0%)		0
GCA_002261505.1_ASM226150v1_genomic	OCL1		Good	?-	0.9896	0.9809	n/a	8 / 9 (88.9%)	OCL1_01_gtrOC1,97.643%;OCL1_02_gtrOC2,99.417%;OCL1_03_pda1,100.0%;OCL1_04_gtrOC3,98.824%;OCL1_05_gtrOC4,99.13%;OCL1_06_orf1(ghy),97.98%;OCL1_07_gtrOC5,99.206%;OCL1_09_gtrOC7,99.689%	OCL1_08_gtrOC6	0		0 / 9 (0%)		0
GCA_002261535.1_ASM226153v1_genomic	OCL1		Good	?-	0.9934	0.9812	n/a	8 / 9 (88.9%)	OCL1_01_gtrOC1,97.643%;OCL1_02_gtrOC2,99.417%;OCL1_03_pda1,100.0%;OCL1_04_gtrOC3,98.824%;OCL1_05_gtrOC4,99.13%;OCL1_06_orf1(ghy),97.98%;OCL1_07_gtrOC5,99.206%;OCL1_09_gtrOC7,99.679%	OCL1_08_gtrOC6	0		0 / 9 (0%)		0
GCA_002321775.1_ASM232177v1_genomic	OCL6		Good	?-	1	0.989	n/a	9 / 10 (90%)	OCL6_01_gtrOC1",99.662%;OCL6_02_pda2,99.153%;OCL6_03_gtrOC18,97.561%;OCL6_05_rmlB,99.719%;OCL6_06_rmlD,99.688%;OCL6_07_rmlA,100.0%;OCL6_08_rmlC,100.0%;OCL6_09_gtrOC20,99.62%;OCL6_10_gtrOC21,99.361%	OCL6_04_gtrOC19a	0		0 / 10 (0%)		0
GCA_002341785.1_ASM234178v1_genomic	OCL5		Good	?-	0.9939	0.9984	n/a	7 / 9 (77.8%)	OCL5_02_pda2a,100.0%;OCL5_03_gtrOC13,100.0%;OCL5_04_gtrOC14,99.417%;OCL5_05_gtrOC15,100.0%;OCL5_07_htrL,99.649%;OCL5_08_gtrOC19,99.357%;OCL5_09_gtrOC17,99.696%	OCL5_01_gtrOC1;OCL5_06_atrOC1	0		0 / 9 (0%)		0
GCA_002573795.1_ASM257379v1_genomic	OCL2		Good	?-	0.9965	0.9999	n/a	8 / 9 (88.9%)	OCL2_01_gtrOC1,100.0%;OCL2_02_gtrOC2,100.0%;OCL2_03_pda1,100.0%;OCL2_04_gtrOC3,100.0%;OCL2_05_gtrOC4,100.0%;OCL2_06_orf1(ghy),100.0%;OCL2_07_gtrOC8,99.632%;OCL2_08_wecB,100.0%	OCL2_09_gtrOC9	0		0 / 9 (0%)		0
GCA_002634325.1_ASM263432v1_genomic	OCL1		Good	?-	0.985	0.9815	n/a	7 / 9 (77.8%)	OCL1_01_gtrOC1,97.643%;OCL1_02_gtrOC2,99.417%;OCL1_03_pda1,100.0%;OCL1_04_gtrOC3,98.824%;OCL1_05_gtrOC4,99.13%;OCL1_06_orf1(ghy),97.98%;OCL1_07_gtrOC5,99.206%	OCL1_08_gtrOC6;OCL1_09_gtrOC7	0		0 / 9 (0%)		0
GCA_002634345.1_ASM263434v1_genomic	OCL1		Good	?-	1	0.9812	n/a	8 / 9 (88.9%)	OCL1_01_gtrOC1,97.643%;OCL1_02_gtrOC2,99.417%;OCL1_03_pda1,100.0%;OCL1_04_gtrOC3,98.824%;OCL1_05_gtrOC4,99.13%;OCL1_06_orf1(ghy),97.98%;OCL1_07_gtrOC5,99.206%;OCL1_09_gtrOC7,99.708%	OCL1_08_gtrOC6	0		0 / 9 (0%)		0
GCA_002760705.1_ASM276070v1_genomic	OCL6		Good	?-	1	0.9989	n/a	8 / 10 (80%)	OCL6_01_gtrOC1",98.649%;OCL6_02_pda2,100.0%;OCL6_03_gtrOC18,100.0%;OCL6_04_gtrOC19a,100.0%;OCL6_07_rmlA,99.663%;OCL6_08_rmlC,100.0%;OCL6_09_gtrOC20,100.0%;OCL6_10_gtrOC21,100.0%	OCL6_05_rmlB;OCL6_06_rmlD	0		0 / 10 (0%)		0
GCA_002760725.1_ASM276072v1_genomic	OCL6		Good	?-	0.9627	0.9989	n/a	9 / 10 (90%)	OCL6_01_gtrOC1",98.649%;OCL6_02_pda2,100.0%;OCL6_03_gtrOC18,100.0%;OCL6_04_gtrOC19a,100.0%;OCL6_06_rmlD,100.0%;OCL6_07_rmlA,99.663%;OCL6_08_rmlC,100.0%;OCL6_09_gtrOC20,100.0%;OCL6_10_gtrOC21,100.0%	OCL6_05_rmlB	0		0 / 10 (0%)		0
GCA_002760765.1_ASM276076v1_genomic	OCL6		Good	?-	1	0.9989	n/a	8 / 10 (80%)	OCL6_01_gtrOC1",98.649%;OCL6_02_pda2,100.0%;OCL6_03_gtrOC18,100.0%;OCL6_04_gtrOC19a,100.0%;OCL6_07_rmlA,99.663%;OCL6_08_rmlC,100.0%;OCL6_09_gtrOC20,100.0%;OCL6_10_gtrOC21,100.0%	OCL6_05_rmlB;OCL6_06_rmlD	0		0 / 10 (0%)		0
GCA_002760795.1_ASM276079v1_genomic	OCL6		Good	?-	1	0.9989	n/a	9 / 10 (90%)	OCL6_01_gtrOC1",98.649%;OCL6_02_pda2,100.0%;OCL6_03_gtrOC18,100.0%;OCL6_04_gtrOC19a,100.0%;OCL6_06_rmlD,100.0%;OCL6_07_rmlA,99.663%;OCL6_08_rmlC,100.0%;OCL6_09_gtrOC20,100.0%;OCL6_10_gtrOC21,100.0%	OCL6_05_rmlB	0		0 / 10 (0%)		0
GCA_002760825.1_ASM276082v1_genomic	OCL6		Good	?-	1	0.9989	n/a	8 / 10 (80%)	OCL6_01_gtrOC1",98.649%;OCL6_02_pda2,100.0%;OCL6_03_gtrOC18,100.0%;OCL6_04_gtrOC19a,100.0%;OCL6_07_rmlA,99.663%;OCL6_08_rmlC,100.0%;OCL6_09_gtrOC20,100.0%;OCL6_10_gtrOC21,100.0%	OCL6_05_rmlB;OCL6_06_rmlD	0		0 / 10 (0%)		0
GCA_002837885.3_ASM283788v3_genomic	OCL2		Good	?-	1	0.9998	n/a	7 / 9 (77.8%)	OCL2_01_gtrOC1,100.0%;OCL2_02_gtrOC2,100.0%;OCL2_03_pda1,100.0%;OCL2_04_gtrOC3,100.0%;OCL2_05_gtrOC4,100.0%;OCL2_06_orf1(ghy),100.0%;OCL2_07_gtrOC8,100.0%	OCL2_08_wecB;OCL2_09_gtrOC9	0		0 / 9 (0%)		0
GCA_002837905.2_ASM283790v2_genomic	OCL2		Good	?-	1	0.9998	n/a	7 / 9 (77.8%)	OCL2_01_gtrOC1,100.0%;OCL2_02_gtrOC2,100.0%;OCL2_03_pda1,100.0%;OCL2_04_gtrOC3,100.0%;OCL2_05_gtrOC4,100.0%;OCL2_06_orf1(ghy),100.0%;OCL2_07_gtrOC8,100.0%	OCL2_08_wecB;OCL2_09_gtrOC9	0		0 / 9 (0%)		0
GCA_002927855.1_ASM292785v1_genomic	OCL6		Good	?-	1	0.9999	n/a	9 / 10 (90%)	OCL6_01_gtrOC1",100.0%;OCL6_02_pda2,100.0%;OCL6_03_gtrOC18,100.0%;OCL6_04_gtrOC19a,100.0%;OCL6_05_rmlB,100.0%;OCL6_06_rmlD,100.0%;OCL6_07_rmlA,100.0%;OCL6_08_rmlC,100.0%;OCL6_10_gtrOC21,99.681%	OCL6_09_gtrOC20	0		0 / 10 (0%)		0
GCA_002927995.1_ASM292799v1_genomic	OCL2		Good	?-	0.9813	0.9998	n/a	8 / 9 (88.9%)	OCL2_02_gtrOC2,100.0%;OCL2_03_pda1,100.0%;OCL2_04_gtrOC3,100.0%;OCL2_05_gtrOC4,100.0%;OCL2_06_orf1(ghy),100.0%;OCL2_07_gtrOC8,100.0%;OCL2_08_wecB,100.0%;OCL2_09_gtrOC9,99.612%	OCL2_01_gtrOC1	0		0 / 9 (0%)		0
GCA_002950455.1_ASM295045v1_genomic	OCL3		Good	?-	1	0.9844	n/a	8 / 9 (88.9%)	OCL3_01_gtrOC1,98.316%;OCL3_02_gtrOC2,99.708%;OCL3_03_pda1,98.81%;OCL3_04_gtrOC3,98.814%;OCL3_05_gtrOC4,98.261%;OCL3_06_orf1(ghy),97.651%;OCL3_07_gtrOC8,100.0%;OCL3_08_gtrOC10,100.0%	OCL3_09_gtrOC11	0		0 / 9 (0%)		0
GCA_002950855.1_ASM295085v1_genomic	OCL1		Good	?-	0.9518	0.9802	n/a	8 / 9 (88.9%)	OCL1_01_gtrOC1,97.643%;OCL1_02_gtrOC2,99.417%;OCL1_03_pda1,100.0%;OCL1_04_gtrOC3,98.824%;OCL1_06_orf1(ghy),97.98%;OCL1_07_gtrOC5,99.16%;OCL1_08_gtrOC6,98.305%;OCL1_09_gtrOC7,99.699%	OCL1_05_gtrOC4	0		0 / 9 (0%)		0
GCA_002950925.1_ASM295092v1_genomic	OCL3		Good	?-	0.998	0.9842	n/a	7 / 9 (77.8%)	OCL3_01_gtrOC1,98.316%;OCL3_02_gtrOC2,99.708%;OCL3_03_pda1,98.81%;OCL3_04_gtrOC3,98.814%;OCL3_05_gtrOC4,98.261%;OCL3_06_orf1(ghy),97.651%;OCL3_08_gtrOC10,100.0%	OCL3_07_gtrOC8;OCL3_09_gtrOC11	0		0 / 9 (0%)		0
GCA_002951215.1_ASM295121v1_genomic	OCL3		Good	?-	1	0.9844	n/a	8 / 9 (88.9%)	OCL3_01_gtrOC1,98.316%;OCL3_02_gtrOC2,99.708%;OCL3_03_pda1,98.81%;OCL3_04_gtrOC3,98.814%;OCL3_05_gtrOC4,98.261%;OCL3_06_orf1(ghy),97.651%;OCL3_07_gtrOC8,100.0%;OCL3_08_gtrOC10,100.0%	OCL3_09_gtrOC11	0		0 / 9 (0%)		0
GCA_002951255.1_ASM295125v1_genomic	OCL3		Good	?-	1	0.9844	n/a	8 / 9 (88.9%)	OCL3_01_gtrOC1,98.316%;OCL3_02_gtrOC2,99.708%;OCL3_03_pda1,98.81%;OCL3_04_gtrOC3,98.814%;OCL3_05_gtrOC4,98.261%;OCL3_06_orf1(ghy),97.651%;OCL3_07_gtrOC8,100.0%;OCL3_08_gtrOC10,100.0%	OCL3_09_gtrOC11	0		0 / 9 (0%)		0
GCA_002951335.1_ASM295133v1_genomic	OCL1		Good	?-	1	0.9812	n/a	8 / 9 (88.9%)	OCL1_01_gtrOC1,97.643%;OCL1_02_gtrOC2,99.417%;OCL1_03_pda1,100.0%;OCL1_04_gtrOC3,98.824%;OCL1_05_gtrOC4,99.13%;OCL1_06_orf1(ghy),97.98%;OCL1_07_gtrOC5,99.206%;OCL1_09_gtrOC7,99.708%	OCL1_08_gtrOC6	0		0 / 9 (0%)		0
GCA_002951375.1_ASM295137v1_genomic	OCL1		Good	?-	0.9896	0.9811	n/a	8 / 9 (88.9%)	OCL1_01_gtrOC1,97.643%;OCL1_02_gtrOC2,99.417%;OCL1_03_pda1,100.0%;OCL1_04_gtrOC3,98.824%;OCL1_05_gtrOC4,99.13%;OCL1_06_orf1(ghy),97.98%;OCL1_07_gtrOC5,99.184%;OCL1_08_gtrOC6,98.282%	OCL1_09_gtrOC7	0		0 / 9 (0%)		0
GCA_003007655.1_ASM300765v1_genomic	OCL1		Good	?-	1	0.9812	n/a	8 / 9 (88.9%)	OCL1_01_gtrOC1,97.643%;OCL1_02_gtrOC2,99.417%;OCL1_03_pda1,100.0%;OCL1_04_gtrOC3,98.824%;OCL1_05_gtrOC4,99.13%;OCL1_06_orf1(ghy),97.98%;OCL1_07_gtrOC5,99.206%;OCL1_09_gtrOC7,99.708%	OCL1_08_gtrOC6	0		0 / 9 (0%)		0
GCA_003039235.1_ASM303923v1_genomic	OCL1		Good	?-	1	0.9817	n/a	7 / 9 (77.8%)	OCL1_01_gtrOC1,97.643%;OCL1_02_gtrOC2,99.412%;OCL1_03_pda1,100.0%;OCL1_05_gtrOC4,99.13%;OCL1_07_gtrOC5,99.206%;OCL1_08_gtrOC6,98.065%;OCL1_09_gtrOC7,99.708%	OCL1_04_gtrOC3;OCL1_06_orf1(ghy)	0		0 / 9 (0%)		5	OCL2_08_wecB,100.0%;OCL2_02_gtrOC2,100.0%;OCL2_07_gtrOC8,100.0%;OCL2_09_gtrOC9,100.0%;OCL2_03_pda1,100.0%
GCA_003185755.1_ASM318575v1_genomic	OCL1		Good	?-	0.9949	0.9996	n/a	7 / 9 (77.8%)	OCL1_01_gtrOC1,100.0%;OCL1_02_gtrOC2,100.0%;OCL1_03_pda1,100.0%;OCL1_04_gtrOC3,100.0%;OCL1_06_orf1(ghy),100.0%;OCL1_07_gtrOC5,100.0%;OCL1_09_gtrOC7,100.0%	OCL1_05_gtrOC4;OCL1_08_gtrOC6	0		0 / 9 (0%)		0
GCA_003336005.1_ASM333600v1_genomic	OCL1		Good	?-	1	0.9812	n/a	8 / 9 (88.9%)	OCL1_01_gtrOC1,97.643%;OCL1_02_gtrOC2,99.417%;OCL1_03_pda1,100.0%;OCL1_04_gtrOC3,98.824%;OCL1_05_gtrOC4,99.13%;OCL1_06_orf1(ghy),97.98%;OCL1_07_gtrOC5,99.206%;OCL1_09_gtrOC7,99.708%	OCL1_08_gtrOC6	0		0 / 9 (0%)		0
GCA_003345915.1_ASM334591v1_genomic	OCL1		Good	?-	0.9913	0.9812	n/a	8 / 9 (88.9%)	OCL1_01_gtrOC1,97.643%;OCL1_02_gtrOC2,99.417%;OCL1_03_pda1,100.0%;OCL1_04_gtrOC3,98.824%;OCL1_05_gtrOC4,99.13%;OCL1_06_orf1(ghy),97.98%;OCL1_07_gtrOC5,99.206%;OCL1_08_gtrOC6,98.065%	OCL1_09_gtrOC7	0		0 / 9 (0%)		0
GCA_003345925.1_ASM334592v1_genomic	OCL1		Good	?-	1	0.9778	n/a	8 / 9 (88.9%)	OCL1_01_gtrOC1,98.316%;OCL1_02_gtrOC2,99.417%;OCL1_03_pda1,98.81%;OCL1_04_gtrOC3,97.255%;OCL1_05_gtrOC4,97.681%;OCL1_06_orf1(ghy),97.98%;OCL1_08_gtrOC6,98.288%;OCL1_09_gtrOC7,100.0%	OCL1_07_gtrOC5	0		0 / 9 (0%)		0
GCA_003345965.1_ASM334596v1_genomic	OCL2		Good	?-	1	0.9999	n/a	8 / 9 (88.9%)	OCL2_01_gtrOC1,100.0%;OCL2_02_gtrOC2,100.0%;OCL2_03_pda1,100.0%;OCL2_04_gtrOC3,100.0%;OCL2_05_gtrOC4,100.0%;OCL2_06_orf1(ghy),100.0%;OCL2_07_gtrOC8,100.0%;OCL2_08_wecB,99.746%	OCL2_09_gtrOC9	0		0 / 9 (0%)		0
GCA_003346005.1_ASM334600v1_genomic	OCL2		Good	?-	1	0.9999	n/a	8 / 9 (88.9%)	OCL2_01_gtrOC1,100.0%;OCL2_02_gtrOC2,100.0%;OCL2_03_pda1,100.0%;OCL2_04_gtrOC3,100.0%;OCL2_05_gtrOC4,100.0%;OCL2_06_orf1(ghy),100.0%;OCL2_07_gtrOC8,100.0%;OCL2_08_wecB,99.746%	OCL2_09_gtrOC9	0		0 / 9 (0%)		0
GCA_003352495.1_ASM335249v1_genomic	OCL1		Good	?-	1	0.9812	n/a	8 / 9 (88.9%)	OCL1_01_gtrOC1,97.643%;OCL1_02_gtrOC2,99.417%;OCL1_03_pda1,100.0%;OCL1_04_gtrOC3,98.824%;OCL1_05_gtrOC4,99.13%;OCL1_06_orf1(ghy),97.98%;OCL1_07_gtrOC5,99.206%;OCL1_09_gtrOC7,99.708%	OCL1_08_gtrOC6	0		0 / 9 (0%)		0
GCA_003356125.1_ASM335612v1_genomic	OCL1		Good	?-	1	0.9812	n/a	8 / 9 (88.9%)	OCL1_01_gtrOC1,97.643%;OCL1_03_pda1,100.0%;OCL1_04_gtrOC3,98.824%;OCL1_05_gtrOC4,99.13%;OCL1_06_orf1(ghy),97.98%;OCL1_07_gtrOC5,99.206%;OCL1_08_gtrOC6,98.065%;OCL1_09_gtrOC7,99.708%	OCL1_02_gtrOC2	0		0 / 9 (0%)		0
GCA_003356185.1_ASM335618v1_genomic	OCL1		Good	?-	1	0.9812	n/a	8 / 9 (88.9%)	OCL1_01_gtrOC1,97.643%;OCL1_03_pda1,100.0%;OCL1_04_gtrOC3,98.824%;OCL1_05_gtrOC4,99.13%;OCL1_06_orf1(ghy),97.98%;OCL1_07_gtrOC5,99.206%;OCL1_08_gtrOC6,98.065%;OCL1_09_gtrOC7,99.708%	OCL1_02_gtrOC2	0		0 / 9 (0%)		0
GCA_003356205.1_ASM335620v1_genomic	OCL1		Good	?-	1	0.9812	n/a	8 / 9 (88.9%)	OCL1_01_gtrOC1,97.643%;OCL1_03_pda1,100.0%;OCL1_04_gtrOC3,98.824%;OCL1_05_gtrOC4,99.13%;OCL1_06_orf1(ghy),97.98%;OCL1_07_gtrOC5,99.206%;OCL1_08_gtrOC6,98.065%;OCL1_09_gtrOC7,99.708%	OCL1_02_gtrOC2	0		0 / 9 (0%)		0
GCA_003356225.1_ASM335622v1_genomic	OCL1		Good	?-	1	0.9812	n/a	8 / 9 (88.9%)	OCL1_01_gtrOC1,97.643%;OCL1_03_pda1,100.0%;OCL1_04_gtrOC3,98.824%;OCL1_05_gtrOC4,99.13%;OCL1_06_orf1(ghy),97.98%;OCL1_07_gtrOC5,99.206%;OCL1_08_gtrOC6,98.065%;OCL1_09_gtrOC7,99.708%	OCL1_02_gtrOC2	0		0 / 9 (0%)		0
GCA_003356235.1_ASM335623v1_genomic	OCL1		Good	?-	1	0.9812	n/a	8 / 9 (88.9%)	OCL1_01_gtrOC1,97.643%;OCL1_03_pda1,100.0%;OCL1_04_gtrOC3,98.824%;OCL1_05_gtrOC4,99.13%;OCL1_06_orf1(ghy),97.98%;OCL1_07_gtrOC5,99.206%;OCL1_08_gtrOC6,98.065%;OCL1_09_gtrOC7,99.708%	OCL1_02_gtrOC2	0		0 / 9 (0%)		0
GCA_003356265.1_ASM335626v1_genomic	OCL1		Good	?-	1	0.9812	n/a	8 / 9 (88.9%)	OCL1_01_gtrOC1,97.643%;OCL1_03_pda1,100.0%;OCL1_04_gtrOC3,98.824%;OCL1_05_gtrOC4,99.13%;OCL1_06_orf1(ghy),97.98%;OCL1_07_gtrOC5,99.206%;OCL1_08_gtrOC6,98.065%;OCL1_09_gtrOC7,99.708%	OCL1_02_gtrOC2	0		0 / 9 (0%)		0
GCA_003356285.1_ASM335628v1_genomic	OCL1		Good	?-	1	0.9812	n/a	8 / 9 (88.9%)	OCL1_01_gtrOC1,97.643%;OCL1_03_pda1,100.0%;OCL1_04_gtrOC3,98.824%;OCL1_05_gtrOC4,99.13%;OCL1_06_orf1(ghy),97.98%;OCL1_07_gtrOC5,99.206%;OCL1_08_gtrOC6,98.065%;OCL1_09_gtrOC7,99.708%	OCL1_02_gtrOC2	0		0 / 9 (0%)		0
GCA_003583665.1_ASM358366v1_genomic	OCL7		Good	?-	0.9934	0.9917	n/a	8 / 9 (88.9%)	OCL7_01_gtrOC1",98.649%;OCL7_02_pda2,99.63%;OCL7_03_gtrOC18,100.0%;OCL7_04_gtrOC2,98.319%;OCL7_05_orf,97.321%;OCL7_06_ahy,99.13%;OCL7_07_gtrOC23,99.716%;OCL7_09_gtrOC25,100.0%	OCL7_08_gtrOC24	0		0 / 9 (0%)		0
GCA_003584255.1_ASM358425v1_genomic	OCL13		Good	?-	0.9954	0.9982	n/a	7 / 8 (87.5%)	OCL13_01_gtrOC1,98.986%;OCL13_02_pda2a,100.0%;OCL13_03_gtrOC13,100.0%;OCL13_04_gtrOC14,99.417%;OCL13_05_gtrOC15,100.0%;OCL13_06_htrL,99.476%;OCL13_08_gtrOC17,99.696%	OCL13_07_gtrOC19	0		0 / 8 (0%)		0
GCA_003584305.1_ASM358430v1_genomic	OCL13		Good	?-	0.9585	0.9891	n/a	6 / 8 (75%)	OCL13_01_gtrOC1,98.986%;OCL13_02_pda2a,100.0%;OCL13_03_gtrOC13,100.0%;OCL13_04_gtrOC14,99.417%;OCL13_05_gtrOC15,100.0%;OCL13_08_gtrOC17,99.696%	OCL13_06_htrL;OCL13_07_gtrOC19	0		0 / 8 (0%)		0
GCA_003584315.1_ASM358431v1_genomic	OCL13		Good	?-	0.9926	0.9979	n/a	7 / 8 (87.5%)	OCL13_01_gtrOC1,98.986%;OCL13_02_pda2a,100.0%;OCL13_03_gtrOC13,100.0%;OCL13_04_gtrOC14,99.417%;OCL13_05_gtrOC15,100.0%;OCL13_07_gtrOC19,100.0%;OCL13_08_gtrOC17,99.696%	OCL13_06_htrL	0		0 / 8 (0%)		0
GCA_003595745.1_ASM359574v1_genomic	OCL5		Good	?-	0.9975	0.9981	n/a	7 / 9 (77.8%)	OCL5_01_gtrOC1,100.0%;OCL5_02_pda2a,100.0%;OCL5_03_gtrOC13,100.0%;OCL5_04_gtrOC14,99.417%;OCL5_05_gtrOC15,100.0%;OCL5_06_atrOC1,100.0%;OCL5_09_gtrOC17,99.696%	OCL5_07_htrL;OCL5_08_gtrOC19	0		0 / 9 (0%)		0
GCA_003595755.1_ASM359575v1_genomic	OCL13		Good	?-	0.9614	0.9971	n/a	6 / 8 (75%)	OCL13_01_gtrOC1,98.986%;OCL13_02_pda2a,100.0%;OCL13_03_gtrOC13,100.0%;OCL13_04_gtrOC14,99.417%;OCL13_05_gtrOC15,100.0%;OCL13_08_gtrOC17,99.696%	OCL13_06_htrL;OCL13_07_gtrOC19	0		0 / 8 (0%)		0
GCA_003595815.1_ASM359581v1_genomic	OCL10		Good	?-	1	0.9987	n/a	10 / 11 (90.9%)	OCL10_01_gtrOC1,98.653%;OCL10_02_gtrOC2,100.0%;OCL10_03_pda1,100.0%;OCL10_04_gtrOC3,99.609%;OCL10_05_gtrOC4,100.0%;OCL10_06_orf1(ghy),100.0%;OCL10_07_gtrOC29,100.0%;OCL10_08_gtrOC30,100.0%;OCL10_10_glf,100.0%;OCL10_11_gtrOC7,100.0%	OCL10_09_orf3	0		0 / 11 (0%)		0
GCA_003595865.1_ASM359586v1_genomic	OCL10		Good	?-	1	0.9987	n/a	10 / 11 (90.9%)	OCL10_01_gtrOC1,98.653%;OCL10_02_gtrOC2,100.0%;OCL10_03_pda1,100.0%;OCL10_04_gtrOC3,99.609%;OCL10_05_gtrOC4,100.0%;OCL10_06_orf1(ghy),100.0%;OCL10_07_gtrOC29,100.0%;OCL10_08_gtrOC30,100.0%;OCL10_10_glf,100.0%;OCL10_11_gtrOC7,100.0%	OCL10_09_orf3	0		0 / 11 (0%)		0
GCA_003595875.1_ASM359587v1_genomic	OCL10		Good	?-	0.9696	0.9997	n/a	8 / 11 (72.7%)	OCL10_01_gtrOC1,100.0%;OCL10_02_gtrOC2,100.0%;OCL10_03_pda1,100.0%;OCL10_04_gtrOC3,99.609%;OCL10_05_gtrOC4,100.0%;OCL10_06_orf1(ghy),100.0%;OCL10_09_orf3,99.643%;OCL10_11_gtrOC7,100.0%	OCL10_07_gtrOC29;OCL10_08_gtrOC30;OCL10_10_glf	0		0 / 11 (0%)		0
GCA_003595925.1_ASM359592v1_genomic	OCL13		Good	?-	1	0.9982	n/a	7 / 8 (87.5%)	OCL13_01_gtrOC1,98.986%;OCL13_02_pda2a,100.0%;OCL13_03_gtrOC13,100.0%;OCL13_04_gtrOC14,99.417%;OCL13_05_gtrOC15,100.0%;OCL13_06_htrL,99.476%;OCL13_08_gtrOC17,99.696%	OCL13_07_gtrOC19	0		0 / 8 (0%)		0
GCA_003595985.1_ASM359598v1_genomic	OCL10		Good	?-	1	0.9998	n/a	10 / 11 (90.9%)	OCL10_01_gtrOC1,100.0%;OCL10_02_gtrOC2,100.0%;OCL10_03_pda1,100.0%;OCL10_04_gtrOC3,99.609%;OCL10_05_gtrOC4,100.0%;OCL10_06_orf1(ghy),100.0%;OCL10_07_gtrOC29,100.0%;OCL10_08_gtrOC30,100.0%;OCL10_09_orf3,99.643%;OCL10_11_gtrOC7,100.0%	OCL10_10_glf	0		0 / 11 (0%)		0
GCA_003596025.1_ASM359602v1_genomic	OCL13		Good	?-	0.9693	0.9981	n/a	7 / 8 (87.5%)	OCL13_01_gtrOC1,98.986%;OCL13_02_pda2a,100.0%;OCL13_03_gtrOC13,100.0%;OCL13_04_gtrOC14,99.417%;OCL13_05_gtrOC15,100.0%;OCL13_07_gtrOC19,100.0%;OCL13_08_gtrOC17,99.696%	OCL13_06_htrL	0		0 / 8 (0%)		0
GCA_003596065.1_ASM359606v1_genomic	OCL13		Good	?-	0.9601	0.9979	n/a	7 / 8 (87.5%)	OCL13_01_gtrOC1,98.986%;OCL13_02_pda2a,100.0%;OCL13_03_gtrOC13,100.0%;OCL13_04_gtrOC14,99.417%;OCL13_05_gtrOC15,99.672%;OCL13_06_htrL,99.476%;OCL13_08_gtrOC17,99.696%	OCL13_07_gtrOC19	0		0 / 8 (0%)		0
GCA_003596215.1_ASM359621v1_genomic	OCL10		Good	?-	0.9745	0.9998	n/a	9 / 11 (81.8%)	OCL10_01_gtrOC1,100.0%;OCL10_02_gtrOC2,100.0%;OCL10_03_pda1,100.0%;OCL10_04_gtrOC3,99.609%;OCL10_05_gtrOC4,100.0%;OCL10_06_orf1(ghy),100.0%;OCL10_08_gtrOC30,100.0%;OCL10_09_orf3,99.623%;OCL10_11_gtrOC7,100.0%	OCL10_07_gtrOC29;OCL10_10_glf	0		0 / 11 (0%)		0
GCA_003843665.1_ASM384366v1_genomic	OCL1		Good	?-	1	0.9801	n/a	7 / 9 (77.8%)	OCL1_01_gtrOC1,97.643%;OCL1_02_gtrOC2,99.417%;OCL1_04_gtrOC3,98.824%;OCL1_05_gtrOC4,99.13%;OCL1_07_gtrOC5,99.206%;OCL1_08_gtrOC6,98.065%;OCL1_09_gtrOC7,99.708%	OCL1_03_pda1;OCL1_06_orf1(ghy)	0		0 / 9 (0%)		0
GCA_003843745.1_ASM384374v1_genomic	OCL1		Good	?-	1	0.9811	n/a	8 / 9 (88.9%)	OCL1_01_gtrOC1,97.643%;OCL1_02_gtrOC2,99.417%;OCL1_03_pda1,100.0%;OCL1_04_gtrOC3,98.824%;OCL1_05_gtrOC4,99.13%;OCL1_06_orf1(ghy),97.98%;OCL1_07_gtrOC5,99.206%;OCL1_09_gtrOC7,99.708%	OCL1_08_gtrOC6	0		0 / 9 (0%)		0
GCA_003948425.1_ASM394842v1_genomic	OCL1		Good	?-	1	0.9811	n/a	8 / 9 (88.9%)	OCL1_01_gtrOC1,97.643%;OCL1_02_gtrOC2,99.417%;OCL1_03_pda1,100.0%;OCL1_04_gtrOC3,98.824%;OCL1_05_gtrOC4,99.13%;OCL1_06_orf1(ghy),97.98%;OCL1_07_gtrOC5,99.206%;OCL1_09_gtrOC7,99.708%	OCL1_08_gtrOC6	0		0 / 9 (0%)		0
GCA_003949195.1_ASM394919v1_genomic	OCL1		Good	?-	1	0.979	n/a	6 / 9 (66.7%)	OCL1_02_gtrOC2,99.417%;OCL1_03_pda1,98.81%;OCL1_05_gtrOC4,98.841%;OCL1_07_gtrOC5,99.603%;OCL1_08_gtrOC6,98.387%;OCL1_09_gtrOC7,99.708%	OCL1_01_gtrOC1;OCL1_04_gtrOC3;OCL1_06_orf1(ghy)	0		0 / 9 (0%)		0
GCA_003949485.1_ASM394948v1_genomic	OCL1		Good	?-	1	0.9811	n/a	8 / 9 (88.9%)	OCL1_01_gtrOC1,97.643%;OCL1_02_gtrOC2,99.417%;OCL1_03_pda1,100.0%;OCL1_04_gtrOC3,98.824%;OCL1_05_gtrOC4,99.13%;OCL1_06_orf1(ghy),97.98%;OCL1_07_gtrOC5,99.206%;OCL1_09_gtrOC7,99.708%	OCL1_08_gtrOC6	0		0 / 9 (0%)		0
GCA_003949615.1_ASM394961v1_genomic	OCL1		Good	?-	0.9902	0.9809	n/a	8 / 9 (88.9%)	OCL1_01_gtrOC1,97.643%;OCL1_02_gtrOC2,99.417%;OCL1_03_pda1,100.0%;OCL1_04_gtrOC3,98.824%;OCL1_05_gtrOC4,99.13%;OCL1_06_orf1(ghy),97.98%;OCL1_07_gtrOC5,99.174%;OCL1_09_gtrOC7,99.708%	OCL1_08_gtrOC6	0		0 / 9 (0%)		0
GCA_003949675.1_ASM394967v1_genomic	OCL3		Good	?-	1	1	n/a	6 / 9 (66.7%)	OCL3_01_gtrOC1,100.0%;OCL3_02_gtrOC2,100.0%;OCL3_04_gtrOC3,100.0%;OCL3_05_gtrOC4,100.0%;OCL3_06_orf1(ghy),100.0%;OCL3_07_gtrOC8,100.0%	OCL3_03_pda1;OCL3_08_gtrOC10;OCL3_09_gtrOC11	0		0 / 9 (0%)		0
GCA_003949755.1_ASM394975v1_genomic	OCL1		Good	?-	0.983	0.9809	n/a	8 / 9 (88.9%)	OCL1_01_gtrOC1,97.643%;OCL1_02_gtrOC2,99.417%;OCL1_03_pda1,100.0%;OCL1_04_gtrOC3,98.824%;OCL1_05_gtrOC4,99.13%;OCL1_06_orf1(ghy),97.98%;OCL1_07_gtrOC5,99.17%;OCL1_09_gtrOC7,99.708%	OCL1_08_gtrOC6	0		0 / 9 (0%)		0
GCA_003977015.1_ASM397701v1_genomic	OCL10		Good	?-	0.9929	0.9998	n/a	10 / 11 (90.9%)	OCL10_01_gtrOC1,100.0%;OCL10_02_gtrOC2,100.0%;OCL10_03_pda1,100.0%;OCL10_04_gtrOC3,99.609%;OCL10_05_gtrOC4,100.0%;OCL10_06_orf1(ghy),100.0%;OCL10_08_gtrOC30,100.0%;OCL10_09_orf3,99.643%;OCL10_10_glf,100.0%;OCL10_11_gtrOC7,100.0%	OCL10_07_gtrOC29	0		0 / 11 (0%)		0
GCA_004209035.1_ASM420903v1_genomic	OCL10		Good	?-	1	0.9998	n/a	9 / 11 (81.8%)	OCL10_01_gtrOC1,100.0%;OCL10_02_gtrOC2,100.0%;OCL10_03_pda1,100.0%;OCL10_04_gtrOC3,99.609%;OCL10_05_gtrOC4,100.0%;OCL10_06_orf1(ghy),100.0%;OCL10_07_gtrOC29,100.0%;OCL10_09_orf3,99.643%;OCL10_11_gtrOC7,100.0%	OCL10_08_gtrOC30;OCL10_10_glf	0		0 / 11 (0%)		0
GCA_004209075.1_ASM420907v1_genomic	OCL10		Good	?-	0.9954	0.9997	n/a	10 / 11 (90.9%)	OCL10_01_gtrOC1,100.0%;OCL10_02_gtrOC2,100.0%;OCL10_03_pda1,100.0%;OCL10_04_gtrOC3,99.609%;OCL10_05_gtrOC4,100.0%;OCL10_06_orf1(ghy),100.0%;OCL10_07_gtrOC29,100.0%;OCL10_08_gtrOC30,100.0%;OCL10_10_glf,100.0%;OCL10_11_gtrOC7,100.0%	OCL10_09_orf3	0		0 / 11 (0%)		0
GCA_004209225.1_ASM420922v1_genomic	OCL10		Good	?-	0.9571	0.9887	n/a	9 / 11 (81.8%)	OCL10_01_gtrOC1,100.0%;OCL10_02_gtrOC2,100.0%;OCL10_03_pda1,100.0%;OCL10_04_gtrOC3,99.609%;OCL10_05_gtrOC4,100.0%;OCL10_06_orf1(ghy),100.0%;OCL10_07_gtrOC29,100.0%;OCL10_10_glf,100.0%;OCL10_11_gtrOC7,100.0%	OCL10_08_gtrOC30;OCL10_09_orf3	0		0 / 11 (0%)		0
GCA_004299615.1_ASM429961v1_genomic	OCL10		Good	?-	1	0.9998	n/a	10 / 11 (90.9%)	OCL10_01_gtrOC1,100.0%;OCL10_02_gtrOC2,100.0%;OCL10_03_pda1,100.0%;OCL10_04_gtrOC3,99.609%;OCL10_05_gtrOC4,100.0%;OCL10_06_orf1(ghy),100.0%;OCL10_07_gtrOC29,100.0%;OCL10_08_gtrOC30,100.0%;OCL10_10_glf,100.0%;OCL10_11_gtrOC7,100.0%	OCL10_09_orf3	0		0 / 11 (0%)		0
GCA_004347325.1_ASM434732v1_genomic	OCL10		Good	?-	1	0.9998	n/a	10 / 11 (90.9%)	OCL10_01_gtrOC1,100.0%;OCL10_02_gtrOC2,100.0%;OCL10_03_pda1,100.0%;OCL10_04_gtrOC3,99.609%;OCL10_05_gtrOC4,100.0%;OCL10_06_orf1(ghy),100.0%;OCL10_07_gtrOC29,100.0%;OCL10_08_gtrOC30,100.0%;OCL10_09_orf3,99.643%;OCL10_11_gtrOC7,100.0%	OCL10_10_glf	0		0 / 11 (0%)		0
GCA_004357175.1_ASM435717v1_genomic	OCL1		Good	?-	1	0.9799	n/a	8 / 9 (88.9%)	OCL1_01_gtrOC1,97.643%;OCL1_02_gtrOC2,99.417%;OCL1_03_pda1,100.0%;OCL1_04_gtrOC3,98.824%;OCL1_05_gtrOC4,99.13%;OCL1_06_orf1(ghy),97.98%;OCL1_07_gtrOC5,99.206%;OCL1_09_gtrOC7,99.708%	OCL1_08_gtrOC6	0		0 / 9 (0%)		0
GCA_004357185.1_ASM435718v1_genomic	OCL2		Good	?-	1	0.9999	n/a	8 / 9 (88.9%)	OCL2_01_gtrOC1,100.0%;OCL2_02_gtrOC2,100.0%;OCL2_03_pda1,100.0%;OCL2_04_gtrOC3,100.0%;OCL2_05_gtrOC4,100.0%;OCL2_06_orf1(ghy),100.0%;OCL2_07_gtrOC8,100.0%;OCL2_08_wecB,99.746%	OCL2_09_gtrOC9	0		0 / 9 (0%)		0
GCA_004357215.1_ASM435721v1_genomic	OCL1		Good	?-	1	0.9769	n/a	7 / 9 (77.8%)	OCL1_01_gtrOC1,97.98%;OCL1_03_pda1,100.0%;OCL1_05_gtrOC4,98.551%;OCL1_06_orf1(ghy),96.564%;OCL1_07_gtrOC5,99.206%;OCL1_08_gtrOC6,98.065%;OCL1_09_gtrOC7,99.708%	OCL1_02_gtrOC2;OCL1_04_gtrOC3	0		0 / 9 (0%)		3	OCL2_08_wecB,99.746%;OCL2_07_gtrOC8,100.0%;OCL2_03_pda1,100.0%
GCA_004357285.1_ASM435728v1_genomic	OCL1		Good	?-	1	0.9784	n/a	8 / 9 (88.9%)	OCL1_01_gtrOC1,98.316%;OCL1_02_gtrOC2,99.417%;OCL1_03_pda1,98.81%;OCL1_04_gtrOC3,97.255%;OCL1_05_gtrOC4,97.681%;OCL1_06_orf1(ghy),97.98%;OCL1_07_gtrOC5,98.81%;OCL1_09_gtrOC7,100.0%	OCL1_08_gtrOC6	0		0 / 9 (0%)		0
GCA_004378295.1_ASM437829v1_genomic	OCL1		Good	?-	1	0.9812	n/a	8 / 9 (88.9%)	OCL1_01_gtrOC1,97.643%;OCL1_02_gtrOC2,99.417%;OCL1_03_pda1,100.0%;OCL1_04_gtrOC3,98.824%;OCL1_05_gtrOC4,99.13%;OCL1_06_orf1(ghy),97.98%;OCL1_07_gtrOC5,99.206%;OCL1_08_gtrOC6,98.065%	OCL1_09_gtrOC7	0		0 / 9 (0%)		0
GCA_004378545.1_ASM437854v1_genomic	OCL1		Good	?-	1	0.9812	n/a	8 / 9 (88.9%)	OCL1_01_gtrOC1,97.643%;OCL1_02_gtrOC2,99.417%;OCL1_03_pda1,100.0%;OCL1_04_gtrOC3,98.824%;OCL1_05_gtrOC4,99.13%;OCL1_06_orf1(ghy),97.98%;OCL1_07_gtrOC5,99.206%;OCL1_08_gtrOC6,98.065%	OCL1_09_gtrOC7	0		0 / 9 (0%)		0
GCA_004794165.2_ASM479416v2_genomic	OCL1		Good	?-	1	0.9792	n/a	7 / 9 (77.8%)	OCL1_01_gtrOC1,98.653%;OCL1_02_gtrOC2,100.0%;OCL1_04_gtrOC3,98.824%;OCL1_05_gtrOC4,98.261%;OCL1_07_gtrOC5,99.206%;OCL1_08_gtrOC6,98.387%;OCL1_09_gtrOC7,99.417%	OCL1_03_pda1;OCL1_06_orf1(ghy)	0		0 / 9 (0%)		0
GCA_005784835.1_ASM578483v1_genomic	OCL1		Good	?-	1	0.9812	n/a	8 / 9 (88.9%)	OCL1_01_gtrOC1,97.643%;OCL1_02_gtrOC2,99.417%;OCL1_03_pda1,100.0%;OCL1_04_gtrOC3,98.824%;OCL1_05_gtrOC4,99.13%;OCL1_06_orf1(ghy),97.98%;OCL1_07_gtrOC5,99.206%;OCL1_09_gtrOC7,99.708%	OCL1_08_gtrOC6	0		0 / 9 (0%)		0
GCA_005784965.1_ASM578496v1_genomic	OCL1		Good	?-	1	0.9812	n/a	8 / 9 (88.9%)	OCL1_01_gtrOC1,97.643%;OCL1_02_gtrOC2,99.417%;OCL1_03_pda1,100.0%;OCL1_04_gtrOC3,98.824%;OCL1_05_gtrOC4,99.13%;OCL1_06_orf1(ghy),97.98%;OCL1_07_gtrOC5,99.206%;OCL1_09_gtrOC7,99.708%	OCL1_08_gtrOC6	0		0 / 9 (0%)		0
GCA_005785025.1_ASM578502v1_genomic	OCL1		Good	?-	1	0.9812	n/a	8 / 9 (88.9%)	OCL1_01_gtrOC1,97.643%;OCL1_02_gtrOC2,99.417%;OCL1_03_pda1,100.0%;OCL1_04_gtrOC3,98.824%;OCL1_05_gtrOC4,99.13%;OCL1_06_orf1(ghy),97.98%;OCL1_07_gtrOC5,99.206%;OCL1_09_gtrOC7,99.708%	OCL1_08_gtrOC6	0		0 / 9 (0%)		0
GCA_005785075.1_ASM578507v1_genomic	OCL1		Good	?-	1	0.9812	n/a	8 / 9 (88.9%)	OCL1_01_gtrOC1,97.643%;OCL1_03_pda1,100.0%;OCL1_04_gtrOC3,98.824%;OCL1_05_gtrOC4,99.13%;OCL1_06_orf1(ghy),97.98%;OCL1_07_gtrOC5,99.206%;OCL1_08_gtrOC6,98.065%;OCL1_09_gtrOC7,99.708%	OCL1_02_gtrOC2	0		0 / 9 (0%)		0
GCA_005785415.1_ASM578541v1_genomic	OCL1		Good	?-	1	0.9812	n/a	8 / 9 (88.9%)	OCL1_01_gtrOC1,97.643%;OCL1_02_gtrOC2,99.417%;OCL1_03_pda1,100.0%;OCL1_04_gtrOC3,98.824%;OCL1_05_gtrOC4,99.13%;OCL1_06_orf1(ghy),97.98%;OCL1_07_gtrOC5,99.206%;OCL1_09_gtrOC7,99.708%	OCL1_08_gtrOC6	0		0 / 9 (0%)		0
GCA_005785445.1_ASM578544v1_genomic	OCL1		Good	?-	1	0.9812	n/a	8 / 9 (88.9%)	OCL1_01_gtrOC1,97.643%;OCL1_02_gtrOC2,99.417%;OCL1_03_pda1,100.0%;OCL1_04_gtrOC3,98.824%;OCL1_05_gtrOC4,99.13%;OCL1_06_orf1(ghy),97.98%;OCL1_07_gtrOC5,99.206%;OCL1_09_gtrOC7,99.708%	OCL1_08_gtrOC6	0		0 / 9 (0%)		0
GCA_005785555.1_ASM578555v1_genomic	OCL1		Good	?-	1	0.9812	n/a	8 / 9 (88.9%)	OCL1_01_gtrOC1,97.643%;OCL1_02_gtrOC2,99.417%;OCL1_03_pda1,100.0%;OCL1_04_gtrOC3,98.824%;OCL1_05_gtrOC4,99.13%;OCL1_06_orf1(ghy),97.98%;OCL1_07_gtrOC5,99.206%;OCL1_09_gtrOC7,99.708%	OCL1_08_gtrOC6	0		0 / 9 (0%)		0
GCA_005785575.1_ASM578557v1_genomic	OCL1		Good	?-	1	0.9812	n/a	8 / 9 (88.9%)	OCL1_01_gtrOC1,97.643%;OCL1_02_gtrOC2,99.417%;OCL1_03_pda1,100.0%;OCL1_04_gtrOC3,98.824%;OCL1_05_gtrOC4,99.13%;OCL1_06_orf1(ghy),97.98%;OCL1_07_gtrOC5,99.206%;OCL1_09_gtrOC7,99.708%	OCL1_08_gtrOC6	0		0 / 9 (0%)		0
GCA_005785605.1_ASM578560v1_genomic	OCL1		Good	?-	1	0.9812	n/a	8 / 9 (88.9%)	OCL1_01_gtrOC1,97.643%;OCL1_02_gtrOC2,99.417%;OCL1_03_pda1,100.0%;OCL1_04_gtrOC3,98.824%;OCL1_05_gtrOC4,99.13%;OCL1_06_orf1(ghy),97.98%;OCL1_07_gtrOC5,99.206%;OCL1_09_gtrOC7,99.708%	OCL1_08_gtrOC6	0		0 / 9 (0%)		0
GCA_005785675.1_ASM578567v1_genomic	OCL1		Good	?-	1	0.9812	n/a	8 / 9 (88.9%)	OCL1_01_gtrOC1,97.643%;OCL1_02_gtrOC2,99.417%;OCL1_03_pda1,100.0%;OCL1_04_gtrOC3,98.824%;OCL1_05_gtrOC4,99.13%;OCL1_06_orf1(ghy),97.98%;OCL1_07_gtrOC5,99.206%;OCL1_09_gtrOC7,99.708%	OCL1_08_gtrOC6	0		0 / 9 (0%)		0
GCA_005785985.1_ASM578598v1_genomic	OCL1		Good	?-	1	0.9812	n/a	8 / 9 (88.9%)	OCL1_01_gtrOC1,97.643%;OCL1_02_gtrOC2,99.417%;OCL1_03_pda1,100.0%;OCL1_04_gtrOC3,98.824%;OCL1_05_gtrOC4,99.13%;OCL1_06_orf1(ghy),97.98%;OCL1_07_gtrOC5,99.206%;OCL1_09_gtrOC7,99.708%	OCL1_08_gtrOC6	0		0 / 9 (0%)		0
GCA_005785995.1_ASM578599v1_genomic	OCL1		Good	?-	1	0.9812	n/a	8 / 9 (88.9%)	OCL1_01_gtrOC1,97.643%;OCL1_02_gtrOC2,99.417%;OCL1_03_pda1,100.0%;OCL1_04_gtrOC3,98.824%;OCL1_05_gtrOC4,99.13%;OCL1_06_orf1(ghy),97.98%;OCL1_07_gtrOC5,99.206%;OCL1_09_gtrOC7,99.708%	OCL1_08_gtrOC6	0		0 / 9 (0%)		0
GCA_005786005.1_ASM578600v1_genomic	OCL1		Good	?-	1	0.9812	n/a	8 / 9 (88.9%)	OCL1_01_gtrOC1,97.643%;OCL1_02_gtrOC2,99.417%;OCL1_03_pda1,100.0%;OCL1_04_gtrOC3,98.824%;OCL1_05_gtrOC4,99.13%;OCL1_06_orf1(ghy),97.98%;OCL1_07_gtrOC5,99.206%;OCL1_09_gtrOC7,99.708%	OCL1_08_gtrOC6	0		0 / 9 (0%)		0
GCA_005786015.1_ASM578601v1_genomic	OCL1		Good	?-	1	0.9812	n/a	8 / 9 (88.9%)	OCL1_01_gtrOC1,97.643%;OCL1_02_gtrOC2,99.417%;OCL1_03_pda1,100.0%;OCL1_04_gtrOC3,98.824%;OCL1_05_gtrOC4,99.13%;OCL1_06_orf1(ghy),97.98%;OCL1_07_gtrOC5,99.206%;OCL1_09_gtrOC7,99.708%	OCL1_08_gtrOC6	0		0 / 9 (0%)		0
GCA_005786065.1_ASM578606v1_genomic	OCL1		Good	?-	1	0.9812	n/a	8 / 9 (88.9%)	OCL1_01_gtrOC1,97.643%;OCL1_02_gtrOC2,99.417%;OCL1_03_pda1,100.0%;OCL1_04_gtrOC3,98.824%;OCL1_05_gtrOC4,99.13%;OCL1_06_orf1(ghy),97.98%;OCL1_07_gtrOC5,99.206%;OCL1_09_gtrOC7,99.708%	OCL1_08_gtrOC6	0		0 / 9 (0%)		0
GCA_005786115.1_ASM578611v1_genomic	OCL1		Good	?-	1	0.9812	n/a	8 / 9 (88.9%)	OCL1_01_gtrOC1,97.643%;OCL1_02_gtrOC2,99.417%;OCL1_03_pda1,100.0%;OCL1_04_gtrOC3,98.824%;OCL1_05_gtrOC4,99.13%;OCL1_06_orf1(ghy),97.98%;OCL1_07_gtrOC5,99.206%;OCL1_09_gtrOC7,99.708%	OCL1_08_gtrOC6	0		0 / 9 (0%)		0
GCA_005786185.1_ASM578618v1_genomic	OCL1		Good	?-	1	0.9812	n/a	8 / 9 (88.9%)	OCL1_01_gtrOC1,97.643%;OCL1_02_gtrOC2,99.417%;OCL1_03_pda1,100.0%;OCL1_04_gtrOC3,98.824%;OCL1_05_gtrOC4,99.13%;OCL1_06_orf1(ghy),97.98%;OCL1_07_gtrOC5,99.206%;OCL1_09_gtrOC7,99.708%	OCL1_08_gtrOC6	0		0 / 9 (0%)		0
GCA_005786205.1_ASM578620v1_genomic	OCL1		Good	?-	1	0.9811	n/a	8 / 9 (88.9%)	OCL1_01_gtrOC1,97.643%;OCL1_02_gtrOC2,99.417%;OCL1_03_pda1,100.0%;OCL1_04_gtrOC3,98.824%;OCL1_05_gtrOC4,99.13%;OCL1_06_orf1(ghy),97.98%;OCL1_07_gtrOC5,99.206%;OCL1_09_gtrOC7,99.708%	OCL1_08_gtrOC6	0		0 / 9 (0%)		0
GCA_005786215.1_ASM578621v1_genomic	OCL1		Good	?-	1	0.9812	n/a	8 / 9 (88.9%)	OCL1_01_gtrOC1,97.643%;OCL1_02_gtrOC2,99.417%;OCL1_03_pda1,100.0%;OCL1_04_gtrOC3,98.824%;OCL1_05_gtrOC4,99.13%;OCL1_06_orf1(ghy),97.98%;OCL1_07_gtrOC5,99.206%;OCL1_09_gtrOC7,99.708%	OCL1_08_gtrOC6	0		0 / 9 (0%)		0
GCA_005786285.1_ASM578628v1_genomic	OCL1		Good	?-	1	0.9812	n/a	8 / 9 (88.9%)	OCL1_01_gtrOC1,97.643%;OCL1_02_gtrOC2,99.417%;OCL1_03_pda1,100.0%;OCL1_04_gtrOC3,98.824%;OCL1_05_gtrOC4,99.13%;OCL1_06_orf1(ghy),97.98%;OCL1_07_gtrOC5,99.206%;OCL1_09_gtrOC7,99.708%	OCL1_08_gtrOC6	0		0 / 9 (0%)		0
GCA_005786305.1_ASM578630v1_genomic	OCL1		Good	?-	1	0.9812	n/a	8 / 9 (88.9%)	OCL1_01_gtrOC1,97.643%;OCL1_02_gtrOC2,99.417%;OCL1_03_pda1,100.0%;OCL1_04_gtrOC3,98.824%;OCL1_05_gtrOC4,99.13%;OCL1_06_orf1(ghy),97.98%;OCL1_07_gtrOC5,99.206%;OCL1_09_gtrOC7,99.708%	OCL1_08_gtrOC6	0		0 / 9 (0%)		0
GCA_005786315.1_ASM578631v1_genomic	OCL1		Good	?-	1	0.9812	n/a	8 / 9 (88.9%)	OCL1_01_gtrOC1,97.643%;OCL1_02_gtrOC2,99.417%;OCL1_03_pda1,100.0%;OCL1_04_gtrOC3,98.824%;OCL1_05_gtrOC4,99.13%;OCL1_06_orf1(ghy),97.98%;OCL1_07_gtrOC5,99.206%;OCL1_09_gtrOC7,99.708%	OCL1_08_gtrOC6	0		0 / 9 (0%)		0
GCA_005786335.1_ASM578633v1_genomic	OCL1		Good	?-	1	0.9812	n/a	8 / 9 (88.9%)	OCL1_01_gtrOC1,97.643%;OCL1_02_gtrOC2,99.417%;OCL1_03_pda1,100.0%;OCL1_04_gtrOC3,98.824%;OCL1_05_gtrOC4,99.13%;OCL1_06_orf1(ghy),97.98%;OCL1_07_gtrOC5,99.206%;OCL1_09_gtrOC7,99.708%	OCL1_08_gtrOC6	0		0 / 9 (0%)		0
GCA_005786365.1_ASM578636v1_genomic	OCL1		Good	?-	1	0.9812	n/a	8 / 9 (88.9%)	OCL1_01_gtrOC1,97.643%;OCL1_02_gtrOC2,99.417%;OCL1_03_pda1,100.0%;OCL1_04_gtrOC3,98.824%;OCL1_05_gtrOC4,99.13%;OCL1_06_orf1(ghy),97.98%;OCL1_07_gtrOC5,99.206%;OCL1_09_gtrOC7,99.708%	OCL1_08_gtrOC6	0		0 / 9 (0%)		0
GCA_005786545.1_ASM578654v1_genomic	OCL1		Good	?-	1	0.9812	n/a	8 / 9 (88.9%)	OCL1_01_gtrOC1,97.643%;OCL1_02_gtrOC2,99.417%;OCL1_03_pda1,100.0%;OCL1_04_gtrOC3,98.824%;OCL1_05_gtrOC4,99.13%;OCL1_06_orf1(ghy),97.98%;OCL1_07_gtrOC5,99.206%;OCL1_09_gtrOC7,99.708%	OCL1_08_gtrOC6	0		0 / 9 (0%)		0
GCA_005786585.1_ASM578658v1_genomic	OCL1		Good	?-	1	0.9812	n/a	8 / 9 (88.9%)	OCL1_01_gtrOC1,97.643%;OCL1_02_gtrOC2,99.417%;OCL1_03_pda1,100.0%;OCL1_04_gtrOC3,98.824%;OCL1_05_gtrOC4,99.13%;OCL1_06_orf1(ghy),97.98%;OCL1_07_gtrOC5,99.206%;OCL1_09_gtrOC7,99.708%	OCL1_08_gtrOC6	0		0 / 9 (0%)		0
GCA_005786595.1_ASM578659v1_genomic	OCL1		Good	?-	1	0.9812	n/a	8 / 9 (88.9%)	OCL1_01_gtrOC1,97.643%;OCL1_02_gtrOC2,99.417%;OCL1_03_pda1,100.0%;OCL1_04_gtrOC3,98.824%;OCL1_05_gtrOC4,99.13%;OCL1_06_orf1(ghy),97.98%;OCL1_07_gtrOC5,99.206%;OCL1_09_gtrOC7,99.708%	OCL1_08_gtrOC6	0		0 / 9 (0%)		0
GCA_005819515.1_ASM581951v1_genomic	OCL1		Good	?-	0.9797	0.9806	n/a	8 / 9 (88.9%)	OCL1_01_gtrOC1,97.643%;OCL1_02_gtrOC2,99.417%;OCL1_03_pda1,100.0%;OCL1_04_gtrOC3,98.824%;OCL1_05_gtrOC4,99.13%;OCL1_06_orf1(ghy),97.98%;OCL1_07_gtrOC5,99.184%;OCL1_09_gtrOC7,99.708%	OCL1_08_gtrOC6	0		0 / 9 (0%)		0
GCA_006365525.1_ASM636552v1_genomic	OCL1		Good	?-	1	0.9811	n/a	8 / 9 (88.9%)	OCL1_01_gtrOC1,97.643%;OCL1_03_pda1,100.0%;OCL1_04_gtrOC3,98.824%;OCL1_05_gtrOC4,99.13%;OCL1_06_orf1(ghy),97.98%;OCL1_07_gtrOC5,99.206%;OCL1_08_gtrOC6,98.065%;OCL1_09_gtrOC7,99.708%	OCL1_02_gtrOC2	0		0 / 9 (0%)		0
GCA_006366335.1_ASM636633v1_genomic	OCL9		Good	?-	1	0.9952	n/a	6 / 7 (85.7%)	OCL9_01_gtrOC1",98.311%;OCL9_02_pda2,99.259%;OCL9_03_gtrOC18,99.695%;OCL9_04_gtrOC19c,100.0%;OCL9_06_gtrOC28,100.0%;OCL9_07_gtrOC21,99.684%	OCL9_05_gtrOC27	0		0 / 7 (0%)		0
GCA_006492175.1_ASM649217v1_genomic	OCL6		Good	?-	1	0.999	n/a	9 / 10 (90%)	OCL6_01_gtrOC1",98.986%;OCL6_02_pda2,100.0%;OCL6_03_gtrOC18,99.695%;OCL6_04_gtrOC19a,100.0%;OCL6_06_rmlD,100.0%;OCL6_07_rmlA,100.0%;OCL6_08_rmlC,100.0%;OCL6_09_gtrOC20,100.0%;OCL6_10_gtrOC21,100.0%	OCL6_05_rmlB	0		0 / 10 (0%)		0
GCA_006493655.1_ASM649365v1_genomic	OCL3		Good	?-	1	0.9844	n/a	8 / 9 (88.9%)	OCL3_01_gtrOC1,98.316%;OCL3_02_gtrOC2,99.708%;OCL3_03_pda1,98.81%;OCL3_04_gtrOC3,98.814%;OCL3_05_gtrOC4,98.261%;OCL3_06_orf1(ghy),97.651%;OCL3_07_gtrOC8,100.0%;OCL3_09_gtrOC11,99.479%	OCL3_08_gtrOC10	0		0 / 9 (0%)		0
GCA_006493925.1_ASM649392v1_genomic	OCL1		Good	?-	1	0.9812	n/a	8 / 9 (88.9%)	OCL1_01_gtrOC1,97.643%;OCL1_03_pda1,100.0%;OCL1_04_gtrOC3,98.824%;OCL1_05_gtrOC4,99.13%;OCL1_06_orf1(ghy),97.98%;OCL1_07_gtrOC5,99.206%;OCL1_08_gtrOC6,98.065%;OCL1_09_gtrOC7,99.708%	OCL1_02_gtrOC2	0		0 / 9 (0%)		0
GCA_006494155.1_ASM649415v1_genomic	OCL2		Good	?-	1	0.9999	n/a	8 / 9 (88.9%)	OCL2_01_gtrOC1,100.0%;OCL2_02_gtrOC2,100.0%;OCL2_03_pda1,100.0%;OCL2_04_gtrOC3,100.0%;OCL2_05_gtrOC4,100.0%;OCL2_06_orf1(ghy),100.0%;OCL2_07_gtrOC8,100.0%;OCL2_08_wecB,99.746%	OCL2_09_gtrOC9	0		0 / 9 (0%)		0
GCA_006937685.1_ASM693768v1_genomic	OCL1		Good	?-	1	0.9812	n/a	8 / 9 (88.9%)	OCL1_01_gtrOC1,97.643%;OCL1_02_gtrOC2,99.417%;OCL1_03_pda1,100.0%;OCL1_04_gtrOC3,98.824%;OCL1_05_gtrOC4,99.13%;OCL1_06_orf1(ghy),97.98%;OCL1_07_gtrOC5,99.206%;OCL1_09_gtrOC7,99.708%	OCL1_08_gtrOC6	0		0 / 9 (0%)		0
GCA_007113735.1_ASM711373v1_genomic	OCL1		Good	?-	1	0.9812	n/a	8 / 9 (88.9%)	OCL1_01_gtrOC1,97.643%;OCL1_02_gtrOC2,99.417%;OCL1_03_pda1,100.0%;OCL1_04_gtrOC3,98.824%;OCL1_05_gtrOC4,99.13%;OCL1_06_orf1(ghy),97.98%;OCL1_07_gtrOC5,99.206%;OCL1_09_gtrOC7,99.708%	OCL1_08_gtrOC6	0		0 / 9 (0%)		0
GCA_007113765.1_ASM711376v1_genomic	OCL1		Good	?-	1	0.9812	n/a	8 / 9 (88.9%)	OCL1_01_gtrOC1,97.643%;OCL1_02_gtrOC2,99.417%;OCL1_03_pda1,100.0%;OCL1_04_gtrOC3,98.824%;OCL1_05_gtrOC4,99.13%;OCL1_06_orf1(ghy),97.98%;OCL1_07_gtrOC5,99.206%;OCL1_09_gtrOC7,99.708%	OCL1_08_gtrOC6	0		0 / 9 (0%)		0
GCA_007113795.1_ASM711379v1_genomic	OCL1		Good	?-	1	0.9812	n/a	8 / 9 (88.9%)	OCL1_01_gtrOC1,97.643%;OCL1_02_gtrOC2,99.417%;OCL1_03_pda1,100.0%;OCL1_04_gtrOC3,98.824%;OCL1_05_gtrOC4,99.13%;OCL1_06_orf1(ghy),97.98%;OCL1_07_gtrOC5,99.206%;OCL1_09_gtrOC7,99.708%	OCL1_08_gtrOC6	0		0 / 9 (0%)		0
GCA_007113875.1_ASM711387v1_genomic	OCL1		Good	?-	1	0.9812	n/a	8 / 9 (88.9%)	OCL1_01_gtrOC1,97.643%;OCL1_02_gtrOC2,99.417%;OCL1_03_pda1,100.0%;OCL1_04_gtrOC3,98.824%;OCL1_05_gtrOC4,99.13%;OCL1_06_orf1(ghy),97.98%;OCL1_07_gtrOC5,99.206%;OCL1_09_gtrOC7,99.708%	OCL1_08_gtrOC6	0		0 / 9 (0%)		0
GCA_007115075.1_ASM711507v1_genomic	OCL1		Good	?-	1	0.9812	n/a	8 / 9 (88.9%)	OCL1_01_gtrOC1,97.643%;OCL1_02_gtrOC2,99.417%;OCL1_03_pda1,100.0%;OCL1_04_gtrOC3,98.824%;OCL1_05_gtrOC4,99.13%;OCL1_06_orf1(ghy),97.98%;OCL1_07_gtrOC5,99.206%;OCL1_09_gtrOC7,99.708%	OCL1_08_gtrOC6	0		0 / 9 (0%)		0
GCA_007713655.1_ASM771365v1_genomic	OCL1		Good	?-	0.9841	0.9807	n/a	8 / 9 (88.9%)	OCL1_01_gtrOC1,97.643%;OCL1_02_gtrOC2,99.417%;OCL1_03_pda1,100.0%;OCL1_04_gtrOC3,98.824%;OCL1_05_gtrOC4,99.13%;OCL1_06_orf1(ghy),97.98%;OCL1_07_gtrOC5,99.206%;OCL1_09_gtrOC7,99.708%	OCL1_08_gtrOC6	0		0 / 9 (0%)		0
GCA_007999665.1_ASM799966v1_genomic	OCL1		Good	?-	1	0.9812	n/a	8 / 9 (88.9%)	OCL1_01_gtrOC1,97.643%;OCL1_02_gtrOC2,99.417%;OCL1_03_pda1,100.0%;OCL1_04_gtrOC3,98.824%;OCL1_05_gtrOC4,99.13%;OCL1_06_orf1(ghy),97.98%;OCL1_07_gtrOC5,99.206%;OCL1_09_gtrOC7,99.708%	OCL1_08_gtrOC6	0		0 / 9 (0%)		0
GCA_007999705.1_ASM799970v1_genomic	OCL1		Good	?-	1	0.9812	n/a	8 / 9 (88.9%)	OCL1_01_gtrOC1,97.643%;OCL1_02_gtrOC2,99.417%;OCL1_03_pda1,100.0%;OCL1_04_gtrOC3,98.824%;OCL1_05_gtrOC4,99.13%;OCL1_06_orf1(ghy),97.98%;OCL1_07_gtrOC5,99.206%;OCL1_09_gtrOC7,99.708%	OCL1_08_gtrOC6	0		0 / 9 (0%)		0
GCA_007999725.1_ASM799972v1_genomic	OCL1		Good	?-	1	0.9812	n/a	8 / 9 (88.9%)	OCL1_01_gtrOC1,97.643%;OCL1_02_gtrOC2,99.417%;OCL1_03_pda1,100.0%;OCL1_04_gtrOC3,98.824%;OCL1_05_gtrOC4,99.13%;OCL1_06_orf1(ghy),97.98%;OCL1_07_gtrOC5,99.206%;OCL1_09_gtrOC7,99.708%	OCL1_08_gtrOC6	0		0 / 9 (0%)		0
GCA_007999745.1_ASM799974v1_genomic	OCL1		Good	?-	1	0.9812	n/a	8 / 9 (88.9%)	OCL1_01_gtrOC1,97.643%;OCL1_02_gtrOC2,99.417%;OCL1_03_pda1,100.0%;OCL1_04_gtrOC3,98.824%;OCL1_05_gtrOC4,99.13%;OCL1_06_orf1(ghy),97.98%;OCL1_07_gtrOC5,99.206%;OCL1_09_gtrOC7,99.708%	OCL1_08_gtrOC6	0		0 / 9 (0%)		0
GCA_007999755.1_ASM799975v1_genomic	OCL1		Good	?-	1	0.9812	n/a	8 / 9 (88.9%)	OCL1_01_gtrOC1,97.643%;OCL1_02_gtrOC2,99.417%;OCL1_03_pda1,100.0%;OCL1_04_gtrOC3,98.824%;OCL1_05_gtrOC4,99.13%;OCL1_06_orf1(ghy),97.98%;OCL1_07_gtrOC5,99.206%;OCL1_09_gtrOC7,99.708%	OCL1_08_gtrOC6	0		0 / 9 (0%)		0
GCA_007999765.1_ASM799976v1_genomic	OCL1		Good	?-	1	0.9812	n/a	8 / 9 (88.9%)	OCL1_01_gtrOC1,97.643%;OCL1_02_gtrOC2,99.417%;OCL1_03_pda1,100.0%;OCL1_04_gtrOC3,98.824%;OCL1_05_gtrOC4,99.13%;OCL1_06_orf1(ghy),97.98%;OCL1_07_gtrOC5,99.206%;OCL1_09_gtrOC7,99.708%	OCL1_08_gtrOC6	0		0 / 9 (0%)		0
GCA_007999805.1_ASM799980v1_genomic	OCL1		Good	?-	1	0.9812	n/a	8 / 9 (88.9%)	OCL1_01_gtrOC1,97.643%;OCL1_02_gtrOC2,99.417%;OCL1_03_pda1,100.0%;OCL1_04_gtrOC3,98.824%;OCL1_05_gtrOC4,99.13%;OCL1_06_orf1(ghy),97.98%;OCL1_07_gtrOC5,99.206%;OCL1_09_gtrOC7,99.708%	OCL1_08_gtrOC6	0		0 / 9 (0%)		0
GCA_007999815.1_ASM799981v1_genomic	OCL1		Good	?-	1	0.9812	n/a	8 / 9 (88.9%)	OCL1_01_gtrOC1,97.643%;OCL1_02_gtrOC2,99.417%;OCL1_03_pda1,100.0%;OCL1_04_gtrOC3,98.824%;OCL1_05_gtrOC4,99.13%;OCL1_06_orf1(ghy),97.98%;OCL1_07_gtrOC5,99.206%;OCL1_09_gtrOC7,99.708%	OCL1_08_gtrOC6	0		0 / 9 (0%)		0
GCA_007999845.1_ASM799984v1_genomic	OCL1		Good	?-	1	0.9812	n/a	8 / 9 (88.9%)	OCL1_01_gtrOC1,97.643%;OCL1_02_gtrOC2,99.417%;OCL1_03_pda1,100.0%;OCL1_04_gtrOC3,98.824%;OCL1_05_gtrOC4,99.13%;OCL1_06_orf1(ghy),97.98%;OCL1_07_gtrOC5,99.206%;OCL1_09_gtrOC7,99.708%	OCL1_08_gtrOC6	0		0 / 9 (0%)		0
GCA_007999855.1_ASM799985v1_genomic	OCL1		Good	?-	1	0.9812	n/a	8 / 9 (88.9%)	OCL1_01_gtrOC1,97.643%;OCL1_02_gtrOC2,99.417%;OCL1_03_pda1,100.0%;OCL1_04_gtrOC3,98.824%;OCL1_05_gtrOC4,99.13%;OCL1_06_orf1(ghy),97.98%;OCL1_07_gtrOC5,99.206%;OCL1_09_gtrOC7,99.708%	OCL1_08_gtrOC6	0		0 / 9 (0%)		0
GCA_007999875.1_ASM799987v1_genomic	OCL1		Good	?-	1	0.9812	n/a	8 / 9 (88.9%)	OCL1_01_gtrOC1,97.643%;OCL1_02_gtrOC2,99.417%;OCL1_03_pda1,100.0%;OCL1_04_gtrOC3,98.824%;OCL1_05_gtrOC4,99.13%;OCL1_06_orf1(ghy),97.98%;OCL1_07_gtrOC5,99.206%;OCL1_09_gtrOC7,99.708%	OCL1_08_gtrOC6	0		0 / 9 (0%)		0
GCA_007999885.1_ASM799988v1_genomic	OCL1		Good	?-	1	0.9812	n/a	8 / 9 (88.9%)	OCL1_01_gtrOC1,97.643%;OCL1_02_gtrOC2,99.417%;OCL1_03_pda1,100.0%;OCL1_04_gtrOC3,98.824%;OCL1_05_gtrOC4,99.13%;OCL1_06_orf1(ghy),97.98%;OCL1_07_gtrOC5,99.206%;OCL1_09_gtrOC7,99.708%	OCL1_08_gtrOC6	0		0 / 9 (0%)		0
GCA_007999905.1_ASM799990v1_genomic	OCL1		Good	?-	1	0.9812	n/a	8 / 9 (88.9%)	OCL1_01_gtrOC1,97.643%;OCL1_02_gtrOC2,99.417%;OCL1_03_pda1,100.0%;OCL1_04_gtrOC3,98.824%;OCL1_05_gtrOC4,99.13%;OCL1_06_orf1(ghy),97.98%;OCL1_07_gtrOC5,99.206%;OCL1_09_gtrOC7,99.708%	OCL1_08_gtrOC6	0		0 / 9 (0%)		0
GCA_007999955.1_ASM799995v1_genomic	OCL1		Good	?-	1	0.9812	n/a	8 / 9 (88.9%)	OCL1_01_gtrOC1,97.643%;OCL1_02_gtrOC2,99.417%;OCL1_03_pda1,100.0%;OCL1_04_gtrOC3,98.824%;OCL1_05_gtrOC4,99.13%;OCL1_06_orf1(ghy),97.98%;OCL1_07_gtrOC5,99.206%;OCL1_09_gtrOC7,99.708%	OCL1_08_gtrOC6	0		0 / 9 (0%)		0
GCA_008123485.1_ASM812348v1_genomic	OCL2		Good	?-	0.9627	0.9996	n/a	8 / 9 (88.9%)	OCL2_01_gtrOC1,100.0%;OCL2_02_gtrOC2,100.0%;OCL2_03_pda1,100.0%;OCL2_04_gtrOC3,100.0%;OCL2_05_gtrOC4,100.0%;OCL2_06_orf1(ghy),100.0%;OCL2_07_gtrOC8,100.0%;OCL2_08_wecB,100.0%	OCL2_09_gtrOC9	0		0 / 9 (0%)		0
GCA_008123545.1_ASM812354v1_genomic	OCL2		Good	?-	0.9864	0.9996	n/a	7 / 9 (77.8%)	OCL2_01_gtrOC1,100.0%;OCL2_02_gtrOC2,100.0%;OCL2_03_pda1,100.0%;OCL2_04_gtrOC3,100.0%;OCL2_05_gtrOC4,100.0%;OCL2_06_orf1(ghy),100.0%;OCL2_07_gtrOC8,100.0%	OCL2_08_wecB;OCL2_09_gtrOC9	0		0 / 9 (0%)		0
GCA_008629755.1_ASM862975v1_genomic	OCL1		Good	?-	1	0.9812	n/a	8 / 9 (88.9%)	OCL1_01_gtrOC1,97.643%;OCL1_02_gtrOC2,99.417%;OCL1_03_pda1,100.0%;OCL1_04_gtrOC3,98.824%;OCL1_05_gtrOC4,99.13%;OCL1_06_orf1(ghy),97.98%;OCL1_07_gtrOC5,99.206%;OCL1_09_gtrOC7,99.708%	OCL1_08_gtrOC6	0		0 / 9 (0%)		0
GCA_008629945.1_ASM862994v1_genomic	OCL1		Good	?-	1	0.9812	n/a	8 / 9 (88.9%)	OCL1_01_gtrOC1,97.643%;OCL1_02_gtrOC2,99.417%;OCL1_03_pda1,100.0%;OCL1_04_gtrOC3,98.824%;OCL1_05_gtrOC4,99.13%;OCL1_06_orf1(ghy),97.98%;OCL1_07_gtrOC5,99.206%;OCL1_09_gtrOC7,99.708%	OCL1_08_gtrOC6	0		0 / 9 (0%)		0
GCA_008630265.1_ASM863026v1_genomic	OCL1		Good	?-	1	0.9812	n/a	8 / 9 (88.9%)	OCL1_01_gtrOC1,97.643%;OCL1_02_gtrOC2,99.417%;OCL1_03_pda1,100.0%;OCL1_04_gtrOC3,98.824%;OCL1_05_gtrOC4,99.13%;OCL1_06_orf1(ghy),97.98%;OCL1_07_gtrOC5,99.206%;OCL1_09_gtrOC7,99.708%	OCL1_08_gtrOC6	0		0 / 9 (0%)		0
GCA_008630275.1_ASM863027v1_genomic	OCL1		Good	?-	1	0.9812	n/a	8 / 9 (88.9%)	OCL1_01_gtrOC1,97.643%;OCL1_03_pda1,100.0%;OCL1_04_gtrOC3,98.824%;OCL1_05_gtrOC4,99.13%;OCL1_06_orf1(ghy),97.98%;OCL1_07_gtrOC5,99.206%;OCL1_08_gtrOC6,98.065%;OCL1_09_gtrOC7,99.708%	OCL1_02_gtrOC2	0		0 / 9 (0%)		0
GCA_008975545.1_ASM897554v1_genomic	OCL4		Good	?-	1	0.9778	n/a	8 / 9 (88.9%)	OCL4_01_gtrOC1,99.327%;OCL4_02_gtrOC2,98.251%;OCL4_03_pda1,99.603%;OCL4_04_gtrOC3,98.828%;OCL4_05_gtrOC12,99.704%;OCL4_06_orf1(ghy),96.949%;OCL4_07_gtrOC5,98.413%;OCL4_09_gtrOC7,98.901%	OCL4_08_gtrOC6	0		0 / 9 (0%)		0
GCA_008975885.1_ASM897588v1_genomic	OCL1		Good	?-	0.9983	0.9811	n/a	8 / 9 (88.9%)	OCL1_01_gtrOC1,97.643%;OCL1_02_gtrOC2,99.417%;OCL1_03_pda1,100.0%;OCL1_04_gtrOC3,98.824%;OCL1_05_gtrOC4,99.13%;OCL1_06_orf1(ghy),97.98%;OCL1_07_gtrOC5,99.206%;OCL1_09_gtrOC7,99.708%	OCL1_08_gtrOC6	0		0 / 9 (0%)		0
GCA_008978405.1_ASM897840v1_genomic	OCL13		Good	?-	1	0.9975	n/a	7 / 8 (87.5%)	OCL13_01_gtrOC1,98.311%;OCL13_02_pda2a,100.0%;OCL13_03_gtrOC13,100.0%;OCL13_04_gtrOC14,99.417%;OCL13_05_gtrOC15,100.0%;OCL13_06_htrL,99.476%;OCL13_08_gtrOC17,100.0%	OCL13_07_gtrOC19	0		0 / 8 (0%)		0
GCA_008981345.1_ASM898134v1_genomic	OCL12		Good	?-	0.9811	0.9888	n/a	9 / 11 (81.8%)	OCL12_01_gtrOC1,100.0%;OCL12_02_gtrOC2,100.0%;OCL12_03_pda1,100.0%;OCL12_04_gtrOC3,100.0%;OCL12_05_gtrOC12,100.0%;OCL12_06_orf1(ghy),100.0%;OCL12_09_orf3,99.643%;OCL12_10_glf,100.0%;OCL12_11_gtrOC7,100.0%	OCL12_07_gtrOC29;OCL12_08_gtrOC30	0		0 / 11 (0%)		0
GCA_008988465.1_ASM898846v1_genomic	OCL6		Good	?-	1	0.9992	n/a	9 / 10 (90%)	OCL6_01_gtrOC1",98.986%;OCL6_02_pda2,100.0%;OCL6_03_gtrOC18,99.695%;OCL6_04_gtrOC19a,100.0%;OCL6_06_rmlD,100.0%;OCL6_07_rmlA,100.0%;OCL6_08_rmlC,100.0%;OCL6_09_gtrOC20,100.0%;OCL6_10_gtrOC21,100.0%	OCL6_05_rmlB	0		0 / 10 (0%)		0
GCA_008991665.1_ASM899166v1_genomic	OCL1		Good	?-	0.9655	0.9787	n/a	8 / 9 (88.9%)	OCL1_01_gtrOC1,98.653%;OCL1_02_gtrOC2,100.0%;OCL1_03_pda1,98.81%;OCL1_04_gtrOC3,98.824%;OCL1_05_gtrOC4,98.261%;OCL1_06_orf1(ghy),97.643%;OCL1_07_gtrOC5,99.206%;OCL1_08_gtrOC6,98.387%	OCL1_09_gtrOC7	0		0 / 9 (0%)		0
GCA_008992695.1_ASM899269v1_genomic	OCL13		Good	?-	0.9935	0.9974	n/a	7 / 8 (87.5%)	OCL13_01_gtrOC1,98.311%;OCL13_02_pda2a,100.0%;OCL13_03_gtrOC13,100.0%;OCL13_04_gtrOC14,99.417%;OCL13_05_gtrOC15,100.0%;OCL13_07_gtrOC19,100.0%;OCL13_08_gtrOC17,100.0%	OCL13_06_htrL	0		0 / 8 (0%)		0
GCA_008993055.1_ASM899305v1_genomic	OCL1		Good	?-	0.9886	0.9801	n/a	8 / 9 (88.9%)	OCL1_01_gtrOC1,97.643%;OCL1_02_gtrOC2,99.417%;OCL1_03_pda1,100.0%;OCL1_04_gtrOC3,98.824%;OCL1_05_gtrOC4,99.13%;OCL1_06_orf1(ghy),97.98%;OCL1_07_gtrOC5,99.206%;OCL1_08_gtrOC6,97.419%	OCL1_09_gtrOC7	0		0 / 9 (0%)		0
GCA_008995125.1_ASM899512v1_genomic	OCL6		Good	?-	1	0.9997	n/a	9 / 10 (90%)	OCL6_01_gtrOC1",100.0%;OCL6_02_pda2,100.0%;OCL6_03_gtrOC18,99.39%;OCL6_04_gtrOC19a,100.0%;OCL6_05_rmlB,100.0%;OCL6_06_rmlD,100.0%;OCL6_07_rmlA,100.0%;OCL6_08_rmlC,100.0%;OCL6_09_gtrOC20,100.0%	OCL6_10_gtrOC21	0		0 / 10 (0%)		0
GCA_008998555.1_ASM899855v1_genomic	OCL13		Good	?-	0.9912	0.9967	n/a	7 / 8 (87.5%)	OCL13_01_gtrOC1,98.311%;OCL13_02_pda2a,100.0%;OCL13_03_gtrOC13,100.0%;OCL13_04_gtrOC14,100.0%;OCL13_05_gtrOC15,99.701%;OCL13_06_htrL,97.906%;OCL13_08_gtrOC17,100.0%	OCL13_07_gtrOC19	0		0 / 8 (0%)		0
GCA_009006055.1_ASM900605v1_genomic	OCL13		Good	?-	0.9901	0.9975	n/a	7 / 8 (87.5%)	OCL13_01_gtrOC1,98.311%;OCL13_02_pda2a,100.0%;OCL13_03_gtrOC13,100.0%;OCL13_04_gtrOC14,100.0%;OCL13_05_gtrOC15,100.0%;OCL13_07_gtrOC19,99.678%;OCL13_08_gtrOC17,100.0%	OCL13_06_htrL	0		0 / 8 (0%)		0
GCA_009008375.1_ASM900837v1_genomic	OCL1		Good	?-	0.9794	0.981	n/a	7 / 9 (77.8%)	OCL1_01_gtrOC1,97.561%;OCL1_02_gtrOC2,99.415%;OCL1_03_pda1,100.0%;OCL1_04_gtrOC3,98.824%;OCL1_05_gtrOC4,99.13%;OCL1_06_orf1(ghy),97.98%;OCL1_07_gtrOC5,99.184%	OCL1_08_gtrOC6;OCL1_09_gtrOC7	0		0 / 9 (0%)		0
GCA_009008455.1_ASM900845v1_genomic	OCL1		Good	?-	0.9987	0.9809	n/a	8 / 9 (88.9%)	OCL1_01_gtrOC1,97.643%;OCL1_02_gtrOC2,99.417%;OCL1_03_pda1,100.0%;OCL1_04_gtrOC3,98.824%;OCL1_05_gtrOC4,99.13%;OCL1_06_orf1(ghy),97.98%;OCL1_07_gtrOC5,99.206%;OCL1_09_gtrOC7,99.708%	OCL1_08_gtrOC6	0		0 / 9 (0%)		0
GCA_009008875.1_ASM900887v1_genomic	OCL1		Good	?-	0.9987	0.9811	n/a	8 / 9 (88.9%)	OCL1_01_gtrOC1,97.643%;OCL1_02_gtrOC2,99.417%;OCL1_03_pda1,100.0%;OCL1_04_gtrOC3,98.824%;OCL1_05_gtrOC4,99.13%;OCL1_06_orf1(ghy),97.98%;OCL1_07_gtrOC5,99.206%;OCL1_09_gtrOC7,99.708%	OCL1_08_gtrOC6	0		0 / 9 (0%)		0
GCA_009008995.1_ASM900899v1_genomic	OCL1		Good	?-	0.9933	0.9811	n/a	8 / 9 (88.9%)	OCL1_01_gtrOC1,97.643%;OCL1_02_gtrOC2,99.417%;OCL1_03_pda1,100.0%;OCL1_04_gtrOC3,98.824%;OCL1_05_gtrOC4,99.13%;OCL1_06_orf1(ghy),97.98%;OCL1_07_gtrOC5,99.19%;OCL1_08_gtrOC6,98.065%	OCL1_09_gtrOC7	0		0 / 9 (0%)		0
GCA_009009235.1_ASM900923v1_genomic	OCL1		Good	?-	0.965	0.981	n/a	8 / 9 (88.9%)	OCL1_01_gtrOC1,97.643%;OCL1_02_gtrOC2,99.417%;OCL1_03_pda1,100.0%;OCL1_04_gtrOC3,98.824%;OCL1_05_gtrOC4,99.13%;OCL1_06_orf1(ghy),97.98%;OCL1_07_gtrOC5,99.206%;OCL1_08_gtrOC6,98.316%	OCL1_09_gtrOC7	0		0 / 9 (0%)		0
GCA_009009435.1_ASM900943v1_genomic	OCL1		Good	?-	1	0.9812	n/a	8 / 9 (88.9%)	OCL1_02_gtrOC2,99.417%;OCL1_03_pda1,100.0%;OCL1_04_gtrOC3,98.824%;OCL1_05_gtrOC4,99.13%;OCL1_06_orf1(ghy),97.98%;OCL1_07_gtrOC5,99.206%;OCL1_08_gtrOC6,98.065%;OCL1_09_gtrOC7,99.708%	OCL1_01_gtrOC1	0		0 / 9 (0%)		0
GCA_009009675.1_ASM900967v1_genomic	OCL1		Good	?-	0.9593	0.9801	n/a	7 / 9 (77.8%)	OCL1_01_gtrOC1,97.595%;OCL1_02_gtrOC2,99.417%;OCL1_03_pda1,100.0%;OCL1_04_gtrOC3,98.824%;OCL1_05_gtrOC4,99.13%;OCL1_06_orf1(ghy),97.98%;OCL1_09_gtrOC7,99.417%	OCL1_07_gtrOC5;OCL1_08_gtrOC6	0		0 / 9 (0%)		0
GCA_009010035.1_ASM901003v1_genomic	OCL1		Good	?-	0.9976	0.9809	n/a	8 / 9 (88.9%)	OCL1_01_gtrOC1,97.643%;OCL1_02_gtrOC2,99.417%;OCL1_03_pda1,100.0%;OCL1_04_gtrOC3,98.431%;OCL1_05_gtrOC4,99.13%;OCL1_06_orf1(ghy),97.98%;OCL1_07_gtrOC5,99.206%;OCL1_09_gtrOC7,99.708%	OCL1_08_gtrOC6	0		0 / 9 (0%)		0
GCA_009013095.1_ASM901309v1_genomic	OCL13		Good	?-	0.9679	0.998	n/a	7 / 8 (87.5%)	OCL13_01_gtrOC1,98.986%;OCL13_02_pda2a,100.0%;OCL13_03_gtrOC13,100.0%;OCL13_04_gtrOC14,99.417%;OCL13_05_gtrOC15,100.0%;OCL13_07_gtrOC19,100.0%;OCL13_08_gtrOC17,99.696%	OCL13_06_htrL	0		0 / 8 (0%)		0
GCA_009361735.1_ASM936173v1_genomic	OCL2		Good	?-	0.9999	0.9998	n/a	7 / 9 (77.8%)	OCL2_01_gtrOC1,100.0%;OCL2_02_gtrOC2,100.0%;OCL2_03_pda1,100.0%;OCL2_04_gtrOC3,100.0%;OCL2_05_gtrOC4,100.0%;OCL2_06_orf1(ghy),100.0%;OCL2_07_gtrOC8,100.0%	OCL2_08_wecB;OCL2_09_gtrOC9	0		0 / 9 (0%)		0
GCA_009736025.1_ASM973602v1_genomic	OCL1		Good	?-	1	0.9811	n/a	8 / 9 (88.9%)	OCL1_01_gtrOC1,97.643%;OCL1_03_pda1,100.0%;OCL1_04_gtrOC3,98.824%;OCL1_05_gtrOC4,99.13%;OCL1_06_orf1(ghy),97.98%;OCL1_07_gtrOC5,99.206%;OCL1_08_gtrOC6,98.065%;OCL1_09_gtrOC7,99.708%	OCL1_02_gtrOC2	0		0 / 9 (0%)		0
GCA_009760155.1_ASM976015v1_genomic	OCL1		Good	?-	0.9845	0.9806	n/a	8 / 9 (88.9%)	OCL1_01_gtrOC1,97.643%;OCL1_02_gtrOC2,99.417%;OCL1_03_pda1,100.0%;OCL1_04_gtrOC3,98.824%;OCL1_05_gtrOC4,99.13%;OCL1_06_orf1(ghy),97.98%;OCL1_07_gtrOC5,99.206%;OCL1_09_gtrOC7,99.417%	OCL1_08_gtrOC6	0		0 / 9 (0%)		0
GCA_009760175.1_ASM976017v1_genomic	OCL1		Good	?-	1	0.9812	n/a	8 / 9 (88.9%)	OCL1_01_gtrOC1,97.643%;OCL1_02_gtrOC2,99.417%;OCL1_03_pda1,100.0%;OCL1_04_gtrOC3,98.824%;OCL1_05_gtrOC4,99.13%;OCL1_07_gtrOC5,99.206%;OCL1_08_gtrOC6,98.065%;OCL1_09_gtrOC7,99.708%	OCL1_06_orf1(ghy)	0		0 / 9 (0%)		0
GCA_009829525.1_ASM982952v1_genomic	OCL10		Good	?-	1	0.9997	n/a	10 / 11 (90.9%)	OCL10_01_gtrOC1,100.0%;OCL10_02_gtrOC2,99.708%;OCL10_03_pda1,100.0%;OCL10_04_gtrOC3,99.609%;OCL10_05_gtrOC4,100.0%;OCL10_06_orf1(ghy),100.0%;OCL10_07_gtrOC29,100.0%;OCL10_08_gtrOC30,100.0%;OCL10_09_orf3,99.643%;OCL10_11_gtrOC7,100.0%	OCL10_10_glf	0		0 / 11 (0%)		0
GCA_009829535.1_ASM982953v1_genomic	OCL10		Good	?-	1	0.9998	n/a	10 / 11 (90.9%)	OCL10_01_gtrOC1,100.0%;OCL10_02_gtrOC2,100.0%;OCL10_03_pda1,100.0%;OCL10_04_gtrOC3,99.609%;OCL10_05_gtrOC4,100.0%;OCL10_06_orf1(ghy),100.0%;OCL10_07_gtrOC29,100.0%;OCL10_08_gtrOC30,100.0%;OCL10_09_orf3,99.643%;OCL10_11_gtrOC7,100.0%	OCL10_10_glf	0		0 / 11 (0%)		0
GCA_009829595.1_ASM982959v1_genomic	OCL6		Good	?-	1	1	n/a	9 / 10 (90%)	OCL6_01_gtrOC1",100.0%;OCL6_02_pda2,100.0%;OCL6_03_gtrOC18,100.0%;OCL6_04_gtrOC19a,100.0%;OCL6_05_rmlB,100.0%;OCL6_06_rmlD,100.0%;OCL6_08_rmlC,100.0%;OCL6_09_gtrOC20,100.0%;OCL6_10_gtrOC21,100.0%	OCL6_07_rmlA	0		0 / 10 (0%)		0
GCA_009898245.1_ASM989824v1_genomic	OCL7		Good	?-	1	0.9923	n/a	7 / 9 (77.8%)	OCL7_01_gtrOC1",98.649%;OCL7_03_gtrOC18,100.0%;OCL7_04_gtrOC2,98.319%;OCL7_05_orf,97.321%;OCL7_06_ahy,99.13%;OCL7_07_gtrOC23,99.716%;OCL7_09_gtrOC25,100.0%	OCL7_02_pda2;OCL7_08_gtrOC24	0		0 / 9 (0%)		0
GCA_010179075.1_ASM1017907v1_genomic	OCL1		Good	?-	1	0.9812	n/a	8 / 9 (88.9%)	OCL1_01_gtrOC1,97.643%;OCL1_02_gtrOC2,99.417%;OCL1_03_pda1,100.0%;OCL1_04_gtrOC3,98.824%;OCL1_05_gtrOC4,99.13%;OCL1_06_orf1(ghy),97.98%;OCL1_07_gtrOC5,99.206%;OCL1_09_gtrOC7,99.708%	OCL1_08_gtrOC6	0		0 / 9 (0%)		0
GCA_010179575.1_ASM1017957v1_genomic	OCL1		Good	?-	1	0.9812	n/a	8 / 9 (88.9%)	OCL1_01_gtrOC1,97.643%;OCL1_02_gtrOC2,99.417%;OCL1_03_pda1,100.0%;OCL1_04_gtrOC3,98.824%;OCL1_05_gtrOC4,99.13%;OCL1_06_orf1(ghy),97.98%;OCL1_07_gtrOC5,99.206%;OCL1_09_gtrOC7,99.708%	OCL1_08_gtrOC6	0		0 / 9 (0%)		0
GCA_010500185.1_ASM1050018v1_genomic	OCL1		Good	?-	1	0.9812	n/a	8 / 9 (88.9%)	OCL1_01_gtrOC1,97.643%;OCL1_03_pda1,100.0%;OCL1_04_gtrOC3,98.824%;OCL1_05_gtrOC4,99.13%;OCL1_06_orf1(ghy),97.98%;OCL1_07_gtrOC5,99.206%;OCL1_08_gtrOC6,98.065%;OCL1_09_gtrOC7,99.708%	OCL1_02_gtrOC2	0		0 / 9 (0%)		0
GCA_010500515.1_ASM1050051v1_genomic	OCL1		Good	?-	1	0.9812	n/a	8 / 9 (88.9%)	OCL1_01_gtrOC1,97.643%;OCL1_02_gtrOC2,99.417%;OCL1_03_pda1,100.0%;OCL1_04_gtrOC3,98.824%;OCL1_06_orf1(ghy),97.98%;OCL1_07_gtrOC5,99.206%;OCL1_08_gtrOC6,98.065%;OCL1_09_gtrOC7,99.708%	OCL1_05_gtrOC4	0		0 / 9 (0%)		0
GCA_010500625.1_ASM1050062v1_genomic	OCL1		Good	?-	1	0.9812	n/a	7 / 9 (77.8%)	OCL1_01_gtrOC1,97.643%;OCL1_03_pda1,100.0%;OCL1_04_gtrOC3,98.824%;OCL1_05_gtrOC4,99.13%;OCL1_06_orf1(ghy),97.945%;OCL1_08_gtrOC6,98.065%;OCL1_09_gtrOC7,99.708%	OCL1_02_gtrOC2;OCL1_07_gtrOC5	0		0 / 9 (0%)		0
GCA_010604785.1_ASM1060478v1_genomic	OCL3		Good	?-	1	0.9844	n/a	8 / 9 (88.9%)	OCL3_01_gtrOC1,98.316%;OCL3_02_gtrOC2,99.708%;OCL3_03_pda1,98.81%;OCL3_04_gtrOC3,98.814%;OCL3_05_gtrOC4,98.261%;OCL3_06_orf1(ghy),97.651%;OCL3_07_gtrOC8,100.0%;OCL3_08_gtrOC10,100.0%	OCL3_09_gtrOC11	0		0 / 9 (0%)		0
GCA_010604795.1_ASM1060479v1_genomic	OCL3		Good	?-	1	0.9844	n/a	8 / 9 (88.9%)	OCL3_01_gtrOC1,98.316%;OCL3_02_gtrOC2,99.708%;OCL3_03_pda1,98.81%;OCL3_04_gtrOC3,98.814%;OCL3_05_gtrOC4,98.261%;OCL3_06_orf1(ghy),97.651%;OCL3_07_gtrOC8,100.0%;OCL3_08_gtrOC10,100.0%	OCL3_09_gtrOC11	0		0 / 9 (0%)		0
GCA_010604855.1_ASM1060485v1_genomic	OCL3		Good	?-	1	0.9844	n/a	8 / 9 (88.9%)	OCL3_01_gtrOC1,98.316%;OCL3_02_gtrOC2,99.708%;OCL3_03_pda1,98.81%;OCL3_04_gtrOC3,98.814%;OCL3_05_gtrOC4,98.261%;OCL3_06_orf1(ghy),97.651%;OCL3_07_gtrOC8,100.0%;OCL3_08_gtrOC10,100.0%	OCL3_09_gtrOC11	0		0 / 9 (0%)		0
GCA_010605285.1_ASM1060528v1_genomic	OCL3		Good	?-	1	0.9844	n/a	7 / 9 (77.8%)	OCL3_01_gtrOC1,98.316%;OCL3_02_gtrOC2,99.708%;OCL3_03_pda1,98.81%;OCL3_04_gtrOC3,98.814%;OCL3_05_gtrOC4,98.261%;OCL3_06_orf1(ghy),97.651%;OCL3_07_gtrOC8,100.0%	OCL3_08_gtrOC10;OCL3_09_gtrOC11	0		0 / 9 (0%)		0
GCA_010608825.1_ASM1060882v1_genomic	OCL3		Good	?-	1	0.9844	n/a	8 / 9 (88.9%)	OCL3_01_gtrOC1,98.316%;OCL3_02_gtrOC2,99.708%;OCL3_03_pda1,98.81%;OCL3_04_gtrOC3,98.814%;OCL3_05_gtrOC4,98.261%;OCL3_06_orf1(ghy),97.651%;OCL3_07_gtrOC8,100.0%;OCL3_08_gtrOC10,100.0%	OCL3_09_gtrOC11	0		0 / 9 (0%)		0
GCA_010608885.1_ASM1060888v1_genomic	OCL3		Good	?-	1	0.9844	n/a	7 / 9 (77.8%)	OCL3_01_gtrOC1,98.316%;OCL3_02_gtrOC2,99.708%;OCL3_03_pda1,98.81%;OCL3_04_gtrOC3,98.814%;OCL3_05_gtrOC4,98.261%;OCL3_06_orf1(ghy),97.651%;OCL3_07_gtrOC8,100.0%	OCL3_08_gtrOC10;OCL3_09_gtrOC11	0		0 / 9 (0%)		0
GCA_010609075.1_ASM1060907v1_genomic	OCL3		Good	?-	1	0.9844	n/a	8 / 9 (88.9%)	OCL3_01_gtrOC1,98.316%;OCL3_02_gtrOC2,99.708%;OCL3_03_pda1,98.81%;OCL3_04_gtrOC3,98.814%;OCL3_05_gtrOC4,98.261%;OCL3_06_orf1(ghy),97.651%;OCL3_07_gtrOC8,100.0%;OCL3_08_gtrOC10,100.0%	OCL3_09_gtrOC11	0		0 / 9 (0%)		0
GCA_011601695.1_ASM1160169v1_genomic	OCL1		Good	?-	1	0.9812	n/a	8 / 9 (88.9%)	OCL1_01_gtrOC1,97.643%;OCL1_03_pda1,100.0%;OCL1_04_gtrOC3,98.824%;OCL1_05_gtrOC4,99.13%;OCL1_06_orf1(ghy),97.98%;OCL1_07_gtrOC5,99.206%;OCL1_08_gtrOC6,98.065%;OCL1_09_gtrOC7,99.708%	OCL1_02_gtrOC2	0		0 / 9 (0%)		0
GCA_011601765.1_ASM1160176v1_genomic	OCL1		Good	?-	1	0.9812	n/a	8 / 9 (88.9%)	OCL1_01_gtrOC1,97.643%;OCL1_03_pda1,100.0%;OCL1_04_gtrOC3,98.824%;OCL1_05_gtrOC4,99.13%;OCL1_06_orf1(ghy),97.98%;OCL1_07_gtrOC5,99.206%;OCL1_08_gtrOC6,98.065%;OCL1_09_gtrOC7,99.708%	OCL1_02_gtrOC2	0		0 / 9 (0%)		0
GCA_011602055.1_ASM1160205v1_genomic	OCL1		Good	?-	1	0.9812	n/a	8 / 9 (88.9%)	OCL1_01_gtrOC1,97.643%;OCL1_03_pda1,100.0%;OCL1_04_gtrOC3,98.824%;OCL1_05_gtrOC4,99.13%;OCL1_06_orf1(ghy),97.98%;OCL1_07_gtrOC5,99.206%;OCL1_08_gtrOC6,98.065%;OCL1_09_gtrOC7,99.708%	OCL1_02_gtrOC2	0		0 / 9 (0%)		0
GCA_011602535.1_ASM1160253v1_genomic	OCL2		Good	?-	1	0.9998	n/a	7 / 9 (77.8%)	OCL2_01_gtrOC1,100.0%;OCL2_02_gtrOC2,100.0%;OCL2_03_pda1,100.0%;OCL2_04_gtrOC3,100.0%;OCL2_05_gtrOC4,100.0%;OCL2_06_orf1(ghy),100.0%;OCL2_07_gtrOC8,100.0%	OCL2_08_wecB;OCL2_09_gtrOC9	0		0 / 9 (0%)		0
GCA_011602745.1_ASM1160274v1_genomic	OCL1		Good	?-	1	0.9812	n/a	8 / 9 (88.9%)	OCL1_01_gtrOC1,97.643%;OCL1_02_gtrOC2,99.417%;OCL1_03_pda1,100.0%;OCL1_04_gtrOC3,98.824%;OCL1_06_orf1(ghy),97.98%;OCL1_07_gtrOC5,99.206%;OCL1_08_gtrOC6,98.065%;OCL1_09_gtrOC7,99.708%	OCL1_05_gtrOC4	0		0 / 9 (0%)		0
GCA_011603845.1_ASM1160384v1_genomic	OCL1		Good	?-	1	0.9812	n/a	8 / 9 (88.9%)	OCL1_01_gtrOC1,97.643%;OCL1_03_pda1,100.0%;OCL1_04_gtrOC3,98.824%;OCL1_05_gtrOC4,99.13%;OCL1_06_orf1(ghy),97.98%;OCL1_07_gtrOC5,99.206%;OCL1_08_gtrOC6,98.065%;OCL1_09_gtrOC7,99.708%	OCL1_02_gtrOC2	0		0 / 9 (0%)		0
GCA_012955825.1_ASM1295582v1_genomic	OCL7		Good	?-	0.9868	0.9918	n/a	7 / 9 (77.8%)	OCL7_01_gtrOC1",98.649%;OCL7_02_pda2,99.63%;OCL7_03_gtrOC18,100.0%;OCL7_05_orf,97.321%;OCL7_06_ahy,99.13%;OCL7_07_gtrOC23,99.716%;OCL7_09_gtrOC25,100.0%	OCL7_04_gtrOC2;OCL7_08_gtrOC24	0		0 / 9 (0%)		0
GCA_012956585.1_ASM1295658v1_genomic	OCL7		Good	?-	0.9906	0.9921	n/a	8 / 9 (88.9%)	OCL7_01_gtrOC1",98.649%;OCL7_02_pda2,99.63%;OCL7_03_gtrOC18,98.457%;OCL7_04_gtrOC2,98.319%;OCL7_05_orf,97.321%;OCL7_06_ahy,99.13%;OCL7_07_gtrOC23,99.716%;OCL7_09_gtrOC25,100.0%	OCL7_08_gtrOC24	0		0 / 9 (0%)		0
GCA_013346445.1_ASM1334644v1_genomic	OCL1		Good	?-	0.9612	0.9766	n/a	8 / 9 (88.9%)	OCL1_01_gtrOC1,98.653%;OCL1_02_gtrOC2,100.0%;OCL1_03_pda1,99.603%;OCL1_04_gtrOC3,98.419%;OCL1_05_gtrOC4,97.971%;OCL1_06_orf1(ghy),97.98%;OCL1_07_gtrOC5,99.206%;OCL1_09_gtrOC7,99.032%	OCL1_08_gtrOC6	0		0 / 9 (0%)		0
GCA_013346455.1_ASM1334645v1_genomic	OCL4		Good	?-	0.9936	0.9797	n/a	8 / 9 (88.9%)	OCL4_01_gtrOC1,98.316%;OCL4_02_gtrOC2,98.834%;OCL4_03_pda1,100.0%;OCL4_04_gtrOC3,99.609%;OCL4_05_gtrOC12,100.0%;OCL4_06_orf1(ghy),96.61%;OCL4_07_gtrOC5,98.413%;OCL4_09_gtrOC7,99.176%	OCL4_08_gtrOC6	0		0 / 9 (0%)		0
GCA_014334855.1_ASM1433485v1_genomic	OCL1		Good	?-	0.9991	0.9999	n/a	8 / 9 (88.9%)	OCL1_01_gtrOC1,100.0%;OCL1_02_gtrOC2,100.0%;OCL1_03_pda1,100.0%;OCL1_04_gtrOC3,100.0%;OCL1_05_gtrOC4,100.0%;OCL1_07_gtrOC5,100.0%;OCL1_08_gtrOC6,99.667%;OCL1_09_gtrOC7,100.0%	OCL1_06_orf1(ghy)	0		0 / 9 (0%)		0
GCA_014334925.1_ASM1433492v1_genomic	OCL7		Good	?-	0.9937	0.9774	n/a	8 / 9 (88.9%)	OCL7_01_gtrOC1",98.649%;OCL7_02_pda2,98.889%;OCL7_03_gtrOC18,98.466%;OCL7_04_gtrOC2,97.199%;OCL7_05_orf,97.321%;OCL7_06_ahy,99.565%;OCL7_07_gtrOC23,100.0%;OCL7_09_gtrOC25,98.503%	OCL7_08_gtrOC24	0		0 / 9 (0%)		3	OCL15_09_qdtB,94.851%;OCL15_06_rmlB,94.93%;OCL15_07_rmlA,97.586%
GCA_014334975.1_ASM1433497v1_genomic	OCL1		Good	?-	0.9816	0.9832	n/a	7 / 9 (77.8%)	OCL1_01_gtrOC1,99.327%;OCL1_02_gtrOC2,100.0%;OCL1_03_pda1,100.0%;OCL1_04_gtrOC3,100.0%;OCL1_05_gtrOC4,98.841%;OCL1_06_orf1(ghy),97.643%;OCL1_07_gtrOC5,99.206%	OCL1_08_gtrOC6;OCL1_09_gtrOC7	0		0 / 9 (0%)		0
GCA_014531025.1_ASM1453102v1_genomic	OCL2		Good	?-	1	0.9713	n/a	8 / 9 (88.9%)	OCL2_01_gtrOC1,97.98%;OCL2_02_gtrOC2,99.417%;OCL2_03_pda1,98.016%;OCL2_04_gtrOC3,99.216%;OCL2_05_gtrOC4,98.551%;OCL2_06_orf1(ghy),96.644%;OCL2_07_gtrOC8,100.0%;OCL2_09_gtrOC9,100.0%	OCL2_08_wecB	0		0 / 9 (0%)		0
GCA_014531085.1_ASM1453108v1_genomic	OCL2		Good	?-	1	0.9712	n/a	8 / 9 (88.9%)	OCL2_01_gtrOC1,97.98%;OCL2_02_gtrOC2,99.417%;OCL2_03_pda1,98.016%;OCL2_04_gtrOC3,99.216%;OCL2_05_gtrOC4,98.551%;OCL2_06_orf1(ghy),96.644%;OCL2_07_gtrOC8,100.0%;OCL2_08_wecB,100.0%	OCL2_09_gtrOC9	0		0 / 9 (0%)		0
GCA_014531135.1_ASM1453113v1_genomic	OCL2		Good	?-	1	0.9712	n/a	8 / 9 (88.9%)	OCL2_01_gtrOC1,97.98%;OCL2_02_gtrOC2,99.417%;OCL2_03_pda1,98.016%;OCL2_04_gtrOC3,99.216%;OCL2_05_gtrOC4,98.551%;OCL2_06_orf1(ghy),96.644%;OCL2_07_gtrOC8,100.0%;OCL2_08_wecB,100.0%	OCL2_09_gtrOC9	0		0 / 9 (0%)		0
GCA_014531235.1_ASM1453123v1_genomic	OCL7		Good	?-	0.9913	0.9929	n/a	8 / 9 (88.9%)	OCL7_01_gtrOC1",98.649%;OCL7_02_pda2,99.63%;OCL7_03_gtrOC18,100.0%;OCL7_04_gtrOC2,98.319%;OCL7_05_orf,97.596%;OCL7_06_ahy,99.13%;OCL7_07_gtrOC23,99.716%;OCL7_08_gtrOC24,100.0%	OCL7_09_gtrOC25	0		0 / 9 (0%)		0
GCA_014531285.1_ASM1453128v1_genomic	OCL1		Good	?-	0.9982	0.9784	n/a	8 / 9 (88.9%)	OCL1_01_gtrOC1,98.316%;OCL1_03_pda1,98.81%;OCL1_04_gtrOC3,97.255%;OCL1_05_gtrOC4,97.681%;OCL1_06_orf1(ghy),97.98%;OCL1_07_gtrOC5,98.81%;OCL1_08_gtrOC6,98.387%;OCL1_09_gtrOC7,100.0%	OCL1_02_gtrOC2	0		0 / 9 (0%)		0
GCA_014531425.1_ASM1453142v1_genomic	OCL1		Good	?-	1	0.9823	n/a	8 / 9 (88.9%)	OCL1_01_gtrOC1,99.327%;OCL1_02_gtrOC2,99.417%;OCL1_04_gtrOC3,98.024%;OCL1_05_gtrOC4,99.71%;OCL1_06_orf1(ghy),97.857%;OCL1_07_gtrOC5,98.81%;OCL1_08_gtrOC6,98.387%;OCL1_09_gtrOC7,99.708%	OCL1_03_pda1	0		0 / 9 (0%)		1	OCL11_02_gtrOC2,100.0%
GCA_014531515.1_ASM1453151v1_genomic	OCL7		Good	?-	1	0.9926	n/a	8 / 9 (88.9%)	OCL7_01_gtrOC1",98.649%;OCL7_02_pda2,99.63%;OCL7_03_gtrOC18,100.0%;OCL7_04_gtrOC2,98.319%;OCL7_05_orf,97.321%;OCL7_06_ahy,99.13%;OCL7_07_gtrOC23,99.716%;OCL7_09_gtrOC25,100.0%	OCL7_08_gtrOC24	0		0 / 9 (0%)		0
GCA_014531695.1_ASM1453169v1_genomic	OCL2		Good	?-	0.9776	0.9321	n/a	7 / 9 (77.8%)	OCL2_01_gtrOC1,97.98%;OCL2_02_gtrOC2,99.417%;OCL2_03_pda1,98.016%;OCL2_04_gtrOC3,99.216%;OCL2_05_gtrOC4,98.551%;OCL2_06_orf1(ghy),96.644%;OCL2_07_gtrOC8,100.0%	OCL2_08_wecB;OCL2_09_gtrOC9	0		0 / 9 (0%)		0
GCA_014560325.1_ASM1456032v1_genomic	OCL13		Good	?-	0.9573	0.9981	n/a	7 / 8 (87.5%)	OCL13_01_gtrOC1,98.986%;OCL13_02_pda2a,100.0%;OCL13_03_gtrOC13,100.0%;OCL13_04_gtrOC14,100.0%;OCL13_05_gtrOC15,100.0%;OCL13_07_gtrOC19,100.0%;OCL13_08_gtrOC17,100.0%	OCL13_06_htrL	0		0 / 8 (0%)		4	OCL15_09_qdtB,94.58%;OCL15_06_rmlB,95.211%;OCL15_07_rmlA,98.282%;OCL15_08_qdtE,97.544%
GCA_014880115.1_ASM1488011v1_genomic	OCL3		Good	?-	0.9999	0.9844	n/a	8 / 9 (88.9%)	OCL3_01_gtrOC1,98.316%;OCL3_02_gtrOC2,99.708%;OCL3_03_pda1,98.81%;OCL3_04_gtrOC3,98.814%;OCL3_05_gtrOC4,98.261%;OCL3_06_orf1(ghy),97.651%;OCL3_07_gtrOC8,100.0%;OCL3_08_gtrOC10,100.0%	OCL3_09_gtrOC11	0		0 / 9 (0%)		0
GCA_014880195.1_ASM1488019v1_genomic	OCL3		Good	?-	0.9999	0.9844	n/a	8 / 9 (88.9%)	OCL3_01_gtrOC1,98.316%;OCL3_02_gtrOC2,99.708%;OCL3_03_pda1,98.81%;OCL3_04_gtrOC3,98.814%;OCL3_05_gtrOC4,98.261%;OCL3_06_orf1(ghy),97.651%;OCL3_07_gtrOC8,100.0%;OCL3_08_gtrOC10,100.0%	OCL3_09_gtrOC11	0		0 / 9 (0%)		0
GCA_014880205.1_ASM1488020v1_genomic	OCL3		Good	?-	0.9999	0.9844	n/a	8 / 9 (88.9%)	OCL3_01_gtrOC1,98.316%;OCL3_02_gtrOC2,99.708%;OCL3_03_pda1,98.81%;OCL3_04_gtrOC3,98.814%;OCL3_05_gtrOC4,98.261%;OCL3_06_orf1(ghy),97.651%;OCL3_07_gtrOC8,100.0%;OCL3_08_gtrOC10,100.0%	OCL3_09_gtrOC11	0		0 / 9 (0%)		0
GCA_014880325.1_ASM1488032v1_genomic	OCL3		Good	?-	1	0.9818	n/a	8 / 9 (88.9%)	OCL3_01_gtrOC1,98.316%;OCL3_02_gtrOC2,99.708%;OCL3_03_pda1,98.81%;OCL3_04_gtrOC3,98.814%;OCL3_05_gtrOC4,98.261%;OCL3_06_orf1(ghy),97.651%;OCL3_07_gtrOC8,100.0%;OCL3_09_gtrOC11,97.656%	OCL3_08_gtrOC10	0		0 / 9 (0%)		0
GCA_014880345.1_ASM1488034v1_genomic	OCL3		Good	?-	1	0.9844	n/a	8 / 9 (88.9%)	OCL3_01_gtrOC1,98.316%;OCL3_02_gtrOC2,99.708%;OCL3_03_pda1,98.81%;OCL3_04_gtrOC3,98.814%;OCL3_05_gtrOC4,98.261%;OCL3_06_orf1(ghy),97.651%;OCL3_07_gtrOC8,100.0%;OCL3_09_gtrOC11,99.479%	OCL3_08_gtrOC10	0		0 / 9 (0%)		0
GCA_014880365.1_ASM1488036v1_genomic	OCL3		Good	?-	1	0.9844	n/a	8 / 9 (88.9%)	OCL3_01_gtrOC1,98.316%;OCL3_02_gtrOC2,99.708%;OCL3_03_pda1,98.81%;OCL3_04_gtrOC3,98.814%;OCL3_05_gtrOC4,98.261%;OCL3_06_orf1(ghy),97.651%;OCL3_07_gtrOC8,100.0%;OCL3_09_gtrOC11,99.479%	OCL3_08_gtrOC10	0		0 / 9 (0%)		0
GCA_014880415.1_ASM1488041v1_genomic	OCL1		Good	?-	1	0.9812	n/a	8 / 9 (88.9%)	OCL1_01_gtrOC1,97.643%;OCL1_02_gtrOC2,99.417%;OCL1_03_pda1,100.0%;OCL1_04_gtrOC3,98.824%;OCL1_05_gtrOC4,99.13%;OCL1_06_orf1(ghy),97.98%;OCL1_07_gtrOC5,99.206%;OCL1_09_gtrOC7,99.708%	OCL1_08_gtrOC6	0		0 / 9 (0%)		0
GCA_014880435.1_ASM1488043v1_genomic	OCL3		Good	?-	1	0.9843	n/a	8 / 9 (88.9%)	OCL3_01_gtrOC1,98.316%;OCL3_02_gtrOC2,99.708%;OCL3_03_pda1,98.81%;OCL3_04_gtrOC3,98.814%;OCL3_05_gtrOC4,98.261%;OCL3_06_orf1(ghy),97.651%;OCL3_07_gtrOC8,99.632%;OCL3_08_gtrOC10,100.0%	OCL3_09_gtrOC11	0		0 / 9 (0%)		0
GCA_014880445.1_ASM1488044v1_genomic	OCL3		Good	?-	0.9996	0.9844	n/a	8 / 9 (88.9%)	OCL3_01_gtrOC1,98.316%;OCL3_02_gtrOC2,99.708%;OCL3_03_pda1,98.81%;OCL3_04_gtrOC3,98.814%;OCL3_05_gtrOC4,98.261%;OCL3_06_orf1(ghy),97.651%;OCL3_07_gtrOC8,100.0%;OCL3_08_gtrOC10,100.0%	OCL3_09_gtrOC11	0		0 / 9 (0%)		0
GCA_014880465.1_ASM1488046v1_genomic	OCL3		Good	?-	1	0.9843	n/a	8 / 9 (88.9%)	OCL3_01_gtrOC1,98.316%;OCL3_02_gtrOC2,99.708%;OCL3_03_pda1,98.81%;OCL3_04_gtrOC3,98.419%;OCL3_05_gtrOC4,98.261%;OCL3_06_orf1(ghy),97.651%;OCL3_07_gtrOC8,100.0%;OCL3_08_gtrOC10,100.0%	OCL3_09_gtrOC11	0		0 / 9 (0%)		0
GCA_014880475.1_ASM1488047v1_genomic	OCL3		Good	?-	1	0.9843	n/a	8 / 9 (88.9%)	OCL3_01_gtrOC1,98.316%;OCL3_02_gtrOC2,99.708%;OCL3_03_pda1,98.81%;OCL3_04_gtrOC3,98.814%;OCL3_05_gtrOC4,98.261%;OCL3_06_orf1(ghy),97.651%;OCL3_07_gtrOC8,99.632%;OCL3_08_gtrOC10,100.0%	OCL3_09_gtrOC11	0		0 / 9 (0%)		0
GCA_014880555.1_ASM1488055v1_genomic	OCL3		Good	?-	0.9999	0.9844	n/a	8 / 9 (88.9%)	OCL3_01_gtrOC1,98.316%;OCL3_02_gtrOC2,99.708%;OCL3_03_pda1,98.81%;OCL3_04_gtrOC3,98.814%;OCL3_05_gtrOC4,98.261%;OCL3_06_orf1(ghy),97.651%;OCL3_07_gtrOC8,100.0%;OCL3_08_gtrOC10,100.0%	OCL3_09_gtrOC11	0		0 / 9 (0%)		0
GCA_014880685.1_ASM1488068v1_genomic	OCL3		Good	?-	1	0.9844	n/a	8 / 9 (88.9%)	OCL3_01_gtrOC1,98.316%;OCL3_02_gtrOC2,99.708%;OCL3_03_pda1,98.81%;OCL3_04_gtrOC3,98.814%;OCL3_05_gtrOC4,98.261%;OCL3_06_orf1(ghy),97.651%;OCL3_07_gtrOC8,100.0%;OCL3_08_gtrOC10,100.0%	OCL3_09_gtrOC11	0		0 / 9 (0%)		0
GCA_014880745.1_ASM1488074v1_genomic	OCL3		Good	?-	1	0.9844	n/a	8 / 9 (88.9%)	OCL3_01_gtrOC1,98.316%;OCL3_02_gtrOC2,99.708%;OCL3_03_pda1,98.81%;OCL3_04_gtrOC3,98.814%;OCL3_05_gtrOC4,98.261%;OCL3_06_orf1(ghy),97.651%;OCL3_07_gtrOC8,100.0%;OCL3_08_gtrOC10,100.0%	OCL3_09_gtrOC11	0		0 / 9 (0%)		0
GCA_014880785.1_ASM1488078v1_genomic	OCL3		Good	?-	0.9999	0.9844	n/a	8 / 9 (88.9%)	OCL3_01_gtrOC1,98.316%;OCL3_02_gtrOC2,99.708%;OCL3_03_pda1,98.81%;OCL3_04_gtrOC3,98.814%;OCL3_05_gtrOC4,98.261%;OCL3_06_orf1(ghy),97.651%;OCL3_07_gtrOC8,100.0%;OCL3_08_gtrOC10,100.0%	OCL3_09_gtrOC11	0		0 / 9 (0%)		0
GCA_014880815.1_ASM1488081v1_genomic	OCL3		Good	?-	0.9996	0.9844	n/a	8 / 9 (88.9%)	OCL3_01_gtrOC1,98.316%;OCL3_02_gtrOC2,99.708%;OCL3_03_pda1,98.81%;OCL3_04_gtrOC3,98.814%;OCL3_05_gtrOC4,98.261%;OCL3_06_orf1(ghy),97.651%;OCL3_07_gtrOC8,100.0%;OCL3_08_gtrOC10,100.0%	OCL3_09_gtrOC11	0		0 / 9 (0%)		0
GCA_014880835.1_ASM1488083v1_genomic	OCL3		Good	?-	1	0.9844	n/a	8 / 9 (88.9%)	OCL3_01_gtrOC1,98.316%;OCL3_02_gtrOC2,99.708%;OCL3_03_pda1,98.81%;OCL3_04_gtrOC3,98.814%;OCL3_05_gtrOC4,98.261%;OCL3_06_orf1(ghy),97.651%;OCL3_07_gtrOC8,100.0%;OCL3_08_gtrOC10,100.0%	OCL3_09_gtrOC11	0		0 / 9 (0%)		0
GCA_014880845.1_ASM1488084v1_genomic	OCL3		Good	?-	1	0.9844	n/a	7 / 9 (77.8%)	OCL3_01_gtrOC1,98.316%;OCL3_02_gtrOC2,99.708%;OCL3_03_pda1,98.81%;OCL3_04_gtrOC3,98.814%;OCL3_05_gtrOC4,98.261%;OCL3_06_orf1(ghy),97.651%;OCL3_07_gtrOC8,100.0%	OCL3_08_gtrOC10;OCL3_09_gtrOC11	0		0 / 9 (0%)		0
GCA_014880855.1_ASM1488085v1_genomic	OCL3		Good	?-	1	0.9843	n/a	8 / 9 (88.9%)	OCL3_01_gtrOC1,98.316%;OCL3_02_gtrOC2,99.708%;OCL3_03_pda1,98.81%;OCL3_04_gtrOC3,98.814%;OCL3_05_gtrOC4,98.261%;OCL3_06_orf1(ghy),97.651%;OCL3_07_gtrOC8,99.632%;OCL3_08_gtrOC10,100.0%	OCL3_09_gtrOC11	0		0 / 9 (0%)		0
GCA_014880915.1_ASM1488091v1_genomic	OCL3		Good	?-	0.9992	0.9844	n/a	8 / 9 (88.9%)	OCL3_01_gtrOC1,98.316%;OCL3_02_gtrOC2,99.708%;OCL3_03_pda1,98.81%;OCL3_04_gtrOC3,98.814%;OCL3_05_gtrOC4,98.261%;OCL3_06_orf1(ghy),97.651%;OCL3_07_gtrOC8,100.0%;OCL3_08_gtrOC10,100.0%	OCL3_09_gtrOC11	0		0 / 9 (0%)		0
GCA_014880935.1_ASM1488093v1_genomic	OCL3		Good	?-	1	0.9844	n/a	8 / 9 (88.9%)	OCL3_01_gtrOC1,98.316%;OCL3_02_gtrOC2,99.708%;OCL3_03_pda1,98.81%;OCL3_04_gtrOC3,98.814%;OCL3_05_gtrOC4,98.261%;OCL3_06_orf1(ghy),97.651%;OCL3_07_gtrOC8,100.0%;OCL3_08_gtrOC10,100.0%	OCL3_09_gtrOC11	0		0 / 9 (0%)		0
GCA_014880955.1_ASM1488095v1_genomic	OCL3		Good	?-	1	0.9844	n/a	8 / 9 (88.9%)	OCL3_01_gtrOC1,98.316%;OCL3_02_gtrOC2,99.708%;OCL3_03_pda1,98.81%;OCL3_04_gtrOC3,98.814%;OCL3_05_gtrOC4,98.261%;OCL3_06_orf1(ghy),97.651%;OCL3_07_gtrOC8,100.0%;OCL3_08_gtrOC10,100.0%	OCL3_09_gtrOC11	0		0 / 9 (0%)		0
GCA_014881045.1_ASM1488104v1_genomic	OCL3		Good	?-	1	0.9844	n/a	8 / 9 (88.9%)	OCL3_01_gtrOC1,98.316%;OCL3_02_gtrOC2,99.708%;OCL3_03_pda1,98.81%;OCL3_04_gtrOC3,98.814%;OCL3_05_gtrOC4,98.261%;OCL3_06_orf1(ghy),97.651%;OCL3_07_gtrOC8,100.0%;OCL3_08_gtrOC10,100.0%	OCL3_09_gtrOC11	0		0 / 9 (0%)		0
GCA_014881085.1_ASM1488108v1_genomic	OCL3		Good	?-	1	0.9843	n/a	8 / 9 (88.9%)	OCL3_01_gtrOC1,98.316%;OCL3_02_gtrOC2,99.708%;OCL3_03_pda1,98.81%;OCL3_04_gtrOC3,98.814%;OCL3_05_gtrOC4,98.261%;OCL3_06_orf1(ghy),97.651%;OCL3_07_gtrOC8,99.632%;OCL3_08_gtrOC10,100.0%	OCL3_09_gtrOC11	0		0 / 9 (0%)		0
GCA_014881155.1_ASM1488115v1_genomic	OCL3		Good	?-	0.9988	0.9844	n/a	8 / 9 (88.9%)	OCL3_01_gtrOC1,98.316%;OCL3_02_gtrOC2,99.708%;OCL3_03_pda1,98.81%;OCL3_04_gtrOC3,98.814%;OCL3_05_gtrOC4,98.261%;OCL3_06_orf1(ghy),97.651%;OCL3_07_gtrOC8,100.0%;OCL3_08_gtrOC10,100.0%	OCL3_09_gtrOC11	0		0 / 9 (0%)		0
GCA_014881415.1_ASM1488141v1_genomic	OCL1		Good	?-	1	0.9812	n/a	8 / 9 (88.9%)	OCL1_01_gtrOC1,97.643%;OCL1_02_gtrOC2,99.417%;OCL1_03_pda1,100.0%;OCL1_04_gtrOC3,98.824%;OCL1_05_gtrOC4,99.13%;OCL1_06_orf1(ghy),97.98%;OCL1_08_gtrOC6,98.065%;OCL1_09_gtrOC7,99.708%	OCL1_07_gtrOC5	0		0 / 9 (0%)		0
GCA_014881465.1_ASM1488146v1_genomic	OCL3		Good	?-	1	0.9844	n/a	8 / 9 (88.9%)	OCL3_01_gtrOC1,98.316%;OCL3_02_gtrOC2,99.708%;OCL3_03_pda1,98.81%;OCL3_04_gtrOC3,98.814%;OCL3_05_gtrOC4,98.261%;OCL3_06_orf1(ghy),97.651%;OCL3_07_gtrOC8,100.0%;OCL3_09_gtrOC11,99.479%	OCL3_08_gtrOC10	0		0 / 9 (0%)		0
GCA_014881595.1_ASM1488159v1_genomic	OCL3		Good	?-	1	0.9818	n/a	8 / 9 (88.9%)	OCL3_01_gtrOC1,98.316%;OCL3_02_gtrOC2,99.708%;OCL3_03_pda1,98.81%;OCL3_04_gtrOC3,98.814%;OCL3_05_gtrOC4,98.261%;OCL3_06_orf1(ghy),97.651%;OCL3_07_gtrOC8,100.0%;OCL3_09_gtrOC11,97.656%	OCL3_08_gtrOC10	0		0 / 9 (0%)		0
GCA_014881775.1_ASM1488177v1_genomic	OCL3		Good	?-	1	0.9818	n/a	8 / 9 (88.9%)	OCL3_01_gtrOC1,98.316%;OCL3_02_gtrOC2,99.708%;OCL3_03_pda1,98.81%;OCL3_04_gtrOC3,98.814%;OCL3_05_gtrOC4,98.261%;OCL3_06_orf1(ghy),97.651%;OCL3_07_gtrOC8,100.0%;OCL3_09_gtrOC11,97.656%	OCL3_08_gtrOC10	0		0 / 9 (0%)		0
GCA_014881855.1_ASM1488185v1_genomic	OCL3		Good	?-	0.9999	0.9844	n/a	8 / 9 (88.9%)	OCL3_01_gtrOC1,98.316%;OCL3_02_gtrOC2,99.708%;OCL3_03_pda1,98.81%;OCL3_04_gtrOC3,98.814%;OCL3_05_gtrOC4,98.261%;OCL3_06_orf1(ghy),97.651%;OCL3_07_gtrOC8,100.0%;OCL3_08_gtrOC10,100.0%	OCL3_09_gtrOC11	0		0 / 9 (0%)		0
GCA_014881865.1_ASM1488186v1_genomic	OCL3		Good	?-	1	0.9843	n/a	8 / 9 (88.9%)	OCL3_01_gtrOC1,98.316%;OCL3_02_gtrOC2,99.708%;OCL3_03_pda1,98.81%;OCL3_04_gtrOC3,98.419%;OCL3_05_gtrOC4,98.261%;OCL3_06_orf1(ghy),97.651%;OCL3_07_gtrOC8,100.0%;OCL3_08_gtrOC10,100.0%	OCL3_09_gtrOC11	0		0 / 9 (0%)		0
GCA_014881895.1_ASM1488189v1_genomic	OCL3		Good	?-	0.9998	0.9844	n/a	8 / 9 (88.9%)	OCL3_01_gtrOC1,98.316%;OCL3_02_gtrOC2,99.708%;OCL3_03_pda1,98.81%;OCL3_04_gtrOC3,98.814%;OCL3_05_gtrOC4,98.261%;OCL3_06_orf1(ghy),97.651%;OCL3_07_gtrOC8,100.0%;OCL3_08_gtrOC10,100.0%	OCL3_09_gtrOC11	0		0 / 9 (0%)		0
GCA_014881905.1_ASM1488190v1_genomic	OCL3		Good	?-	0.9988	0.9844	n/a	8 / 9 (88.9%)	OCL3_01_gtrOC1,98.316%;OCL3_02_gtrOC2,99.708%;OCL3_03_pda1,98.81%;OCL3_04_gtrOC3,98.814%;OCL3_05_gtrOC4,98.261%;OCL3_06_orf1(ghy),97.651%;OCL3_07_gtrOC8,100.0%;OCL3_08_gtrOC10,100.0%	OCL3_09_gtrOC11	0		0 / 9 (0%)		0
GCA_014881935.1_ASM1488193v1_genomic	OCL3		Good	?-	1	0.9843	n/a	8 / 9 (88.9%)	OCL3_01_gtrOC1,98.316%;OCL3_02_gtrOC2,99.708%;OCL3_03_pda1,98.81%;OCL3_04_gtrOC3,98.419%;OCL3_05_gtrOC4,98.261%;OCL3_06_orf1(ghy),97.651%;OCL3_07_gtrOC8,100.0%;OCL3_08_gtrOC10,100.0%	OCL3_09_gtrOC11	0		0 / 9 (0%)		0
GCA_014881945.1_ASM1488194v1_genomic	OCL3		Good	?-	1	0.9843	n/a	7 / 9 (77.8%)	OCL3_01_gtrOC1,98.316%;OCL3_02_gtrOC2,99.417%;OCL3_03_pda1,98.81%;OCL3_04_gtrOC3,98.814%;OCL3_05_gtrOC4,98.261%;OCL3_06_orf1(ghy),97.651%;OCL3_07_gtrOC8,100.0%	OCL3_08_gtrOC10;OCL3_09_gtrOC11	0		0 / 9 (0%)		0
GCA_014881975.1_ASM1488197v1_genomic	OCL3		Good	?-	1	0.9844	n/a	8 / 9 (88.9%)	OCL3_01_gtrOC1,98.316%;OCL3_02_gtrOC2,99.708%;OCL3_03_pda1,98.81%;OCL3_04_gtrOC3,98.814%;OCL3_05_gtrOC4,98.261%;OCL3_06_orf1(ghy),97.651%;OCL3_07_gtrOC8,100.0%;OCL3_09_gtrOC11,99.479%	OCL3_08_gtrOC10	0		0 / 9 (0%)		0
GCA_014881985.1_ASM1488198v1_genomic	OCL3		Good	?-	0.9996	0.9844	n/a	8 / 9 (88.9%)	OCL3_01_gtrOC1,98.316%;OCL3_02_gtrOC2,99.708%;OCL3_03_pda1,98.81%;OCL3_04_gtrOC3,98.814%;OCL3_05_gtrOC4,98.261%;OCL3_06_orf1(ghy),97.651%;OCL3_07_gtrOC8,100.0%;OCL3_08_gtrOC10,100.0%	OCL3_09_gtrOC11	0		0 / 9 (0%)		0
GCA_014882015.1_ASM1488201v1_genomic	OCL3		Good	?-	1	0.9842	n/a	8 / 9 (88.9%)	OCL3_01_gtrOC1,98.316%;OCL3_02_gtrOC2,99.708%;OCL3_03_pda1,98.81%;OCL3_04_gtrOC3,98.419%;OCL3_05_gtrOC4,98.261%;OCL3_06_orf1(ghy),97.651%;OCL3_07_gtrOC8,99.632%;OCL3_08_gtrOC10,100.0%	OCL3_09_gtrOC11	0		0 / 9 (0%)		0
GCA_014882025.1_ASM1488202v1_genomic	OCL3		Good	?-	1	0.9843	n/a	8 / 9 (88.9%)	OCL3_01_gtrOC1,98.316%;OCL3_02_gtrOC2,99.708%;OCL3_03_pda1,98.81%;OCL3_04_gtrOC3,98.419%;OCL3_05_gtrOC4,98.261%;OCL3_06_orf1(ghy),97.651%;OCL3_07_gtrOC8,100.0%;OCL3_08_gtrOC10,100.0%	OCL3_09_gtrOC11	0		0 / 9 (0%)		0
GCA_014882035.1_ASM1488203v1_genomic	OCL3		Good	?-	1	0.9844	n/a	8 / 9 (88.9%)	OCL3_01_gtrOC1,98.316%;OCL3_02_gtrOC2,99.708%;OCL3_03_pda1,98.81%;OCL3_04_gtrOC3,98.814%;OCL3_05_gtrOC4,98.261%;OCL3_06_orf1(ghy),97.651%;OCL3_07_gtrOC8,100.0%;OCL3_08_gtrOC10,100.0%	OCL3_09_gtrOC11	0		0 / 9 (0%)		0
GCA_014882075.1_ASM1488207v1_genomic	OCL3		Good	?-	1	0.9843	n/a	8 / 9 (88.9%)	OCL3_01_gtrOC1,98.316%;OCL3_02_gtrOC2,99.708%;OCL3_03_pda1,98.81%;OCL3_04_gtrOC3,98.814%;OCL3_05_gtrOC4,98.261%;OCL3_06_orf1(ghy),97.651%;OCL3_07_gtrOC8,99.632%;OCL3_08_gtrOC10,100.0%	OCL3_09_gtrOC11	0		0 / 9 (0%)		0
GCA_014882125.1_ASM1488212v1_genomic	OCL3		Good	?-	1	0.9844	n/a	8 / 9 (88.9%)	OCL3_01_gtrOC1,98.316%;OCL3_02_gtrOC2,99.708%;OCL3_03_pda1,98.81%;OCL3_04_gtrOC3,98.814%;OCL3_05_gtrOC4,98.261%;OCL3_06_orf1(ghy),97.651%;OCL3_07_gtrOC8,100.0%;OCL3_08_gtrOC10,100.0%	OCL3_09_gtrOC11	0		0 / 9 (0%)		0
GCA_014882145.1_ASM1488214v1_genomic	OCL3		Good	?-	1	0.9844	n/a	8 / 9 (88.9%)	OCL3_01_gtrOC1,98.316%;OCL3_02_gtrOC2,99.708%;OCL3_03_pda1,98.81%;OCL3_04_gtrOC3,98.814%;OCL3_05_gtrOC4,98.261%;OCL3_06_orf1(ghy),97.651%;OCL3_07_gtrOC8,100.0%;OCL3_08_gtrOC10,100.0%	OCL3_09_gtrOC11	0		0 / 9 (0%)		0
GCA_014882195.1_ASM1488219v1_genomic	OCL3		Good	?-	0.9998	0.9844	n/a	8 / 9 (88.9%)	OCL3_01_gtrOC1,98.316%;OCL3_02_gtrOC2,99.708%;OCL3_03_pda1,98.81%;OCL3_04_gtrOC3,98.814%;OCL3_05_gtrOC4,98.261%;OCL3_06_orf1(ghy),97.651%;OCL3_07_gtrOC8,100.0%;OCL3_08_gtrOC10,100.0%	OCL3_09_gtrOC11	0		0 / 9 (0%)		0
GCA_014882215.1_ASM1488221v1_genomic	OCL3		Good	?-	0.9998	0.9844	n/a	8 / 9 (88.9%)	OCL3_01_gtrOC1,98.316%;OCL3_02_gtrOC2,99.708%;OCL3_03_pda1,98.81%;OCL3_04_gtrOC3,98.814%;OCL3_05_gtrOC4,98.261%;OCL3_06_orf1(ghy),97.651%;OCL3_07_gtrOC8,100.0%;OCL3_08_gtrOC10,100.0%	OCL3_09_gtrOC11	0		0 / 9 (0%)		0
GCA_014882235.1_ASM1488223v1_genomic	OCL3		Good	?-	0.9999	0.9844	n/a	8 / 9 (88.9%)	OCL3_01_gtrOC1,98.316%;OCL3_02_gtrOC2,99.708%;OCL3_03_pda1,98.81%;OCL3_04_gtrOC3,98.814%;OCL3_05_gtrOC4,98.261%;OCL3_06_orf1(ghy),97.651%;OCL3_07_gtrOC8,100.0%;OCL3_08_gtrOC10,100.0%	OCL3_09_gtrOC11	0		0 / 9 (0%)		0
GCA_014882245.1_ASM1488224v1_genomic	OCL3		Good	?-	0.9999	0.9844	n/a	8 / 9 (88.9%)	OCL3_01_gtrOC1,98.316%;OCL3_02_gtrOC2,99.708%;OCL3_03_pda1,98.81%;OCL3_04_gtrOC3,98.814%;OCL3_05_gtrOC4,98.261%;OCL3_06_orf1(ghy),97.651%;OCL3_07_gtrOC8,100.0%;OCL3_08_gtrOC10,100.0%	OCL3_09_gtrOC11	0		0 / 9 (0%)		0
GCA_014882275.1_ASM1488227v1_genomic	OCL3		Good	?-	1	0.9843	n/a	8 / 9 (88.9%)	OCL3_01_gtrOC1,98.316%;OCL3_02_gtrOC2,99.708%;OCL3_03_pda1,98.81%;OCL3_04_gtrOC3,98.419%;OCL3_05_gtrOC4,98.261%;OCL3_06_orf1(ghy),97.651%;OCL3_07_gtrOC8,100.0%;OCL3_08_gtrOC10,100.0%	OCL3_09_gtrOC11	0		0 / 9 (0%)		0
GCA_014882285.1_ASM1488228v1_genomic	OCL3		Good	?-	1	0.9844	n/a	8 / 9 (88.9%)	OCL3_01_gtrOC1,98.316%;OCL3_02_gtrOC2,99.708%;OCL3_03_pda1,98.81%;OCL3_04_gtrOC3,98.814%;OCL3_05_gtrOC4,98.261%;OCL3_06_orf1(ghy),97.651%;OCL3_07_gtrOC8,100.0%;OCL3_08_gtrOC10,100.0%	OCL3_09_gtrOC11	0		0 / 9 (0%)		0
GCA_014882295.1_ASM1488229v1_genomic	OCL3		Good	?-	0.9999	0.9844	n/a	8 / 9 (88.9%)	OCL3_01_gtrOC1,98.316%;OCL3_02_gtrOC2,99.708%;OCL3_03_pda1,98.81%;OCL3_04_gtrOC3,98.814%;OCL3_05_gtrOC4,98.261%;OCL3_06_orf1(ghy),97.651%;OCL3_07_gtrOC8,100.0%;OCL3_08_gtrOC10,100.0%	OCL3_09_gtrOC11	0		0 / 9 (0%)		0
GCA_014882325.1_ASM1488232v1_genomic	OCL3		Good	?-	1	0.9844	n/a	8 / 9 (88.9%)	OCL3_01_gtrOC1,98.316%;OCL3_02_gtrOC2,99.708%;OCL3_03_pda1,98.81%;OCL3_04_gtrOC3,98.814%;OCL3_05_gtrOC4,98.261%;OCL3_06_orf1(ghy),97.651%;OCL3_07_gtrOC8,100.0%;OCL3_08_gtrOC10,100.0%	OCL3_09_gtrOC11	0		0 / 9 (0%)		0
GCA_014882355.1_ASM1488235v1_genomic	OCL10		Good	?-	0.9998	0.9997	n/a	10 / 11 (90.9%)	OCL10_01_gtrOC1,100.0%;OCL10_02_gtrOC2,100.0%;OCL10_03_pda1,100.0%;OCL10_04_gtrOC3,99.219%;OCL10_05_gtrOC4,100.0%;OCL10_06_orf1(ghy),100.0%;OCL10_07_gtrOC29,100.0%;OCL10_08_gtrOC30,100.0%;OCL10_10_glf,100.0%;OCL10_11_gtrOC7,100.0%	OCL10_09_orf3	0		0 / 11 (0%)		0
GCA_014882365.1_ASM1488236v1_genomic	OCL3		Good	?-	0.9999	0.9844	n/a	8 / 9 (88.9%)	OCL3_01_gtrOC1,98.316%;OCL3_02_gtrOC2,99.708%;OCL3_03_pda1,98.81%;OCL3_04_gtrOC3,98.814%;OCL3_05_gtrOC4,98.261%;OCL3_06_orf1(ghy),97.651%;OCL3_07_gtrOC8,100.0%;OCL3_08_gtrOC10,100.0%	OCL3_09_gtrOC11	0		0 / 9 (0%)		0
GCA_014882395.1_ASM1488239v1_genomic	OCL3		Good	?-	1	0.9844	n/a	8 / 9 (88.9%)	OCL3_01_gtrOC1,98.316%;OCL3_02_gtrOC2,99.708%;OCL3_03_pda1,98.81%;OCL3_04_gtrOC3,98.814%;OCL3_05_gtrOC4,98.261%;OCL3_06_orf1(ghy),97.651%;OCL3_07_gtrOC8,100.0%;OCL3_08_gtrOC10,100.0%	OCL3_09_gtrOC11	0		0 / 9 (0%)		0
GCA_014882435.1_ASM1488243v1_genomic	OCL3		Good	?-	0.9998	0.9844	n/a	8 / 9 (88.9%)	OCL3_01_gtrOC1,98.316%;OCL3_02_gtrOC2,99.708%;OCL3_03_pda1,98.81%;OCL3_04_gtrOC3,98.814%;OCL3_05_gtrOC4,98.261%;OCL3_06_orf1(ghy),97.651%;OCL3_07_gtrOC8,100.0%;OCL3_08_gtrOC10,100.0%	OCL3_09_gtrOC11	0		0 / 9 (0%)		0
GCA_014882475.1_ASM1488247v1_genomic	OCL3		Good	?-	1	0.9844	n/a	8 / 9 (88.9%)	OCL3_01_gtrOC1,98.316%;OCL3_02_gtrOC2,99.708%;OCL3_03_pda1,98.81%;OCL3_04_gtrOC3,98.814%;OCL3_05_gtrOC4,98.261%;OCL3_06_orf1(ghy),97.651%;OCL3_07_gtrOC8,100.0%;OCL3_08_gtrOC10,100.0%	OCL3_09_gtrOC11	0		0 / 9 (0%)		0
GCA_014882485.1_ASM1488248v1_genomic	OCL3		Good	?-	0.9999	0.9844	n/a	8 / 9 (88.9%)	OCL3_01_gtrOC1,98.316%;OCL3_02_gtrOC2,99.708%;OCL3_03_pda1,98.81%;OCL3_04_gtrOC3,98.814%;OCL3_05_gtrOC4,98.261%;OCL3_06_orf1(ghy),97.651%;OCL3_07_gtrOC8,100.0%;OCL3_08_gtrOC10,100.0%	OCL3_09_gtrOC11	0		0 / 9 (0%)		0
GCA_014882515.1_ASM1488251v1_genomic	OCL3		Good	?-	1	0.9843	n/a	8 / 9 (88.9%)	OCL3_01_gtrOC1,98.316%;OCL3_02_gtrOC2,99.708%;OCL3_03_pda1,98.81%;OCL3_04_gtrOC3,98.419%;OCL3_05_gtrOC4,98.261%;OCL3_06_orf1(ghy),97.651%;OCL3_07_gtrOC8,100.0%;OCL3_08_gtrOC10,100.0%	OCL3_09_gtrOC11	0		0 / 9 (0%)		0
GCA_014882555.1_ASM1488255v1_genomic	OCL3		Good	?-	0.9999	0.9844	n/a	8 / 9 (88.9%)	OCL3_01_gtrOC1,98.316%;OCL3_02_gtrOC2,99.708%;OCL3_03_pda1,98.81%;OCL3_04_gtrOC3,98.814%;OCL3_05_gtrOC4,98.261%;OCL3_06_orf1(ghy),97.651%;OCL3_07_gtrOC8,100.0%;OCL3_08_gtrOC10,100.0%	OCL3_09_gtrOC11	0		0 / 9 (0%)		0
GCA_014882575.1_ASM1488257v1_genomic	OCL3		Good	?-	0.9998	0.9844	n/a	8 / 9 (88.9%)	OCL3_01_gtrOC1,98.316%;OCL3_02_gtrOC2,99.708%;OCL3_03_pda1,98.81%;OCL3_04_gtrOC3,98.814%;OCL3_05_gtrOC4,98.261%;OCL3_06_orf1(ghy),97.651%;OCL3_07_gtrOC8,100.0%;OCL3_08_gtrOC10,100.0%	OCL3_09_gtrOC11	0		0 / 9 (0%)		0
GCA_014882605.1_ASM1488260v1_genomic	OCL3		Good	?-	0.9999	0.9844	n/a	8 / 9 (88.9%)	OCL3_01_gtrOC1,98.316%;OCL3_02_gtrOC2,99.708%;OCL3_03_pda1,98.81%;OCL3_04_gtrOC3,98.814%;OCL3_05_gtrOC4,98.261%;OCL3_06_orf1(ghy),97.651%;OCL3_07_gtrOC8,100.0%;OCL3_08_gtrOC10,100.0%	OCL3_09_gtrOC11	0		0 / 9 (0%)		0
GCA_014882625.1_ASM1488262v1_genomic	OCL3		Good	?-	0.9999	0.9844	n/a	8 / 9 (88.9%)	OCL3_01_gtrOC1,98.316%;OCL3_02_gtrOC2,99.708%;OCL3_03_pda1,98.81%;OCL3_04_gtrOC3,98.814%;OCL3_05_gtrOC4,98.261%;OCL3_06_orf1(ghy),97.651%;OCL3_07_gtrOC8,100.0%;OCL3_08_gtrOC10,100.0%	OCL3_09_gtrOC11	0		0 / 9 (0%)		0
GCA_014882655.1_ASM1488265v1_genomic	OCL3		Good	?-	1	0.9844	n/a	8 / 9 (88.9%)	OCL3_01_gtrOC1,98.316%;OCL3_02_gtrOC2,99.708%;OCL3_03_pda1,98.81%;OCL3_04_gtrOC3,98.814%;OCL3_05_gtrOC4,98.261%;OCL3_06_orf1(ghy),97.651%;OCL3_07_gtrOC8,100.0%;OCL3_08_gtrOC10,100.0%	OCL3_09_gtrOC11	0		0 / 9 (0%)		0
GCA_014882665.1_ASM1488266v1_genomic	OCL3		Good	?-	0.9999	0.9844	n/a	8 / 9 (88.9%)	OCL3_01_gtrOC1,98.316%;OCL3_02_gtrOC2,99.708%;OCL3_03_pda1,98.81%;OCL3_04_gtrOC3,98.814%;OCL3_05_gtrOC4,98.261%;OCL3_06_orf1(ghy),97.651%;OCL3_07_gtrOC8,100.0%;OCL3_08_gtrOC10,100.0%	OCL3_09_gtrOC11	0		0 / 9 (0%)		0
GCA_014882685.1_ASM1488268v1_genomic	OCL3		Good	?-	1	0.9843	n/a	8 / 9 (88.9%)	OCL3_01_gtrOC1,98.316%;OCL3_02_gtrOC2,99.708%;OCL3_03_pda1,98.81%;OCL3_04_gtrOC3,98.814%;OCL3_05_gtrOC4,98.261%;OCL3_06_orf1(ghy),97.651%;OCL3_07_gtrOC8,99.632%;OCL3_08_gtrOC10,100.0%	OCL3_09_gtrOC11	0		0 / 9 (0%)		0
GCA_014882705.1_ASM1488270v1_genomic	OCL3		Good	?-	0.9998	0.9844	n/a	8 / 9 (88.9%)	OCL3_01_gtrOC1,98.316%;OCL3_02_gtrOC2,99.708%;OCL3_03_pda1,98.81%;OCL3_04_gtrOC3,98.814%;OCL3_05_gtrOC4,98.261%;OCL3_06_orf1(ghy),97.651%;OCL3_07_gtrOC8,100.0%;OCL3_08_gtrOC10,100.0%	OCL3_09_gtrOC11	0		0 / 9 (0%)		0
GCA_014882735.1_ASM1488273v1_genomic	OCL3		Good	?-	0.9999	0.9844	n/a	8 / 9 (88.9%)	OCL3_01_gtrOC1,98.316%;OCL3_02_gtrOC2,99.708%;OCL3_03_pda1,98.81%;OCL3_04_gtrOC3,98.814%;OCL3_05_gtrOC4,98.261%;OCL3_06_orf1(ghy),97.651%;OCL3_07_gtrOC8,100.0%;OCL3_08_gtrOC10,100.0%	OCL3_09_gtrOC11	0		0 / 9 (0%)		0
GCA_014882755.1_ASM1488275v1_genomic	OCL3		Good	?-	0.9999	0.9844	n/a	8 / 9 (88.9%)	OCL3_01_gtrOC1,98.316%;OCL3_02_gtrOC2,99.708%;OCL3_03_pda1,98.81%;OCL3_04_gtrOC3,98.814%;OCL3_05_gtrOC4,98.261%;OCL3_06_orf1(ghy),97.651%;OCL3_07_gtrOC8,100.0%;OCL3_08_gtrOC10,100.0%	OCL3_09_gtrOC11	0		0 / 9 (0%)		0
GCA_014882765.1_ASM1488276v1_genomic	OCL3		Good	?-	0.9999	0.9844	n/a	8 / 9 (88.9%)	OCL3_01_gtrOC1,98.316%;OCL3_02_gtrOC2,99.708%;OCL3_03_pda1,98.81%;OCL3_04_gtrOC3,98.814%;OCL3_05_gtrOC4,98.261%;OCL3_06_orf1(ghy),97.651%;OCL3_07_gtrOC8,100.0%;OCL3_08_gtrOC10,100.0%	OCL3_09_gtrOC11	0		0 / 9 (0%)		0
GCA_014882795.1_ASM1488279v1_genomic	OCL3		Good	?-	1	0.9844	n/a	8 / 9 (88.9%)	OCL3_01_gtrOC1,98.316%;OCL3_02_gtrOC2,99.708%;OCL3_03_pda1,98.81%;OCL3_04_gtrOC3,98.814%;OCL3_05_gtrOC4,98.261%;OCL3_06_orf1(ghy),97.651%;OCL3_07_gtrOC8,100.0%;OCL3_08_gtrOC10,100.0%	OCL3_09_gtrOC11	0		0 / 9 (0%)		0
GCA_014882835.1_ASM1488283v1_genomic	OCL3		Good	?-	0.9998	0.9844	n/a	8 / 9 (88.9%)	OCL3_01_gtrOC1,98.316%;OCL3_02_gtrOC2,99.708%;OCL3_03_pda1,98.81%;OCL3_04_gtrOC3,98.814%;OCL3_05_gtrOC4,98.261%;OCL3_06_orf1(ghy),97.651%;OCL3_07_gtrOC8,100.0%;OCL3_08_gtrOC10,100.0%	OCL3_09_gtrOC11	0		0 / 9 (0%)		0
GCA_014882855.1_ASM1488285v1_genomic	OCL3		Good	?-	1	0.9844	n/a	8 / 9 (88.9%)	OCL3_01_gtrOC1,98.316%;OCL3_02_gtrOC2,99.708%;OCL3_03_pda1,98.81%;OCL3_04_gtrOC3,98.814%;OCL3_05_gtrOC4,98.261%;OCL3_06_orf1(ghy),97.651%;OCL3_07_gtrOC8,100.0%;OCL3_08_gtrOC10,100.0%	OCL3_09_gtrOC11	0		0 / 9 (0%)		0
GCA_014882865.1_ASM1488286v1_genomic	OCL1		Good	?-	1	0.9811	n/a	8 / 9 (88.9%)	OCL1_01_gtrOC1,97.643%;OCL1_02_gtrOC2,99.417%;OCL1_03_pda1,100.0%;OCL1_04_gtrOC3,98.824%;OCL1_05_gtrOC4,99.13%;OCL1_06_orf1(ghy),97.98%;OCL1_07_gtrOC5,99.206%;OCL1_09_gtrOC7,99.708%	OCL1_08_gtrOC6	0		0 / 9 (0%)		0
GCA_014882875.1_ASM1488287v1_genomic	OCL3		Good	?-	1	0.9844	n/a	8 / 9 (88.9%)	OCL3_01_gtrOC1,98.316%;OCL3_02_gtrOC2,99.708%;OCL3_03_pda1,98.81%;OCL3_04_gtrOC3,98.814%;OCL3_05_gtrOC4,98.261%;OCL3_06_orf1(ghy),97.651%;OCL3_07_gtrOC8,100.0%;OCL3_09_gtrOC11,99.479%	OCL3_08_gtrOC10	0		0 / 9 (0%)		0
GCA_014882895.1_ASM1488289v1_genomic	OCL3		Good	?-	0.9988	0.9844	n/a	8 / 9 (88.9%)	OCL3_01_gtrOC1,98.316%;OCL3_02_gtrOC2,99.708%;OCL3_03_pda1,98.81%;OCL3_04_gtrOC3,98.814%;OCL3_05_gtrOC4,98.261%;OCL3_06_orf1(ghy),97.651%;OCL3_07_gtrOC8,100.0%;OCL3_08_gtrOC10,100.0%	OCL3_09_gtrOC11	0		0 / 9 (0%)		0
GCA_014882925.1_ASM1488292v1_genomic	OCL3		Good	?-	0.9999	0.9844	n/a	8 / 9 (88.9%)	OCL3_01_gtrOC1,98.316%;OCL3_02_gtrOC2,99.708%;OCL3_03_pda1,98.81%;OCL3_04_gtrOC3,98.814%;OCL3_05_gtrOC4,98.261%;OCL3_06_orf1(ghy),97.651%;OCL3_07_gtrOC8,100.0%;OCL3_08_gtrOC10,100.0%	OCL3_09_gtrOC11	0		0 / 9 (0%)		0
GCA_014882955.1_ASM1488295v1_genomic	OCL3		Good	?-	1	0.9844	n/a	8 / 9 (88.9%)	OCL3_01_gtrOC1,98.316%;OCL3_02_gtrOC2,99.708%;OCL3_03_pda1,98.81%;OCL3_04_gtrOC3,98.814%;OCL3_05_gtrOC4,98.261%;OCL3_06_orf1(ghy),97.651%;OCL3_07_gtrOC8,100.0%;OCL3_08_gtrOC10,100.0%	OCL3_09_gtrOC11	0		0 / 9 (0%)		0
GCA_014882965.1_ASM1488296v1_genomic	OCL3		Good	?-	0.9988	0.9844	n/a	8 / 9 (88.9%)	OCL3_01_gtrOC1,98.316%;OCL3_02_gtrOC2,99.708%;OCL3_03_pda1,98.81%;OCL3_04_gtrOC3,98.814%;OCL3_05_gtrOC4,98.261%;OCL3_06_orf1(ghy),97.651%;OCL3_07_gtrOC8,100.0%;OCL3_08_gtrOC10,100.0%	OCL3_09_gtrOC11	0		0 / 9 (0%)		0
GCA_014882975.1_ASM1488297v1_genomic	OCL3		Good	?-	1	0.9844	n/a	7 / 9 (77.8%)	OCL3_01_gtrOC1,98.316%;OCL3_02_gtrOC2,99.708%;OCL3_03_pda1,98.81%;OCL3_04_gtrOC3,98.814%;OCL3_05_gtrOC4,98.261%;OCL3_06_orf1(ghy),97.651%;OCL3_07_gtrOC8,100.0%	OCL3_08_gtrOC10;OCL3_09_gtrOC11	0		0 / 9 (0%)		0
GCA_014883045.1_ASM1488304v1_genomic	OCL3		Good	?-	1	0.9844	n/a	8 / 9 (88.9%)	OCL3_01_gtrOC1,98.316%;OCL3_02_gtrOC2,99.708%;OCL3_03_pda1,98.81%;OCL3_04_gtrOC3,98.814%;OCL3_05_gtrOC4,98.261%;OCL3_06_orf1(ghy),97.651%;OCL3_07_gtrOC8,100.0%;OCL3_08_gtrOC10,100.0%	OCL3_09_gtrOC11	0		0 / 9 (0%)		0
GCA_014883095.1_ASM1488309v1_genomic	OCL3		Good	?-	0.9999	0.9844	n/a	8 / 9 (88.9%)	OCL3_01_gtrOC1,98.316%;OCL3_02_gtrOC2,99.708%;OCL3_03_pda1,98.81%;OCL3_04_gtrOC3,98.814%;OCL3_05_gtrOC4,98.261%;OCL3_06_orf1(ghy),97.651%;OCL3_07_gtrOC8,100.0%;OCL3_08_gtrOC10,100.0%	OCL3_09_gtrOC11	0		0 / 9 (0%)		0
GCA_014883155.1_ASM1488315v1_genomic	OCL3		Good	?-	0.9995	0.9844	n/a	8 / 9 (88.9%)	OCL3_01_gtrOC1,98.316%;OCL3_02_gtrOC2,99.708%;OCL3_03_pda1,98.81%;OCL3_04_gtrOC3,98.814%;OCL3_05_gtrOC4,98.261%;OCL3_06_orf1(ghy),97.651%;OCL3_07_gtrOC8,100.0%;OCL3_08_gtrOC10,100.0%	OCL3_09_gtrOC11	0		0 / 9 (0%)		0
GCA_014947125.1_ASM1494712v1_genomic	OCL1		Good	?-	1	0.9812	n/a	8 / 9 (88.9%)	OCL1_01_gtrOC1,97.643%;OCL1_02_gtrOC2,99.417%;OCL1_03_pda1,100.0%;OCL1_04_gtrOC3,98.824%;OCL1_06_orf1(ghy),97.98%;OCL1_07_gtrOC5,99.206%;OCL1_08_gtrOC6,98.065%;OCL1_09_gtrOC7,99.708%	OCL1_05_gtrOC4	0		0 / 9 (0%)		0
GCA_014947145.1_ASM1494714v1_genomic	OCL1		Good	?-	1	0.9811	n/a	8 / 9 (88.9%)	OCL1_01_gtrOC1,97.643%;OCL1_02_gtrOC2,99.417%;OCL1_03_pda1,100.0%;OCL1_05_gtrOC4,99.13%;OCL1_06_orf1(ghy),97.98%;OCL1_07_gtrOC5,99.206%;OCL1_08_gtrOC6,98.065%;OCL1_09_gtrOC7,99.708%	OCL1_04_gtrOC3	0		0 / 9 (0%)		0
GCA_015536845.1_ASM1553684v1_genomic	OCL7		Good	?-	1	0.9923	n/a	8 / 9 (88.9%)	OCL7_01_gtrOC1",98.649%;OCL7_02_pda2,99.63%;OCL7_03_gtrOC18,100.0%;OCL7_04_gtrOC2,98.319%;OCL7_05_orf,97.321%;OCL7_06_ahy,99.13%;OCL7_07_gtrOC23,99.716%;OCL7_09_gtrOC25,100.0%	OCL7_08_gtrOC24	0		0 / 9 (0%)		0
GCA_015536855.1_ASM1553685v1_genomic	OCL7		Good	?-	1	0.9924	n/a	8 / 9 (88.9%)	OCL7_01_gtrOC1",98.649%;OCL7_02_pda2,99.63%;OCL7_03_gtrOC18,100.0%;OCL7_04_gtrOC2,98.319%;OCL7_05_orf,97.321%;OCL7_06_ahy,99.13%;OCL7_07_gtrOC23,99.716%;OCL7_09_gtrOC25,100.0%	OCL7_08_gtrOC24	0		0 / 9 (0%)		0
GCA_015536875.1_ASM1553687v1_genomic	OCL10		Good	?-	1	0.9997	n/a	10 / 11 (90.9%)	OCL10_01_gtrOC1,100.0%;OCL10_02_gtrOC2,100.0%;OCL10_03_pda1,100.0%;OCL10_04_gtrOC3,99.609%;OCL10_05_gtrOC4,100.0%;OCL10_06_orf1(ghy),100.0%;OCL10_07_gtrOC29,100.0%;OCL10_08_gtrOC30,100.0%;OCL10_09_orf3,99.286%;OCL10_11_gtrOC7,100.0%	OCL10_10_glf	0		0 / 11 (0%)		0
GCA_015536935.1_ASM1553693v1_genomic	OCL10		Good	?-	1	0.9997	n/a	10 / 11 (90.9%)	OCL10_01_gtrOC1,100.0%;OCL10_02_gtrOC2,99.708%;OCL10_03_pda1,100.0%;OCL10_04_gtrOC3,99.609%;OCL10_05_gtrOC4,100.0%;OCL10_06_orf1(ghy),100.0%;OCL10_07_gtrOC29,100.0%;OCL10_08_gtrOC30,100.0%;OCL10_09_orf3,99.643%;OCL10_11_gtrOC7,100.0%	OCL10_10_glf	0		0 / 11 (0%)		0
GCA_015536955.1_ASM1553695v1_genomic	OCL10		Good	?-	1	0.9998	n/a	10 / 11 (90.9%)	OCL10_01_gtrOC1,100.0%;OCL10_02_gtrOC2,100.0%;OCL10_03_pda1,100.0%;OCL10_04_gtrOC3,99.609%;OCL10_05_gtrOC4,100.0%;OCL10_06_orf1(ghy),100.0%;OCL10_07_gtrOC29,100.0%;OCL10_08_gtrOC30,100.0%;OCL10_09_orf3,99.643%;OCL10_11_gtrOC7,100.0%	OCL10_10_glf	0		0 / 11 (0%)		0
GCA_015537035.1_ASM1553703v1_genomic	OCL10		Good	?-	1	0.9998	n/a	10 / 11 (90.9%)	OCL10_01_gtrOC1,100.0%;OCL10_02_gtrOC2,100.0%;OCL10_03_pda1,100.0%;OCL10_04_gtrOC3,99.609%;OCL10_05_gtrOC4,100.0%;OCL10_06_orf1(ghy),100.0%;OCL10_07_gtrOC29,100.0%;OCL10_08_gtrOC30,100.0%;OCL10_09_orf3,99.643%;OCL10_11_gtrOC7,100.0%	OCL10_10_glf	0		0 / 11 (0%)		0
GCA_015537085.1_ASM1553708v1_genomic	OCL10		Good	?-	1	0.9998	n/a	10 / 11 (90.9%)	OCL10_01_gtrOC1,100.0%;OCL10_02_gtrOC2,100.0%;OCL10_03_pda1,100.0%;OCL10_04_gtrOC3,99.609%;OCL10_05_gtrOC4,100.0%;OCL10_06_orf1(ghy),100.0%;OCL10_07_gtrOC29,100.0%;OCL10_08_gtrOC30,100.0%;OCL10_09_orf3,99.643%;OCL10_11_gtrOC7,100.0%	OCL10_10_glf	0		0 / 11 (0%)		0
GCA_015537095.1_ASM1553709v1_genomic	OCL10		Good	?-	1	0.9998	n/a	10 / 11 (90.9%)	OCL10_01_gtrOC1,100.0%;OCL10_02_gtrOC2,100.0%;OCL10_03_pda1,100.0%;OCL10_04_gtrOC3,99.609%;OCL10_05_gtrOC4,100.0%;OCL10_06_orf1(ghy),100.0%;OCL10_07_gtrOC29,100.0%;OCL10_08_gtrOC30,100.0%;OCL10_09_orf3,99.643%;OCL10_11_gtrOC7,100.0%	OCL10_10_glf	0		0 / 11 (0%)		0
GCA_015537145.1_ASM1553714v1_genomic	OCL10		Good	?-	1	0.9997	n/a	9 / 11 (81.8%)	OCL10_01_gtrOC1,100.0%;OCL10_03_pda1,100.0%;OCL10_04_gtrOC3,99.609%;OCL10_05_gtrOC4,100.0%;OCL10_06_orf1(ghy),100.0%;OCL10_07_gtrOC29,100.0%;OCL10_08_gtrOC30,100.0%;OCL10_09_orf3,99.643%;OCL10_11_gtrOC7,100.0%	OCL10_02_gtrOC2;OCL10_10_glf	0		0 / 11 (0%)		0
GCA_015537155.1_ASM1553715v1_genomic	OCL10		Good	?-	1	0.9997	n/a	10 / 11 (90.9%)	OCL10_01_gtrOC1,100.0%;OCL10_02_gtrOC2,99.708%;OCL10_03_pda1,100.0%;OCL10_04_gtrOC3,99.609%;OCL10_05_gtrOC4,100.0%;OCL10_06_orf1(ghy),100.0%;OCL10_07_gtrOC29,100.0%;OCL10_08_gtrOC30,100.0%;OCL10_09_orf3,99.643%;OCL10_11_gtrOC7,100.0%	OCL10_10_glf	0		0 / 11 (0%)		0
GCA_015537175.1_ASM1553717v1_genomic	OCL10		Good	?-	1	0.9998	n/a	10 / 11 (90.9%)	OCL10_01_gtrOC1,100.0%;OCL10_02_gtrOC2,100.0%;OCL10_03_pda1,100.0%;OCL10_04_gtrOC3,99.609%;OCL10_05_gtrOC4,100.0%;OCL10_06_orf1(ghy),100.0%;OCL10_07_gtrOC29,100.0%;OCL10_08_gtrOC30,100.0%;OCL10_09_orf3,99.643%;OCL10_11_gtrOC7,100.0%	OCL10_10_glf	0		0 / 11 (0%)		0
GCA_015537245.1_ASM1553724v1_genomic	OCL10		Good	?-	1	0.999	n/a	9 / 11 (81.8%)	OCL10_01_gtrOC1,98.99%;OCL10_03_pda1,100.0%;OCL10_04_gtrOC3,99.609%;OCL10_05_gtrOC4,100.0%;OCL10_06_orf1(ghy),100.0%;OCL10_07_gtrOC29,100.0%;OCL10_08_gtrOC30,100.0%;OCL10_09_orf3,99.643%;OCL10_11_gtrOC7,100.0%	OCL10_02_gtrOC2;OCL10_10_glf	0		0 / 11 (0%)		0
GCA_015537275.1_ASM1553727v1_genomic	OCL10		Good	?-	1	0.9998	n/a	10 / 11 (90.9%)	OCL10_01_gtrOC1,100.0%;OCL10_02_gtrOC2,100.0%;OCL10_03_pda1,100.0%;OCL10_04_gtrOC3,99.609%;OCL10_05_gtrOC4,100.0%;OCL10_06_orf1(ghy),100.0%;OCL10_07_gtrOC29,100.0%;OCL10_08_gtrOC30,100.0%;OCL10_09_orf3,99.643%;OCL10_11_gtrOC7,100.0%	OCL10_10_glf	0		0 / 11 (0%)		0
GCA_015537365.1_ASM1553736v1_genomic	OCL10		Good	?-	1	0.9998	n/a	10 / 11 (90.9%)	OCL10_01_gtrOC1,100.0%;OCL10_02_gtrOC2,100.0%;OCL10_03_pda1,100.0%;OCL10_04_gtrOC3,99.609%;OCL10_05_gtrOC4,100.0%;OCL10_06_orf1(ghy),100.0%;OCL10_07_gtrOC29,100.0%;OCL10_08_gtrOC30,100.0%;OCL10_09_orf3,99.643%;OCL10_11_gtrOC7,100.0%	OCL10_10_glf	0		0 / 11 (0%)		0
GCA_015537385.1_ASM1553738v1_genomic	OCL7		Good	?-	1	0.9923	n/a	8 / 9 (88.9%)	OCL7_01_gtrOC1",98.649%;OCL7_02_pda2,99.63%;OCL7_03_gtrOC18,100.0%;OCL7_04_gtrOC2,98.319%;OCL7_05_orf,97.321%;OCL7_06_ahy,99.13%;OCL7_07_gtrOC23,99.716%;OCL7_08_gtrOC24,100.0%	OCL7_09_gtrOC25	0		0 / 9 (0%)		0
GCA_015537405.1_ASM1553740v1_genomic	OCL10		Good	?-	1	0.999	n/a	9 / 11 (81.8%)	OCL10_01_gtrOC1,98.99%;OCL10_03_pda1,100.0%;OCL10_04_gtrOC3,99.609%;OCL10_05_gtrOC4,100.0%;OCL10_06_orf1(ghy),100.0%;OCL10_07_gtrOC29,100.0%;OCL10_08_gtrOC30,100.0%;OCL10_09_orf3,99.643%;OCL10_11_gtrOC7,100.0%	OCL10_02_gtrOC2;OCL10_10_glf	0		0 / 11 (0%)		0
GCA_015537465.1_ASM1553746v1_genomic	OCL10		Good	?-	1	0.9998	n/a	10 / 11 (90.9%)	OCL10_01_gtrOC1,100.0%;OCL10_02_gtrOC2,100.0%;OCL10_03_pda1,100.0%;OCL10_04_gtrOC3,99.609%;OCL10_05_gtrOC4,100.0%;OCL10_06_orf1(ghy),100.0%;OCL10_07_gtrOC29,100.0%;OCL10_08_gtrOC30,100.0%;OCL10_09_orf3,99.643%;OCL10_11_gtrOC7,100.0%	OCL10_10_glf	0		0 / 11 (0%)		0
GCA_015537525.1_ASM1553752v1_genomic	OCL10		Good	?-	1	0.9997	n/a	10 / 11 (90.9%)	OCL10_01_gtrOC1,100.0%;OCL10_02_gtrOC2,100.0%;OCL10_03_pda1,100.0%;OCL10_04_gtrOC3,99.609%;OCL10_05_gtrOC4,100.0%;OCL10_06_orf1(ghy),100.0%;OCL10_07_gtrOC29,100.0%;OCL10_08_gtrOC30,100.0%;OCL10_09_orf3,99.643%;OCL10_11_gtrOC7,100.0%	OCL10_10_glf	0		0 / 11 (0%)		0
GCA_015537565.1_ASM1553756v1_genomic	OCL10		Good	?-	1	0.999	n/a	10 / 11 (90.9%)	OCL10_01_gtrOC1,98.99%;OCL10_02_gtrOC2,100.0%;OCL10_03_pda1,100.0%;OCL10_04_gtrOC3,99.609%;OCL10_05_gtrOC4,100.0%;OCL10_06_orf1(ghy),100.0%;OCL10_07_gtrOC29,100.0%;OCL10_08_gtrOC30,100.0%;OCL10_09_orf3,99.643%;OCL10_11_gtrOC7,100.0%	OCL10_10_glf	0		0 / 11 (0%)		0
GCA_015537605.1_ASM1553760v1_genomic	OCL10		Good	?-	1	0.9998	n/a	10 / 11 (90.9%)	OCL10_01_gtrOC1,100.0%;OCL10_02_gtrOC2,100.0%;OCL10_03_pda1,100.0%;OCL10_04_gtrOC3,99.609%;OCL10_05_gtrOC4,100.0%;OCL10_06_orf1(ghy),100.0%;OCL10_07_gtrOC29,100.0%;OCL10_08_gtrOC30,100.0%;OCL10_09_orf3,99.643%;OCL10_11_gtrOC7,100.0%	OCL10_10_glf	0		0 / 11 (0%)		0
GCA_015537615.1_ASM1553761v1_genomic	OCL10		Good	?-	1	0.9997	n/a	10 / 11 (90.9%)	OCL10_01_gtrOC1,100.0%;OCL10_02_gtrOC2,100.0%;OCL10_03_pda1,100.0%;OCL10_04_gtrOC3,99.609%;OCL10_05_gtrOC4,100.0%;OCL10_06_orf1(ghy),100.0%;OCL10_07_gtrOC29,100.0%;OCL10_08_gtrOC30,100.0%;OCL10_09_orf3,99.643%;OCL10_11_gtrOC7,100.0%	OCL10_10_glf	0		0 / 11 (0%)		0
GCA_015537635.1_ASM1553763v1_genomic	OCL10		Good	?-	1	0.9998	n/a	10 / 11 (90.9%)	OCL10_01_gtrOC1,100.0%;OCL10_02_gtrOC2,100.0%;OCL10_03_pda1,100.0%;OCL10_04_gtrOC3,99.609%;OCL10_05_gtrOC4,100.0%;OCL10_06_orf1(ghy),100.0%;OCL10_07_gtrOC29,100.0%;OCL10_08_gtrOC30,100.0%;OCL10_09_orf3,99.643%;OCL10_11_gtrOC7,100.0%	OCL10_10_glf	0		0 / 11 (0%)		0
GCA_015537665.1_ASM1553766v1_genomic	OCL10		Good	?-	1	0.9997	n/a	10 / 11 (90.9%)	OCL10_01_gtrOC1,100.0%;OCL10_02_gtrOC2,100.0%;OCL10_03_pda1,100.0%;OCL10_04_gtrOC3,99.609%;OCL10_05_gtrOC4,100.0%;OCL10_06_orf1(ghy),100.0%;OCL10_07_gtrOC29,100.0%;OCL10_08_gtrOC30,100.0%;OCL10_09_orf3,99.643%;OCL10_11_gtrOC7,100.0%	OCL10_10_glf	0		0 / 11 (0%)		0
GCA_015537705.1_ASM1553770v1_genomic	OCL10		Good	?-	1	0.9997	n/a	10 / 11 (90.9%)	OCL10_01_gtrOC1,100.0%;OCL10_02_gtrOC2,99.708%;OCL10_03_pda1,100.0%;OCL10_04_gtrOC3,99.609%;OCL10_05_gtrOC4,100.0%;OCL10_06_orf1(ghy),100.0%;OCL10_07_gtrOC29,100.0%;OCL10_08_gtrOC30,100.0%;OCL10_09_orf3,99.643%;OCL10_11_gtrOC7,100.0%	OCL10_10_glf	0		0 / 11 (0%)		0
GCA_015537825.1_ASM1553782v1_genomic	OCL10		Good	?-	1	0.9998	n/a	10 / 11 (90.9%)	OCL10_01_gtrOC1,100.0%;OCL10_02_gtrOC2,100.0%;OCL10_03_pda1,100.0%;OCL10_04_gtrOC3,99.609%;OCL10_05_gtrOC4,100.0%;OCL10_06_orf1(ghy),100.0%;OCL10_07_gtrOC29,100.0%;OCL10_08_gtrOC30,100.0%;OCL10_09_orf3,99.643%;OCL10_11_gtrOC7,100.0%	OCL10_10_glf	0		0 / 11 (0%)		0
GCA_015537845.1_ASM1553784v1_genomic	OCL10		Good	?-	1	0.9997	n/a	10 / 11 (90.9%)	OCL10_01_gtrOC1,100.0%;OCL10_02_gtrOC2,100.0%;OCL10_03_pda1,100.0%;OCL10_04_gtrOC3,99.609%;OCL10_05_gtrOC4,100.0%;OCL10_06_orf1(ghy),100.0%;OCL10_07_gtrOC29,100.0%;OCL10_08_gtrOC30,100.0%;OCL10_09_orf3,99.643%;OCL10_11_gtrOC7,100.0%	OCL10_10_glf	0		0 / 11 (0%)		0
GCA_015537995.1_ASM1553799v1_genomic	OCL10		Good	?-	1	0.9998	n/a	10 / 11 (90.9%)	OCL10_01_gtrOC1,100.0%;OCL10_02_gtrOC2,100.0%;OCL10_03_pda1,100.0%;OCL10_04_gtrOC3,99.609%;OCL10_05_gtrOC4,100.0%;OCL10_06_orf1(ghy),100.0%;OCL10_07_gtrOC29,100.0%;OCL10_08_gtrOC30,100.0%;OCL10_09_orf3,99.643%;OCL10_11_gtrOC7,100.0%	OCL10_10_glf	0		0 / 11 (0%)		0
GCA_015538045.1_ASM1553804v1_genomic	OCL7		Good	?-	1	0.9924	n/a	8 / 9 (88.9%)	OCL7_01_gtrOC1",98.649%;OCL7_02_pda2,99.63%;OCL7_03_gtrOC18,100.0%;OCL7_04_gtrOC2,98.319%;OCL7_05_orf,97.321%;OCL7_06_ahy,99.13%;OCL7_07_gtrOC23,99.716%;OCL7_09_gtrOC25,100.0%	OCL7_08_gtrOC24	0		0 / 9 (0%)		0
GCA_015538105.1_ASM1553810v1_genomic	OCL10		Good	?-	1	0.9998	n/a	10 / 11 (90.9%)	OCL10_01_gtrOC1,100.0%;OCL10_02_gtrOC2,100.0%;OCL10_03_pda1,100.0%;OCL10_04_gtrOC3,99.609%;OCL10_05_gtrOC4,100.0%;OCL10_06_orf1(ghy),100.0%;OCL10_07_gtrOC29,100.0%;OCL10_08_gtrOC30,100.0%;OCL10_09_orf3,99.643%;OCL10_11_gtrOC7,100.0%	OCL10_10_glf	0		0 / 11 (0%)		0
GCA_015538165.1_ASM1553816v1_genomic	OCL10		Good	?-	1	0.9998	n/a	10 / 11 (90.9%)	OCL10_01_gtrOC1,100.0%;OCL10_02_gtrOC2,100.0%;OCL10_03_pda1,100.0%;OCL10_04_gtrOC3,99.609%;OCL10_05_gtrOC4,100.0%;OCL10_06_orf1(ghy),100.0%;OCL10_07_gtrOC29,100.0%;OCL10_08_gtrOC30,100.0%;OCL10_09_orf3,99.643%;OCL10_11_gtrOC7,100.0%	OCL10_10_glf	0		0 / 11 (0%)		0
GCA_015538205.1_ASM1553820v1_genomic	OCL10		Good	?-	1	0.999	n/a	10 / 11 (90.9%)	OCL10_01_gtrOC1,98.99%;OCL10_02_gtrOC2,100.0%;OCL10_03_pda1,100.0%;OCL10_04_gtrOC3,99.609%;OCL10_05_gtrOC4,100.0%;OCL10_06_orf1(ghy),100.0%;OCL10_07_gtrOC29,100.0%;OCL10_08_gtrOC30,100.0%;OCL10_09_orf3,99.643%;OCL10_11_gtrOC7,100.0%	OCL10_10_glf	0		0 / 11 (0%)		0
GCA_015538255.1_ASM1553825v1_genomic	OCL10		Good	?-	1	0.9998	n/a	10 / 11 (90.9%)	OCL10_01_gtrOC1,100.0%;OCL10_02_gtrOC2,100.0%;OCL10_03_pda1,100.0%;OCL10_04_gtrOC3,99.609%;OCL10_05_gtrOC4,100.0%;OCL10_06_orf1(ghy),100.0%;OCL10_07_gtrOC29,100.0%;OCL10_08_gtrOC30,100.0%;OCL10_09_orf3,99.643%;OCL10_11_gtrOC7,100.0%	OCL10_10_glf	0		0 / 11 (0%)		0
GCA_015538305.1_ASM1553830v1_genomic	OCL10		Good	?-	1	0.9998	n/a	10 / 11 (90.9%)	OCL10_01_gtrOC1,100.0%;OCL10_02_gtrOC2,100.0%;OCL10_03_pda1,100.0%;OCL10_04_gtrOC3,99.609%;OCL10_05_gtrOC4,100.0%;OCL10_06_orf1(ghy),100.0%;OCL10_07_gtrOC29,100.0%;OCL10_08_gtrOC30,100.0%;OCL10_09_orf3,99.643%;OCL10_11_gtrOC7,100.0%	OCL10_10_glf	0		0 / 11 (0%)		0
GCA_015538325.1_ASM1553832v1_genomic	OCL10		Good	?-	1	0.9998	n/a	10 / 11 (90.9%)	OCL10_01_gtrOC1,100.0%;OCL10_02_gtrOC2,100.0%;OCL10_03_pda1,100.0%;OCL10_04_gtrOC3,99.609%;OCL10_05_gtrOC4,100.0%;OCL10_06_orf1(ghy),100.0%;OCL10_07_gtrOC29,100.0%;OCL10_08_gtrOC30,100.0%;OCL10_09_orf3,99.643%;OCL10_11_gtrOC7,100.0%	OCL10_10_glf	0		0 / 11 (0%)		0
GCA_015666275.1_ASM1566627v1_genomic	OCL10		Good	?-	0.9886	0.9895	n/a	8 / 11 (72.7%)	OCL10_01_gtrOC1,100.0%;OCL10_02_gtrOC2,100.0%;OCL10_03_pda1,100.0%;OCL10_04_gtrOC3,99.609%;OCL10_05_gtrOC4,100.0%;OCL10_06_orf1(ghy),100.0%;OCL10_09_orf3,99.643%;OCL10_11_gtrOC7,100.0%	OCL10_07_gtrOC29;OCL10_08_gtrOC30;OCL10_10_glf	0		0 / 11 (0%)		0
GCA_015666365.1_ASM1566636v1_genomic	OCL10		Good	?-	1	0.9998	n/a	10 / 11 (90.9%)	OCL10_01_gtrOC1,100.0%;OCL10_02_gtrOC2,100.0%;OCL10_03_pda1,100.0%;OCL10_04_gtrOC3,99.609%;OCL10_05_gtrOC4,100.0%;OCL10_06_orf1(ghy),100.0%;OCL10_07_gtrOC29,100.0%;OCL10_08_gtrOC30,100.0%;OCL10_09_orf3,99.643%;OCL10_11_gtrOC7,100.0%	OCL10_10_glf	0		0 / 11 (0%)		0
GCA_015666475.1_ASM1566647v1_genomic	OCL10		Good	?-	1	0.9996	n/a	10 / 11 (90.9%)	OCL10_01_gtrOC1,100.0%;OCL10_02_gtrOC2,100.0%;OCL10_03_pda1,100.0%;OCL10_04_gtrOC3,99.609%;OCL10_05_gtrOC4,99.71%;OCL10_06_orf1(ghy),100.0%;OCL10_07_gtrOC29,99.609%;OCL10_08_gtrOC30,100.0%;OCL10_09_orf3,99.643%;OCL10_11_gtrOC7,100.0%	OCL10_10_glf	0		0 / 11 (0%)		0
GCA_015708195.1_ASM1570819v1_genomic	OCL1		Good	?-	1	0.9809	n/a	8 / 9 (88.9%)	OCL1_01_gtrOC1,97.643%;OCL1_02_gtrOC2,99.417%;OCL1_03_pda1,100.0%;OCL1_04_gtrOC3,98.824%;OCL1_05_gtrOC4,99.13%;OCL1_06_orf1(ghy),98.195%;OCL1_07_gtrOC5,98.81%;OCL1_09_gtrOC7,99.708%	OCL1_08_gtrOC6	0		0 / 9 (0%)		0
GCA_016055015.1_ASM1605501v1_genomic	OCL10		Good	?-	1	0.9998	n/a	10 / 11 (90.9%)	OCL10_01_gtrOC1,100.0%;OCL10_02_gtrOC2,100.0%;OCL10_03_pda1,100.0%;OCL10_04_gtrOC3,99.609%;OCL10_05_gtrOC4,100.0%;OCL10_06_orf1(ghy),100.0%;OCL10_07_gtrOC29,100.0%;OCL10_08_gtrOC30,100.0%;OCL10_09_orf3,99.643%;OCL10_11_gtrOC7,100.0%	OCL10_10_glf	0		0 / 11 (0%)		0
GCA_016055335.1_ASM1605533v1_genomic	OCL10		Good	?-	1	0.9998	n/a	10 / 11 (90.9%)	OCL10_01_gtrOC1,100.0%;OCL10_02_gtrOC2,100.0%;OCL10_03_pda1,100.0%;OCL10_04_gtrOC3,99.609%;OCL10_05_gtrOC4,100.0%;OCL10_06_orf1(ghy),100.0%;OCL10_07_gtrOC29,100.0%;OCL10_08_gtrOC30,100.0%;OCL10_09_orf3,99.643%;OCL10_11_gtrOC7,100.0%	OCL10_10_glf	0		0 / 11 (0%)		0
GCA_016055475.1_ASM1605547v1_genomic	OCL10		Good	?-	1	0.9998	n/a	10 / 11 (90.9%)	OCL10_01_gtrOC1,100.0%;OCL10_02_gtrOC2,100.0%;OCL10_03_pda1,100.0%;OCL10_04_gtrOC3,99.609%;OCL10_05_gtrOC4,100.0%;OCL10_06_orf1(ghy),100.0%;OCL10_07_gtrOC29,100.0%;OCL10_08_gtrOC30,100.0%;OCL10_09_orf3,99.643%;OCL10_11_gtrOC7,100.0%	OCL10_10_glf	0		0 / 11 (0%)		0
GCA_016055485.1_ASM1605548v1_genomic	OCL10		Good	?-	1	0.9997	n/a	10 / 11 (90.9%)	OCL10_01_gtrOC1,100.0%;OCL10_02_gtrOC2,99.708%;OCL10_03_pda1,100.0%;OCL10_04_gtrOC3,99.609%;OCL10_05_gtrOC4,100.0%;OCL10_06_orf1(ghy),100.0%;OCL10_07_gtrOC29,100.0%;OCL10_08_gtrOC30,100.0%;OCL10_09_orf3,99.643%;OCL10_11_gtrOC7,100.0%	OCL10_10_glf	0		0 / 11 (0%)		0
GCA_016055595.1_ASM1605559v1_genomic	OCL10		Good	?-	1	0.9982	n/a	10 / 11 (90.9%)	OCL10_01_gtrOC1,100.0%;OCL10_02_gtrOC2,100.0%;OCL10_03_pda1,100.0%;OCL10_04_gtrOC3,99.609%;OCL10_05_gtrOC4,100.0%;OCL10_06_orf1(ghy),100.0%;OCL10_07_gtrOC29,96.875%;OCL10_08_gtrOC30,100.0%;OCL10_09_orf3,99.643%;OCL10_11_gtrOC7,100.0%	OCL10_10_glf	0		0 / 11 (0%)		0
GCA_016055685.1_ASM1605568v1_genomic	OCL10		Good	?-	1	0.9997	n/a	10 / 11 (90.9%)	OCL10_01_gtrOC1,100.0%;OCL10_02_gtrOC2,99.708%;OCL10_03_pda1,100.0%;OCL10_04_gtrOC3,99.609%;OCL10_05_gtrOC4,100.0%;OCL10_06_orf1(ghy),100.0%;OCL10_07_gtrOC29,100.0%;OCL10_08_gtrOC30,100.0%;OCL10_09_orf3,99.643%;OCL10_11_gtrOC7,100.0%	OCL10_10_glf	0		0 / 11 (0%)		0
GCA_016055835.1_ASM1605583v1_genomic	OCL10		Good	?-	1	0.9998	n/a	10 / 11 (90.9%)	OCL10_01_gtrOC1,100.0%;OCL10_02_gtrOC2,100.0%;OCL10_03_pda1,100.0%;OCL10_04_gtrOC3,99.609%;OCL10_05_gtrOC4,100.0%;OCL10_06_orf1(ghy),100.0%;OCL10_07_gtrOC29,100.0%;OCL10_08_gtrOC30,100.0%;OCL10_09_orf3,99.643%;OCL10_11_gtrOC7,100.0%	OCL10_10_glf	0		0 / 11 (0%)		0
GCA_016056145.1_ASM1605614v1_genomic	OCL10		Good	?-	1	0.9998	n/a	10 / 11 (90.9%)	OCL10_01_gtrOC1,100.0%;OCL10_02_gtrOC2,100.0%;OCL10_03_pda1,100.0%;OCL10_04_gtrOC3,99.609%;OCL10_05_gtrOC4,100.0%;OCL10_06_orf1(ghy),100.0%;OCL10_07_gtrOC29,100.0%;OCL10_08_gtrOC30,100.0%;OCL10_09_orf3,99.643%;OCL10_11_gtrOC7,100.0%	OCL10_10_glf	0		0 / 11 (0%)		0
GCA_016470275.1_PDT000908016.1_genomic	OCL3		Good	?-	1	0.9844	n/a	8 / 9 (88.9%)	OCL3_01_gtrOC1,98.316%;OCL3_02_gtrOC2,99.708%;OCL3_03_pda1,98.81%;OCL3_04_gtrOC3,98.814%;OCL3_05_gtrOC4,98.261%;OCL3_06_orf1(ghy),97.651%;OCL3_07_gtrOC8,100.0%;OCL3_08_gtrOC10,100.0%	OCL3_09_gtrOC11	0		0 / 9 (0%)		0
GCA_016470315.1_PDT000908015.1_genomic	OCL1		Good	?-	1	0.9848	n/a	8 / 9 (88.9%)	OCL1_01_gtrOC1,98.316%;OCL1_02_gtrOC2,99.125%;OCL1_03_pda1,99.206%;OCL1_04_gtrOC3,98.419%;OCL1_05_gtrOC4,100.0%;OCL1_07_gtrOC5,98.413%;OCL1_08_gtrOC6,99.032%;OCL1_09_gtrOC7,99.417%	OCL1_06_orf1(ghy)	0		0 / 9 (0%)		0
GCA_016470455.1_PDT000908003.1_genomic	OCL3		Good	?-	1	0.9818	n/a	8 / 9 (88.9%)	OCL3_01_gtrOC1,98.316%;OCL3_02_gtrOC2,99.708%;OCL3_03_pda1,98.81%;OCL3_04_gtrOC3,98.814%;OCL3_05_gtrOC4,98.261%;OCL3_06_orf1(ghy),97.651%;OCL3_07_gtrOC8,100.0%;OCL3_09_gtrOC11,97.656%	OCL3_08_gtrOC10	0		0 / 9 (0%)		0
GCA_016470635.1_PDT000907999.1_genomic	OCL1		Good	?-	1	0.9812	n/a	8 / 9 (88.9%)	OCL1_01_gtrOC1,97.643%;OCL1_02_gtrOC2,99.417%;OCL1_03_pda1,100.0%;OCL1_04_gtrOC3,98.824%;OCL1_05_gtrOC4,99.13%;OCL1_06_orf1(ghy),97.98%;OCL1_08_gtrOC6,98.065%;OCL1_09_gtrOC7,99.708%	OCL1_07_gtrOC5	0		0 / 9 (0%)		0
GCA_016470795.1_PDT000907994.1_genomic	OCL3		Good	?-	1	0.9819	n/a	8 / 9 (88.9%)	OCL3_01_gtrOC1,98.316%;OCL3_02_gtrOC2,99.708%;OCL3_03_pda1,98.81%;OCL3_04_gtrOC3,98.814%;OCL3_05_gtrOC4,98.261%;OCL3_06_orf1(ghy),97.651%;OCL3_07_gtrOC8,100.0%;OCL3_09_gtrOC11,97.656%	OCL3_08_gtrOC10	0		0 / 9 (0%)		0
GCA_016470835.1_PDT000907992.1_genomic	OCL3		Good	?-	1	0.9819	n/a	8 / 9 (88.9%)	OCL3_01_gtrOC1,98.316%;OCL3_02_gtrOC2,99.708%;OCL3_03_pda1,98.81%;OCL3_04_gtrOC3,98.814%;OCL3_05_gtrOC4,98.261%;OCL3_06_orf1(ghy),97.651%;OCL3_07_gtrOC8,100.0%;OCL3_09_gtrOC11,97.656%	OCL3_08_gtrOC10	0		0 / 9 (0%)		0
GCA_016470935.1_PDT000899566.1_genomic	OCL1		Good	?-	1	0.9812	n/a	8 / 9 (88.9%)	OCL1_01_gtrOC1,97.643%;OCL1_02_gtrOC2,99.417%;OCL1_03_pda1,100.0%;OCL1_04_gtrOC3,98.824%;OCL1_05_gtrOC4,99.13%;OCL1_06_orf1(ghy),97.98%;OCL1_07_gtrOC5,99.206%;OCL1_09_gtrOC7,99.708%	OCL1_08_gtrOC6	0		0 / 9 (0%)		0
GCA_016471175.1_PDT000899435.1_genomic	OCL1		Good	?-	0.9997	0.9812	n/a	8 / 9 (88.9%)	OCL1_01_gtrOC1,97.643%;OCL1_02_gtrOC2,99.417%;OCL1_03_pda1,100.0%;OCL1_04_gtrOC3,98.824%;OCL1_05_gtrOC4,99.13%;OCL1_06_orf1(ghy),97.98%;OCL1_07_gtrOC5,99.206%;OCL1_09_gtrOC7,99.708%	OCL1_08_gtrOC6	0		0 / 9 (0%)		0
GCA_016471255.1_PDT000899450.1_genomic	OCL3		Good	?-	0.9962	0.9842	n/a	7 / 9 (77.8%)	OCL3_01_gtrOC1,98.316%;OCL3_02_gtrOC2,99.708%;OCL3_03_pda1,98.81%;OCL3_04_gtrOC3,98.814%;OCL3_05_gtrOC4,98.261%;OCL3_06_orf1(ghy),97.651%;OCL3_07_gtrOC8,100.0%	OCL3_08_gtrOC10;OCL3_09_gtrOC11	0		0 / 9 (0%)		0
GCA_016471275.1_PDT000899447.1_genomic	OCL3		Good	?-	0.9786	0.9837	n/a	7 / 9 (77.8%)	OCL3_01_gtrOC1,98.316%;OCL3_02_gtrOC2,99.708%;OCL3_03_pda1,98.81%;OCL3_04_gtrOC3,98.814%;OCL3_05_gtrOC4,98.261%;OCL3_06_orf1(ghy),97.651%;OCL3_08_gtrOC10,100.0%	OCL3_07_gtrOC8;OCL3_09_gtrOC11	0		0 / 9 (0%)		0
GCA_016471575.1_PDT000899209.1_genomic	OCL1		Good	?-	1	0.9812	n/a	7 / 9 (77.8%)	OCL1_01_gtrOC1,97.643%;OCL1_03_pda1,100.0%;OCL1_04_gtrOC3,98.824%;OCL1_05_gtrOC4,99.13%;OCL1_06_orf1(ghy),97.98%;OCL1_08_gtrOC6,98.065%;OCL1_09_gtrOC7,99.708%	OCL1_02_gtrOC2;OCL1_07_gtrOC5	0		0 / 9 (0%)		0
GCA_016471595.1_PDT000899204.1_genomic	OCL3		Good	?-	1	0.9844	n/a	8 / 9 (88.9%)	OCL3_01_gtrOC1,98.316%;OCL3_02_gtrOC2,99.708%;OCL3_03_pda1,98.81%;OCL3_04_gtrOC3,98.814%;OCL3_05_gtrOC4,98.261%;OCL3_06_orf1(ghy),97.651%;OCL3_07_gtrOC8,100.0%;OCL3_08_gtrOC10,100.0%	OCL3_09_gtrOC11	0		0 / 9 (0%)		0
GCA_016471615.1_PDT000899205.1_genomic	OCL1		Good	?-	1	0.9812	n/a	8 / 9 (88.9%)	OCL1_01_gtrOC1,97.643%;OCL1_02_gtrOC2,99.417%;OCL1_03_pda1,100.0%;OCL1_04_gtrOC3,98.824%;OCL1_05_gtrOC4,99.13%;OCL1_06_orf1(ghy),97.98%;OCL1_08_gtrOC6,98.065%;OCL1_09_gtrOC7,99.708%	OCL1_07_gtrOC5	0		0 / 9 (0%)		0
GCA_016471635.1_PDT000899162.1_genomic	OCL1		Good	?-	0.9997	0.9812	n/a	8 / 9 (88.9%)	OCL1_01_gtrOC1,97.643%;OCL1_02_gtrOC2,99.417%;OCL1_03_pda1,100.0%;OCL1_04_gtrOC3,98.824%;OCL1_05_gtrOC4,99.13%;OCL1_06_orf1(ghy),97.98%;OCL1_07_gtrOC5,99.206%;OCL1_09_gtrOC7,99.708%	OCL1_08_gtrOC6	0		0 / 9 (0%)		0
GCA_016471655.1_PDT000899163.1_genomic	OCL3		Good	?-	1	0.9844	n/a	8 / 9 (88.9%)	OCL3_01_gtrOC1,98.316%;OCL3_02_gtrOC2,99.708%;OCL3_03_pda1,98.81%;OCL3_04_gtrOC3,98.814%;OCL3_05_gtrOC4,98.261%;OCL3_06_orf1(ghy),97.651%;OCL3_07_gtrOC8,100.0%;OCL3_08_gtrOC10,100.0%	OCL3_09_gtrOC11	0		0 / 9 (0%)		0
GCA_016471775.1_PDT000899201.1_genomic	OCL3		Good	?-	1	0.9843	n/a	8 / 9 (88.9%)	OCL3_01_gtrOC1,98.316%;OCL3_02_gtrOC2,99.708%;OCL3_03_pda1,98.81%;OCL3_04_gtrOC3,98.814%;OCL3_05_gtrOC4,98.261%;OCL3_06_orf1(ghy),97.651%;OCL3_07_gtrOC8,100.0%;OCL3_08_gtrOC10,100.0%	OCL3_09_gtrOC11	0		0 / 9 (0%)		0
GCA_016471895.1_PDT000899150.1_genomic	OCL1		Good	?-	0.9869	0.9808	n/a	8 / 9 (88.9%)	OCL1_01_gtrOC1,97.643%;OCL1_02_gtrOC2,99.417%;OCL1_03_pda1,100.0%;OCL1_04_gtrOC3,98.824%;OCL1_05_gtrOC4,99.13%;OCL1_06_orf1(ghy),97.98%;OCL1_07_gtrOC5,99.206%;OCL1_09_gtrOC7,99.708%	OCL1_08_gtrOC6	0		0 / 9 (0%)		0
GCA_016471915.1_PDT000899147.1_genomic	OCL3		Good	?-	1	0.9844	n/a	8 / 9 (88.9%)	OCL3_01_gtrOC1,98.316%;OCL3_02_gtrOC2,99.708%;OCL3_03_pda1,98.81%;OCL3_04_gtrOC3,98.814%;OCL3_05_gtrOC4,98.261%;OCL3_06_orf1(ghy),97.651%;OCL3_07_gtrOC8,100.0%;OCL3_08_gtrOC10,100.0%	OCL3_09_gtrOC11	0		0 / 9 (0%)		0
GCA_016471955.1_PDT000899136.1_genomic	OCL1		Good	?-	0.9999	0.9812	n/a	8 / 9 (88.9%)	OCL1_01_gtrOC1,97.643%;OCL1_02_gtrOC2,99.417%;OCL1_03_pda1,100.0%;OCL1_04_gtrOC3,98.824%;OCL1_05_gtrOC4,99.13%;OCL1_06_orf1(ghy),97.98%;OCL1_07_gtrOC5,99.206%;OCL1_09_gtrOC7,99.708%	OCL1_08_gtrOC6	0		0 / 9 (0%)		0
GCA_016472015.1_PDT000899120.1_genomic	OCL7		Good	?-	0.9983	0.9923	n/a	8 / 9 (88.9%)	OCL7_01_gtrOC1",98.649%;OCL7_02_pda2,99.63%;OCL7_03_gtrOC18,100.0%;OCL7_04_gtrOC2,98.319%;OCL7_05_orf,97.321%;OCL7_06_ahy,99.13%;OCL7_07_gtrOC23,99.716%;OCL7_09_gtrOC25,100.0%	OCL7_08_gtrOC24	0		0 / 9 (0%)		0
GCA_016472055.1_PDT000899118.1_genomic	OCL3		Good	?-	1	0.9844	n/a	8 / 9 (88.9%)	OCL3_01_gtrOC1,98.316%;OCL3_02_gtrOC2,99.708%;OCL3_03_pda1,98.81%;OCL3_04_gtrOC3,98.814%;OCL3_05_gtrOC4,98.261%;OCL3_06_orf1(ghy),97.651%;OCL3_07_gtrOC8,100.0%;OCL3_08_gtrOC10,100.0%	OCL3_09_gtrOC11	0		0 / 9 (0%)		0
GCA_016472075.1_PDT000899114.1_genomic	OCL1		Good	?-	0.9992	0.981	n/a	8 / 9 (88.9%)	OCL1_01_gtrOC1,97.643%;OCL1_02_gtrOC2,99.417%;OCL1_03_pda1,100.0%;OCL1_04_gtrOC3,98.824%;OCL1_05_gtrOC4,99.13%;OCL1_06_orf1(ghy),97.98%;OCL1_07_gtrOC5,99.206%;OCL1_09_gtrOC7,99.708%	OCL1_08_gtrOC6	0		0 / 9 (0%)		0
GCA_016472315.1_PDT000899078.1_genomic	OCL3		Good	?-	0.9968	0.9842	n/a	7 / 9 (77.8%)	OCL3_01_gtrOC1,98.316%;OCL3_02_gtrOC2,99.708%;OCL3_03_pda1,98.81%;OCL3_04_gtrOC3,98.814%;OCL3_05_gtrOC4,98.261%;OCL3_06_orf1(ghy),97.651%;OCL3_07_gtrOC8,100.0%	OCL3_08_gtrOC10;OCL3_09_gtrOC11	0		0 / 9 (0%)		0
GCA_016472535.1_PDT000898516.1_genomic	OCL3		Good	?-	0.9889	0.9843	n/a	8 / 9 (88.9%)	OCL3_01_gtrOC1,98.316%;OCL3_02_gtrOC2,99.708%;OCL3_03_pda1,98.81%;OCL3_04_gtrOC3,98.814%;OCL3_05_gtrOC4,98.261%;OCL3_06_orf1(ghy),97.651%;OCL3_07_gtrOC8,100.0%;OCL3_08_gtrOC10,100.0%	OCL3_09_gtrOC11	0		0 / 9 (0%)		0
GCA_016472635.1_PDT000898321.1_genomic	OCL3		Good	?-	1	0.9844	n/a	8 / 9 (88.9%)	OCL3_01_gtrOC1,98.316%;OCL3_02_gtrOC2,99.708%;OCL3_03_pda1,98.81%;OCL3_04_gtrOC3,98.814%;OCL3_05_gtrOC4,98.261%;OCL3_06_orf1(ghy),97.651%;OCL3_07_gtrOC8,100.0%;OCL3_08_gtrOC10,100.0%	OCL3_09_gtrOC11	0		0 / 9 (0%)		0
GCA_016472675.1_PDT000898456.1_genomic	OCL1		Good	?-	0.9977	0.9811	n/a	8 / 9 (88.9%)	OCL1_01_gtrOC1,97.643%;OCL1_02_gtrOC2,99.417%;OCL1_03_pda1,100.0%;OCL1_04_gtrOC3,98.824%;OCL1_05_gtrOC4,99.13%;OCL1_06_orf1(ghy),97.98%;OCL1_07_gtrOC5,99.206%;OCL1_09_gtrOC7,99.708%	OCL1_08_gtrOC6	0		0 / 9 (0%)		0
GCA_016473315.1_PDT000893905.1_genomic	OCL1		Good	?-	0.989	0.9808	n/a	8 / 9 (88.9%)	OCL1_01_gtrOC1,97.643%;OCL1_02_gtrOC2,99.417%;OCL1_03_pda1,100.0%;OCL1_04_gtrOC3,98.824%;OCL1_05_gtrOC4,99.13%;OCL1_06_orf1(ghy),97.98%;OCL1_07_gtrOC5,99.206%;OCL1_09_gtrOC7,99.708%	OCL1_08_gtrOC6	0		0 / 9 (0%)		0
GCA_016473535.1_PDT000893783.1_genomic	OCL3		Good	?-	1	0.9844	n/a	8 / 9 (88.9%)	OCL3_01_gtrOC1,98.316%;OCL3_02_gtrOC2,99.708%;OCL3_03_pda1,98.81%;OCL3_04_gtrOC3,98.814%;OCL3_05_gtrOC4,98.261%;OCL3_06_orf1(ghy),97.651%;OCL3_07_gtrOC8,100.0%;OCL3_08_gtrOC10,100.0%	OCL3_09_gtrOC11	0		0 / 9 (0%)		0
GCA_016473595.1_PDT000893784.1_genomic	OCL3		Good	?-	1	0.9844	n/a	8 / 9 (88.9%)	OCL3_01_gtrOC1,98.316%;OCL3_02_gtrOC2,99.708%;OCL3_03_pda1,98.81%;OCL3_04_gtrOC3,98.814%;OCL3_05_gtrOC4,98.261%;OCL3_06_orf1(ghy),97.651%;OCL3_07_gtrOC8,100.0%;OCL3_08_gtrOC10,100.0%	OCL3_09_gtrOC11	0		0 / 9 (0%)		0
GCA_016473655.1_PDT000893767.1_genomic	OCL3		Good	?-	1	0.9844	n/a	8 / 9 (88.9%)	OCL3_01_gtrOC1,98.316%;OCL3_02_gtrOC2,99.708%;OCL3_03_pda1,98.81%;OCL3_04_gtrOC3,98.814%;OCL3_05_gtrOC4,98.261%;OCL3_06_orf1(ghy),97.651%;OCL3_07_gtrOC8,100.0%;OCL3_08_gtrOC10,100.0%	OCL3_09_gtrOC11	0		0 / 9 (0%)		0
GCA_016473815.1_PDT000893717.1_genomic	OCL1		Good	?-	1	0.9812	n/a	8 / 9 (88.9%)	OCL1_01_gtrOC1,97.643%;OCL1_02_gtrOC2,99.417%;OCL1_03_pda1,100.0%;OCL1_04_gtrOC3,98.824%;OCL1_05_gtrOC4,99.13%;OCL1_06_orf1(ghy),97.98%;OCL1_08_gtrOC6,98.065%;OCL1_09_gtrOC7,99.708%	OCL1_07_gtrOC5	0		0 / 9 (0%)		0
GCA_016474105.1_PDT000893494.1_genomic	OCL3		Good	?-	1	0.9844	n/a	8 / 9 (88.9%)	OCL3_01_gtrOC1,98.316%;OCL3_02_gtrOC2,99.708%;OCL3_03_pda1,98.81%;OCL3_04_gtrOC3,98.814%;OCL3_05_gtrOC4,98.261%;OCL3_06_orf1(ghy),97.651%;OCL3_07_gtrOC8,100.0%;OCL3_08_gtrOC10,100.0%	OCL3_09_gtrOC11	0		0 / 9 (0%)		0
GCA_016474155.1_PDT000893256.1_genomic	OCL1		Good	?-	0.9938	0.981	n/a	8 / 9 (88.9%)	OCL1_01_gtrOC1,97.643%;OCL1_02_gtrOC2,99.417%;OCL1_03_pda1,100.0%;OCL1_04_gtrOC3,98.824%;OCL1_05_gtrOC4,99.13%;OCL1_06_orf1(ghy),97.98%;OCL1_07_gtrOC5,99.206%;OCL1_09_gtrOC7,99.708%	OCL1_08_gtrOC6	0		0 / 9 (0%)		0
GCA_016474815.1_PDT000892377.1_genomic	OCL3		Good	?-	0.973	0.9837	n/a	7 / 9 (77.8%)	OCL3_01_gtrOC1,98.316%;OCL3_02_gtrOC2,99.708%;OCL3_03_pda1,98.81%;OCL3_04_gtrOC3,98.814%;OCL3_05_gtrOC4,98.261%;OCL3_06_orf1(ghy),97.651%;OCL3_07_gtrOC8,100.0%	OCL3_08_gtrOC10;OCL3_09_gtrOC11	0		0 / 9 (0%)		0
GCA_016474885.1_PDT000888238.1_genomic	OCL1		Good	?-	1	0.9811	n/a	8 / 9 (88.9%)	OCL1_01_gtrOC1,97.643%;OCL1_03_pda1,100.0%;OCL1_04_gtrOC3,98.824%;OCL1_05_gtrOC4,99.13%;OCL1_06_orf1(ghy),97.909%;OCL1_07_gtrOC5,98.81%;OCL1_08_gtrOC6,98.065%;OCL1_09_gtrOC7,99.708%	OCL1_02_gtrOC2	0		0 / 9 (0%)		0
GCA_016474995.1_PDT000891308.1_genomic	OCL1		Good	?-	0.9813	0.9805	n/a	8 / 9 (88.9%)	OCL1_01_gtrOC1,97.643%;OCL1_02_gtrOC2,99.417%;OCL1_03_pda1,100.0%;OCL1_04_gtrOC3,98.824%;OCL1_05_gtrOC4,99.13%;OCL1_06_orf1(ghy),97.98%;OCL1_07_gtrOC5,99.174%;OCL1_09_gtrOC7,99.708%	OCL1_08_gtrOC6	0		0 / 9 (0%)		0
GCA_016475165.1_PDT000869961.1_genomic	OCL3		Good	?-	1	0.9818	n/a	8 / 9 (88.9%)	OCL3_01_gtrOC1,98.316%;OCL3_02_gtrOC2,99.708%;OCL3_03_pda1,98.81%;OCL3_04_gtrOC3,98.814%;OCL3_05_gtrOC4,98.261%;OCL3_06_orf1(ghy),97.651%;OCL3_07_gtrOC8,100.0%;OCL3_09_gtrOC11,97.656%	OCL3_08_gtrOC10	0		0 / 9 (0%)		0
GCA_016475305.1_PDT000868667.1_genomic	OCL1		Good	?-	0.9997	0.9812	n/a	8 / 9 (88.9%)	OCL1_01_gtrOC1,97.643%;OCL1_02_gtrOC2,99.417%;OCL1_03_pda1,100.0%;OCL1_04_gtrOC3,98.824%;OCL1_05_gtrOC4,99.13%;OCL1_06_orf1(ghy),97.98%;OCL1_07_gtrOC5,99.206%;OCL1_09_gtrOC7,99.708%	OCL1_08_gtrOC6	0		0 / 9 (0%)		0
GCA_016475505.1_PDT000868646.1_genomic	OCL1		Good	?-	0.9958	1	n/a	8 / 9 (88.9%)	OCL1_01_gtrOC1,100.0%;OCL1_02_gtrOC2,100.0%;OCL1_03_pda1,100.0%;OCL1_04_gtrOC3,100.0%;OCL1_05_gtrOC4,100.0%;OCL1_06_orf1(ghy),100.0%;OCL1_07_gtrOC5,100.0%;OCL1_09_gtrOC7,100.0%	OCL1_08_gtrOC6	0		0 / 9 (0%)		0
GCA_016475565.1_PDT000868652.1_genomic	OCL1		Good	?-	0.9779	0.9805	n/a	8 / 9 (88.9%)	OCL1_01_gtrOC1,97.643%;OCL1_02_gtrOC2,99.417%;OCL1_03_pda1,100.0%;OCL1_04_gtrOC3,98.824%;OCL1_05_gtrOC4,99.13%;OCL1_06_orf1(ghy),97.98%;OCL1_07_gtrOC5,99.177%;OCL1_09_gtrOC7,99.708%	OCL1_08_gtrOC6	0		0 / 9 (0%)		0
GCA_016475625.1_PDT000868648.1_genomic	OCL1		Good	?-	0.9804	1	n/a	8 / 9 (88.9%)	OCL1_01_gtrOC1,100.0%;OCL1_02_gtrOC2,100.0%;OCL1_03_pda1,100.0%;OCL1_04_gtrOC3,100.0%;OCL1_05_gtrOC4,100.0%;OCL1_06_orf1(ghy),100.0%;OCL1_07_gtrOC5,100.0%;OCL1_09_gtrOC7,100.0%	OCL1_08_gtrOC6	0		0 / 9 (0%)		0
GCA_016475765.1_PDT000868623.1_genomic	OCL1		Good	?-	1	0.9797	n/a	8 / 9 (88.9%)	OCL1_01_gtrOC1,98.653%;OCL1_02_gtrOC2,100.0%;OCL1_03_pda1,98.81%;OCL1_04_gtrOC3,98.824%;OCL1_05_gtrOC4,98.261%;OCL1_06_orf1(ghy),97.643%;OCL1_07_gtrOC5,99.206%;OCL1_09_gtrOC7,99.417%	OCL1_08_gtrOC6	0		0 / 9 (0%)		0
GCA_016476045.1_PDT000866606.1_genomic	OCL1		Good	?-	1	0.9811	n/a	7 / 9 (77.8%)	OCL1_01_gtrOC1,97.643%;OCL1_02_gtrOC2,99.417%;OCL1_03_pda1,100.0%;OCL1_04_gtrOC3,98.824%;OCL1_05_gtrOC4,99.13%;OCL1_07_gtrOC5,99.206%;OCL1_09_gtrOC7,99.708%	OCL1_06_orf1(ghy);OCL1_08_gtrOC6	0		0 / 9 (0%)		0
GCA_016476165.1_PDT000866596.1_genomic	OCL1		Good	?-	1	0.9812	n/a	8 / 9 (88.9%)	OCL1_01_gtrOC1,97.643%;OCL1_02_gtrOC2,99.417%;OCL1_03_pda1,100.0%;OCL1_04_gtrOC3,98.824%;OCL1_05_gtrOC4,99.13%;OCL1_06_orf1(ghy),97.98%;OCL1_07_gtrOC5,99.206%;OCL1_09_gtrOC7,99.708%	OCL1_08_gtrOC6	0		0 / 9 (0%)		0
GCA_016476185.1_PDT000866598.1_genomic	OCL1		Good	?-	1	0.9812	n/a	8 / 9 (88.9%)	OCL1_01_gtrOC1,97.643%;OCL1_02_gtrOC2,99.417%;OCL1_03_pda1,100.0%;OCL1_04_gtrOC3,98.824%;OCL1_05_gtrOC4,99.13%;OCL1_06_orf1(ghy),97.98%;OCL1_07_gtrOC5,99.206%;OCL1_09_gtrOC7,99.708%	OCL1_08_gtrOC6	0		0 / 9 (0%)		0
GCA_016476245.1_PDT000866603.1_genomic	OCL1		Good	?-	1	0.9812	n/a	8 / 9 (88.9%)	OCL1_01_gtrOC1,97.643%;OCL1_02_gtrOC2,99.417%;OCL1_03_pda1,100.0%;OCL1_04_gtrOC3,98.824%;OCL1_05_gtrOC4,99.13%;OCL1_06_orf1(ghy),97.98%;OCL1_07_gtrOC5,99.206%;OCL1_09_gtrOC7,99.708%	OCL1_08_gtrOC6	0		0 / 9 (0%)		0
GCA_016476285.1_PDT000866601.1_genomic	OCL1		Good	?-	1	0.9812	n/a	8 / 9 (88.9%)	OCL1_01_gtrOC1,97.643%;OCL1_02_gtrOC2,99.417%;OCL1_03_pda1,100.0%;OCL1_04_gtrOC3,98.824%;OCL1_05_gtrOC4,99.13%;OCL1_06_orf1(ghy),97.98%;OCL1_07_gtrOC5,99.206%;OCL1_09_gtrOC7,99.708%	OCL1_08_gtrOC6	0		0 / 9 (0%)		0
GCA_016476345.1_PDT000866600.1_genomic	OCL1		Good	?-	1	0.9812	n/a	8 / 9 (88.9%)	OCL1_01_gtrOC1,97.643%;OCL1_02_gtrOC2,99.417%;OCL1_03_pda1,100.0%;OCL1_04_gtrOC3,98.824%;OCL1_05_gtrOC4,99.13%;OCL1_06_orf1(ghy),97.98%;OCL1_07_gtrOC5,99.206%;OCL1_09_gtrOC7,99.708%	OCL1_08_gtrOC6	0		0 / 9 (0%)		0
GCA_016476405.1_PDT000866593.1_genomic	OCL1		Good	?-	1	0.9812	n/a	8 / 9 (88.9%)	OCL1_01_gtrOC1,97.643%;OCL1_02_gtrOC2,99.417%;OCL1_03_pda1,100.0%;OCL1_04_gtrOC3,98.824%;OCL1_05_gtrOC4,99.13%;OCL1_06_orf1(ghy),97.98%;OCL1_07_gtrOC5,99.206%;OCL1_09_gtrOC7,99.708%	OCL1_08_gtrOC6	0		0 / 9 (0%)		0
GCA_016476445.1_PDT000866590.1_genomic	OCL1		Good	?-	1	0.9811	n/a	7 / 9 (77.8%)	OCL1_01_gtrOC1,97.643%;OCL1_02_gtrOC2,99.417%;OCL1_03_pda1,100.0%;OCL1_04_gtrOC3,98.824%;OCL1_05_gtrOC4,99.13%;OCL1_07_gtrOC5,99.206%;OCL1_09_gtrOC7,99.708%	OCL1_06_orf1(ghy);OCL1_08_gtrOC6	0		0 / 9 (0%)		0
GCA_016476485.1_PDT000866586.1_genomic	OCL1		Good	?-	1	0.9812	n/a	8 / 9 (88.9%)	OCL1_01_gtrOC1,97.643%;OCL1_02_gtrOC2,99.417%;OCL1_03_pda1,100.0%;OCL1_04_gtrOC3,98.824%;OCL1_05_gtrOC4,99.13%;OCL1_06_orf1(ghy),97.98%;OCL1_07_gtrOC5,99.206%;OCL1_09_gtrOC7,99.708%	OCL1_08_gtrOC6	0		0 / 9 (0%)		0
GCA_016476545.1_PDT000866587.1_genomic	OCL1		Good	?-	1	0.9812	n/a	8 / 9 (88.9%)	OCL1_01_gtrOC1,97.643%;OCL1_02_gtrOC2,99.417%;OCL1_03_pda1,100.0%;OCL1_04_gtrOC3,98.824%;OCL1_05_gtrOC4,99.13%;OCL1_06_orf1(ghy),97.98%;OCL1_07_gtrOC5,99.206%;OCL1_09_gtrOC7,99.708%	OCL1_08_gtrOC6	0		0 / 9 (0%)		0
GCA_016476605.1_PDT000866571.1_genomic	OCL1		Good	?-	1	0.9812	n/a	8 / 9 (88.9%)	OCL1_01_gtrOC1,97.643%;OCL1_02_gtrOC2,99.417%;OCL1_03_pda1,100.0%;OCL1_04_gtrOC3,98.824%;OCL1_05_gtrOC4,99.13%;OCL1_06_orf1(ghy),97.98%;OCL1_07_gtrOC5,99.206%;OCL1_09_gtrOC7,99.708%	OCL1_08_gtrOC6	0		0 / 9 (0%)		0
GCA_016476625.1_PDT000866573.1_genomic	OCL1		Good	?-	1	0.9812	n/a	8 / 9 (88.9%)	OCL1_01_gtrOC1,97.643%;OCL1_02_gtrOC2,99.417%;OCL1_03_pda1,100.0%;OCL1_04_gtrOC3,98.824%;OCL1_05_gtrOC4,99.13%;OCL1_06_orf1(ghy),97.98%;OCL1_07_gtrOC5,99.206%;OCL1_09_gtrOC7,99.708%	OCL1_08_gtrOC6	0		0 / 9 (0%)		0
GCA_016476655.1_PDT000866575.1_genomic	OCL1		Good	?-	1	0.9812	n/a	8 / 9 (88.9%)	OCL1_01_gtrOC1,97.643%;OCL1_02_gtrOC2,99.417%;OCL1_03_pda1,100.0%;OCL1_04_gtrOC3,98.824%;OCL1_05_gtrOC4,99.13%;OCL1_06_orf1(ghy),97.98%;OCL1_07_gtrOC5,99.206%;OCL1_09_gtrOC7,99.708%	OCL1_08_gtrOC6	0		0 / 9 (0%)		0
GCA_016476705.1_PDT000866580.1_genomic	OCL1		Good	?-	1	0.9811	n/a	7 / 9 (77.8%)	OCL1_01_gtrOC1,97.643%;OCL1_02_gtrOC2,99.417%;OCL1_03_pda1,100.0%;OCL1_04_gtrOC3,98.824%;OCL1_05_gtrOC4,99.13%;OCL1_07_gtrOC5,99.206%;OCL1_09_gtrOC7,99.708%	OCL1_06_orf1(ghy);OCL1_08_gtrOC6	0		0 / 9 (0%)		0
GCA_016476725.1_PDT000866577.1_genomic	OCL1		Good	?-	1	0.9811	n/a	7 / 9 (77.8%)	OCL1_01_gtrOC1,97.643%;OCL1_02_gtrOC2,99.417%;OCL1_03_pda1,100.0%;OCL1_04_gtrOC3,98.824%;OCL1_05_gtrOC4,99.13%;OCL1_07_gtrOC5,99.206%;OCL1_09_gtrOC7,99.708%	OCL1_06_orf1(ghy);OCL1_08_gtrOC6	0		0 / 9 (0%)		0
GCA_016476755.1_PDT000866578.1_genomic	OCL1		Good	?-	1	0.9812	n/a	8 / 9 (88.9%)	OCL1_01_gtrOC1,97.643%;OCL1_02_gtrOC2,99.417%;OCL1_03_pda1,100.0%;OCL1_04_gtrOC3,98.824%;OCL1_05_gtrOC4,99.13%;OCL1_06_orf1(ghy),97.98%;OCL1_07_gtrOC5,99.206%;OCL1_09_gtrOC7,99.708%	OCL1_08_gtrOC6	0		0 / 9 (0%)		0
GCA_016476845.1_PDT000866560.1_genomic	OCL1		Good	?-	1	0.9812	n/a	8 / 9 (88.9%)	OCL1_01_gtrOC1,97.643%;OCL1_02_gtrOC2,99.417%;OCL1_03_pda1,100.0%;OCL1_04_gtrOC3,98.824%;OCL1_05_gtrOC4,99.13%;OCL1_06_orf1(ghy),97.98%;OCL1_07_gtrOC5,99.206%;OCL1_09_gtrOC7,99.708%	OCL1_08_gtrOC6	0		0 / 9 (0%)		0
GCA_016476905.1_PDT000866569.1_genomic	OCL1		Good	?-	1	0.9812	n/a	8 / 9 (88.9%)	OCL1_01_gtrOC1,97.643%;OCL1_02_gtrOC2,99.417%;OCL1_03_pda1,100.0%;OCL1_04_gtrOC3,98.824%;OCL1_05_gtrOC4,99.13%;OCL1_06_orf1(ghy),97.98%;OCL1_07_gtrOC5,99.206%;OCL1_09_gtrOC7,99.708%	OCL1_08_gtrOC6	0		0 / 9 (0%)		0
GCA_016476985.1_PDT000866566.1_genomic	OCL1		Good	?-	1	0.9812	n/a	8 / 9 (88.9%)	OCL1_01_gtrOC1,97.643%;OCL1_02_gtrOC2,99.417%;OCL1_03_pda1,100.0%;OCL1_04_gtrOC3,98.824%;OCL1_05_gtrOC4,99.13%;OCL1_06_orf1(ghy),97.98%;OCL1_07_gtrOC5,99.206%;OCL1_09_gtrOC7,99.708%	OCL1_08_gtrOC6	0		0 / 9 (0%)		0
GCA_016477005.1_PDT000866558.1_genomic	OCL1		Good	?-	1	0.9812	n/a	8 / 9 (88.9%)	OCL1_01_gtrOC1,97.643%;OCL1_02_gtrOC2,99.417%;OCL1_03_pda1,100.0%;OCL1_04_gtrOC3,98.824%;OCL1_05_gtrOC4,99.13%;OCL1_06_orf1(ghy),97.98%;OCL1_07_gtrOC5,99.206%;OCL1_09_gtrOC7,99.708%	OCL1_08_gtrOC6	0		0 / 9 (0%)		0
GCA_016477195.1_PDT000866550.1_genomic	OCL1		Good	?-	1	0.9812	n/a	8 / 9 (88.9%)	OCL1_01_gtrOC1,97.643%;OCL1_02_gtrOC2,99.417%;OCL1_03_pda1,100.0%;OCL1_04_gtrOC3,98.824%;OCL1_05_gtrOC4,99.13%;OCL1_06_orf1(ghy),97.98%;OCL1_07_gtrOC5,99.206%;OCL1_09_gtrOC7,99.708%	OCL1_08_gtrOC6	0		0 / 9 (0%)		0
GCA_016477285.1_PDT000866541.1_genomic	OCL1		Good	?-	1	0.9812	n/a	8 / 9 (88.9%)	OCL1_01_gtrOC1,97.643%;OCL1_02_gtrOC2,99.417%;OCL1_03_pda1,100.0%;OCL1_04_gtrOC3,98.824%;OCL1_05_gtrOC4,99.13%;OCL1_06_orf1(ghy),97.98%;OCL1_07_gtrOC5,99.206%;OCL1_09_gtrOC7,99.708%	OCL1_08_gtrOC6	0		0 / 9 (0%)		0
GCA_016477345.1_PDT000866538.1_genomic	OCL1		Good	?-	1	0.9812	n/a	8 / 9 (88.9%)	OCL1_01_gtrOC1,97.643%;OCL1_02_gtrOC2,99.417%;OCL1_03_pda1,100.0%;OCL1_04_gtrOC3,98.824%;OCL1_05_gtrOC4,99.13%;OCL1_06_orf1(ghy),97.98%;OCL1_07_gtrOC5,99.206%;OCL1_09_gtrOC7,99.708%	OCL1_08_gtrOC6	0		0 / 9 (0%)		0
GCA_016477365.1_PDT000866544.1_genomic	OCL1		Good	?-	1	0.9812	n/a	8 / 9 (88.9%)	OCL1_01_gtrOC1,97.643%;OCL1_02_gtrOC2,99.417%;OCL1_03_pda1,100.0%;OCL1_04_gtrOC3,98.824%;OCL1_05_gtrOC4,99.13%;OCL1_06_orf1(ghy),97.98%;OCL1_07_gtrOC5,99.206%;OCL1_09_gtrOC7,99.708%	OCL1_08_gtrOC6	0		0 / 9 (0%)		0
GCA_016477405.1_PDT000866536.1_genomic	OCL1		Good	?-	1	0.9812	n/a	8 / 9 (88.9%)	OCL1_01_gtrOC1,97.643%;OCL1_02_gtrOC2,99.417%;OCL1_03_pda1,100.0%;OCL1_04_gtrOC3,98.824%;OCL1_05_gtrOC4,99.13%;OCL1_06_orf1(ghy),97.98%;OCL1_07_gtrOC5,99.206%;OCL1_09_gtrOC7,99.708%	OCL1_08_gtrOC6	0		0 / 9 (0%)		0
GCA_016477425.1_PDT000866535.1_genomic	OCL1		Good	?-	1	0.9812	n/a	8 / 9 (88.9%)	OCL1_01_gtrOC1,97.643%;OCL1_02_gtrOC2,99.417%;OCL1_03_pda1,100.0%;OCL1_04_gtrOC3,98.824%;OCL1_05_gtrOC4,99.13%;OCL1_06_orf1(ghy),97.98%;OCL1_07_gtrOC5,99.206%;OCL1_09_gtrOC7,99.708%	OCL1_08_gtrOC6	0		0 / 9 (0%)		0
GCA_016477525.1_PDT000866531.1_genomic	OCL1		Good	?-	1	0.9812	n/a	8 / 9 (88.9%)	OCL1_01_gtrOC1,97.643%;OCL1_02_gtrOC2,99.417%;OCL1_03_pda1,100.0%;OCL1_04_gtrOC3,98.824%;OCL1_05_gtrOC4,99.13%;OCL1_06_orf1(ghy),97.98%;OCL1_07_gtrOC5,99.206%;OCL1_09_gtrOC7,99.708%	OCL1_08_gtrOC6	0		0 / 9 (0%)		0
GCA_016477645.1_PDT000866299.1_genomic	OCL10		Good	?-	0.999	0.9998	n/a	10 / 11 (90.9%)	OCL10_01_gtrOC1,100.0%;OCL10_02_gtrOC2,100.0%;OCL10_03_pda1,100.0%;OCL10_04_gtrOC3,99.609%;OCL10_05_gtrOC4,100.0%;OCL10_06_orf1(ghy),100.0%;OCL10_07_gtrOC29,100.0%;OCL10_08_gtrOC30,100.0%;OCL10_09_orf3,99.643%;OCL10_11_gtrOC7,100.0%	OCL10_10_glf	0		0 / 11 (0%)		0
GCA_016478345.1_PDT000865936.1_genomic	OCL1		Good	?-	0.9969	0.9811	n/a	8 / 9 (88.9%)	OCL1_01_gtrOC1,97.643%;OCL1_02_gtrOC2,99.417%;OCL1_03_pda1,100.0%;OCL1_04_gtrOC3,98.824%;OCL1_05_gtrOC4,99.13%;OCL1_06_orf1(ghy),97.98%;OCL1_08_gtrOC6,98.065%;OCL1_09_gtrOC7,99.708%	OCL1_07_gtrOC5	0		0 / 9 (0%)		0
GCA_016478605.1_PDT000865908.1_genomic	OCL1		Good	?-	1	0.9812	n/a	8 / 9 (88.9%)	OCL1_01_gtrOC1,97.643%;OCL1_02_gtrOC2,99.417%;OCL1_03_pda1,100.0%;OCL1_04_gtrOC3,98.824%;OCL1_05_gtrOC4,99.13%;OCL1_07_gtrOC5,99.206%;OCL1_08_gtrOC6,98.065%;OCL1_09_gtrOC7,99.708%	OCL1_06_orf1(ghy)	0		0 / 9 (0%)		0
GCA_016479225.1_PDT000864221.1_genomic	OCL3		Good	?-	0.9733	0.9837	n/a	8 / 9 (88.9%)	OCL3_01_gtrOC1,98.316%;OCL3_02_gtrOC2,99.708%;OCL3_03_pda1,98.81%;OCL3_04_gtrOC3,98.814%;OCL3_05_gtrOC4,98.261%;OCL3_06_orf1(ghy),97.651%;OCL3_07_gtrOC8,100.0%;OCL3_08_gtrOC10,100.0%	OCL3_09_gtrOC11	0		0 / 9 (0%)		0
GCA_016480305.1_PDT000850561.1_genomic	OCL3		Good	?-	1	0.9818	n/a	8 / 9 (88.9%)	OCL3_01_gtrOC1,98.316%;OCL3_02_gtrOC2,99.708%;OCL3_03_pda1,98.81%;OCL3_04_gtrOC3,98.814%;OCL3_05_gtrOC4,98.261%;OCL3_06_orf1(ghy),97.651%;OCL3_07_gtrOC8,100.0%;OCL3_09_gtrOC11,97.656%	OCL3_08_gtrOC10	0		0 / 9 (0%)		0
GCA_016480485.1_PDT000850558.1_genomic	OCL1		Good	?-	1	0.9812	n/a	8 / 9 (88.9%)	OCL1_01_gtrOC1,97.643%;OCL1_02_gtrOC2,99.417%;OCL1_03_pda1,100.0%;OCL1_04_gtrOC3,98.824%;OCL1_05_gtrOC4,99.13%;OCL1_06_orf1(ghy),97.98%;OCL1_07_gtrOC5,99.206%;OCL1_09_gtrOC7,99.708%	OCL1_08_gtrOC6	0		0 / 9 (0%)		0
GCA_016480775.1_PDT000850538.1_genomic	OCL3		Good	?-	1	0.9818	n/a	8 / 9 (88.9%)	OCL3_01_gtrOC1,98.316%;OCL3_02_gtrOC2,99.708%;OCL3_03_pda1,98.81%;OCL3_04_gtrOC3,98.814%;OCL3_05_gtrOC4,98.261%;OCL3_06_orf1(ghy),97.651%;OCL3_07_gtrOC8,100.0%;OCL3_09_gtrOC11,97.656%	OCL3_08_gtrOC10	0		0 / 9 (0%)		0
GCA_016480845.1_PDT000850533.1_genomic	OCL3		Good	?-	1	0.9844	n/a	8 / 9 (88.9%)	OCL3_01_gtrOC1,98.316%;OCL3_02_gtrOC2,99.708%;OCL3_03_pda1,98.81%;OCL3_04_gtrOC3,98.814%;OCL3_05_gtrOC4,98.261%;OCL3_06_orf1(ghy),97.651%;OCL3_07_gtrOC8,100.0%;OCL3_08_gtrOC10,100.0%	OCL3_09_gtrOC11	0		0 / 9 (0%)		0
GCA_016481185.1_PDT000821623.1_genomic	OCL3		Good	?-	1	0.9818	n/a	8 / 9 (88.9%)	OCL3_01_gtrOC1,98.316%;OCL3_02_gtrOC2,99.708%;OCL3_03_pda1,98.81%;OCL3_04_gtrOC3,98.814%;OCL3_05_gtrOC4,98.261%;OCL3_06_orf1(ghy),97.651%;OCL3_07_gtrOC8,100.0%;OCL3_09_gtrOC11,97.656%	OCL3_08_gtrOC10	0		0 / 9 (0%)		0
GCA_016481365.1_PDT000821605.1_genomic	OCL3		Good	?-	0.9731	0.9837	n/a	8 / 9 (88.9%)	OCL3_01_gtrOC1,98.316%;OCL3_02_gtrOC2,99.708%;OCL3_03_pda1,98.81%;OCL3_04_gtrOC3,98.814%;OCL3_05_gtrOC4,98.261%;OCL3_06_orf1(ghy),97.651%;OCL3_07_gtrOC8,100.0%;OCL3_08_gtrOC10,100.0%	OCL3_09_gtrOC11	0		0 / 9 (0%)		0
GCA_016481585.1_PDT000821616.1_genomic	OCL3		Good	?-	1	0.9818	n/a	8 / 9 (88.9%)	OCL3_01_gtrOC1,98.316%;OCL3_02_gtrOC2,99.708%;OCL3_03_pda1,98.81%;OCL3_04_gtrOC3,98.814%;OCL3_05_gtrOC4,98.261%;OCL3_06_orf1(ghy),97.651%;OCL3_07_gtrOC8,100.0%;OCL3_09_gtrOC11,97.656%	OCL3_08_gtrOC10	0		0 / 9 (0%)		0
GCA_016481645.1_PDT000821614.1_genomic	OCL3		Good	?-	1	0.9818	n/a	8 / 9 (88.9%)	OCL3_01_gtrOC1,98.316%;OCL3_02_gtrOC2,99.708%;OCL3_03_pda1,98.81%;OCL3_04_gtrOC3,98.814%;OCL3_05_gtrOC4,98.261%;OCL3_06_orf1(ghy),97.651%;OCL3_07_gtrOC8,100.0%;OCL3_09_gtrOC11,97.656%	OCL3_08_gtrOC10	0		0 / 9 (0%)		0
GCA_016482595.1_PDT000821594.1_genomic	OCL3		Good	?-	1	0.9818	n/a	8 / 9 (88.9%)	OCL3_01_gtrOC1,98.316%;OCL3_02_gtrOC2,99.708%;OCL3_03_pda1,98.81%;OCL3_04_gtrOC3,98.814%;OCL3_05_gtrOC4,98.261%;OCL3_06_orf1(ghy),97.651%;OCL3_07_gtrOC8,100.0%;OCL3_09_gtrOC11,97.656%	OCL3_08_gtrOC10	0		0 / 9 (0%)		0
GCA_016482875.1_PDT000821584.1_genomic	OCL1		Good	?-	0.9998	0.9812	n/a	8 / 9 (88.9%)	OCL1_01_gtrOC1,97.643%;OCL1_02_gtrOC2,99.417%;OCL1_03_pda1,100.0%;OCL1_04_gtrOC3,98.824%;OCL1_05_gtrOC4,99.13%;OCL1_06_orf1(ghy),97.98%;OCL1_07_gtrOC5,99.206%;OCL1_09_gtrOC7,99.708%	OCL1_08_gtrOC6	0		0 / 9 (0%)		0
GCA_016483045.1_PDT000821583.1_genomic	OCL1		Good	?-	0.9998	0.9812	n/a	8 / 9 (88.9%)	OCL1_01_gtrOC1,97.643%;OCL1_02_gtrOC2,99.417%;OCL1_03_pda1,100.0%;OCL1_04_gtrOC3,98.824%;OCL1_05_gtrOC4,99.13%;OCL1_06_orf1(ghy),97.98%;OCL1_07_gtrOC5,99.206%;OCL1_09_gtrOC7,99.708%	OCL1_08_gtrOC6	0		0 / 9 (0%)		0
GCA_016483145.1_PDT000821579.1_genomic	OCL3		Good	?-	1	0.9844	n/a	8 / 9 (88.9%)	OCL3_01_gtrOC1,98.316%;OCL3_02_gtrOC2,99.708%;OCL3_03_pda1,98.81%;OCL3_04_gtrOC3,98.814%;OCL3_05_gtrOC4,98.261%;OCL3_06_orf1(ghy),97.651%;OCL3_07_gtrOC8,100.0%;OCL3_08_gtrOC10,100.0%	OCL3_09_gtrOC11	0		0 / 9 (0%)		0
GCA_016483825.1_PDT000821573.1_genomic	OCL1		Good	?-	1	0.9812	n/a	8 / 9 (88.9%)	OCL1_01_gtrOC1,97.643%;OCL1_02_gtrOC2,99.417%;OCL1_03_pda1,100.0%;OCL1_04_gtrOC3,98.824%;OCL1_05_gtrOC4,99.13%;OCL1_06_orf1(ghy),97.98%;OCL1_07_gtrOC5,99.206%;OCL1_08_gtrOC6,98.065%	OCL1_09_gtrOC7	0		0 / 9 (0%)		0
GCA_016484195.1_PDT000821562.1_genomic	OCL3		Good	?-	1	0.9818	n/a	8 / 9 (88.9%)	OCL3_01_gtrOC1,98.316%;OCL3_02_gtrOC2,99.708%;OCL3_03_pda1,98.81%;OCL3_04_gtrOC3,98.814%;OCL3_05_gtrOC4,98.261%;OCL3_06_orf1(ghy),97.651%;OCL3_07_gtrOC8,100.0%;OCL3_09_gtrOC11,97.656%	OCL3_08_gtrOC10	0		0 / 9 (0%)		0
GCA_016484245.1_PDT000821533.1_genomic	OCL3		Good	?-	1	0.9818	n/a	8 / 9 (88.9%)	OCL3_01_gtrOC1,98.316%;OCL3_02_gtrOC2,99.708%;OCL3_03_pda1,98.81%;OCL3_04_gtrOC3,98.814%;OCL3_05_gtrOC4,98.261%;OCL3_06_orf1(ghy),97.651%;OCL3_07_gtrOC8,100.0%;OCL3_09_gtrOC11,97.656%	OCL3_08_gtrOC10	0		0 / 9 (0%)		0
GCA_016484265.1_PDT000821567.1_genomic	OCL3		Good	?-	1	0.9844	n/a	8 / 9 (88.9%)	OCL3_01_gtrOC1,98.316%;OCL3_02_gtrOC2,99.708%;OCL3_03_pda1,98.81%;OCL3_04_gtrOC3,98.814%;OCL3_05_gtrOC4,98.261%;OCL3_06_orf1(ghy),97.651%;OCL3_07_gtrOC8,100.0%;OCL3_08_gtrOC10,100.0%	OCL3_09_gtrOC11	0		0 / 9 (0%)		0
GCA_016484325.1_PDT000821558.1_genomic	OCL3		Good	?-	1	0.9818	n/a	8 / 9 (88.9%)	OCL3_01_gtrOC1,98.316%;OCL3_02_gtrOC2,99.708%;OCL3_03_pda1,98.81%;OCL3_04_gtrOC3,98.814%;OCL3_05_gtrOC4,98.261%;OCL3_06_orf1(ghy),97.651%;OCL3_07_gtrOC8,100.0%;OCL3_09_gtrOC11,97.656%	OCL3_08_gtrOC10	0		0 / 9 (0%)		0
GCA_016484385.1_PDT000821531.1_genomic	OCL1		Good	?-	0.9998	0.9812	n/a	8 / 9 (88.9%)	OCL1_01_gtrOC1,97.643%;OCL1_02_gtrOC2,99.417%;OCL1_03_pda1,100.0%;OCL1_04_gtrOC3,98.824%;OCL1_05_gtrOC4,99.13%;OCL1_06_orf1(ghy),97.98%;OCL1_07_gtrOC5,99.206%;OCL1_09_gtrOC7,99.708%	OCL1_08_gtrOC6	0		0 / 9 (0%)		0
GCA_016484405.1_PDT000821516.1_genomic	OCL1		Good	?-	0.9998	0.9812	n/a	8 / 9 (88.9%)	OCL1_01_gtrOC1,97.643%;OCL1_02_gtrOC2,99.417%;OCL1_03_pda1,100.0%;OCL1_04_gtrOC3,98.824%;OCL1_05_gtrOC4,99.13%;OCL1_06_orf1(ghy),97.98%;OCL1_07_gtrOC5,99.206%;OCL1_09_gtrOC7,99.708%	OCL1_08_gtrOC6	0		0 / 9 (0%)		0
GCA_016484465.1_PDT000821526.1_genomic	OCL1		Good	?-	0.9998	0.9812	n/a	8 / 9 (88.9%)	OCL1_01_gtrOC1,97.643%;OCL1_02_gtrOC2,99.417%;OCL1_03_pda1,100.0%;OCL1_04_gtrOC3,98.824%;OCL1_05_gtrOC4,99.13%;OCL1_06_orf1(ghy),97.98%;OCL1_07_gtrOC5,99.206%;OCL1_09_gtrOC7,99.708%	OCL1_08_gtrOC6	0		0 / 9 (0%)		0
GCA_016484605.1_PDT000821498.1_genomic	OCL1		Good	?-	0.9998	0.9812	n/a	8 / 9 (88.9%)	OCL1_01_gtrOC1,97.643%;OCL1_02_gtrOC2,99.417%;OCL1_03_pda1,100.0%;OCL1_04_gtrOC3,98.824%;OCL1_05_gtrOC4,99.13%;OCL1_06_orf1(ghy),97.98%;OCL1_07_gtrOC5,99.206%;OCL1_09_gtrOC7,99.708%	OCL1_08_gtrOC6	0		0 / 9 (0%)		0
GCA_016484645.1_PDT000821507.1_genomic	OCL3		Good	?-	1	0.9844	n/a	7 / 9 (77.8%)	OCL3_01_gtrOC1,98.316%;OCL3_02_gtrOC2,99.708%;OCL3_03_pda1,98.81%;OCL3_04_gtrOC3,98.814%;OCL3_05_gtrOC4,98.261%;OCL3_06_orf1(ghy),97.651%;OCL3_07_gtrOC8,100.0%	OCL3_08_gtrOC10;OCL3_09_gtrOC11	0		0 / 9 (0%)		0
GCA_016484705.1_PDT000821511.1_genomic	OCL1		Good	?-	1	0.9812	n/a	8 / 9 (88.9%)	OCL1_01_gtrOC1,97.643%;OCL1_02_gtrOC2,99.417%;OCL1_03_pda1,100.0%;OCL1_04_gtrOC3,98.824%;OCL1_05_gtrOC4,99.13%;OCL1_06_orf1(ghy),97.98%;OCL1_07_gtrOC5,99.206%;OCL1_08_gtrOC6,98.065%	OCL1_09_gtrOC7	0		0 / 9 (0%)		0
GCA_016484725.1_PDT000821506.1_genomic	OCL3		Good	?-	1	0.9844	n/a	8 / 9 (88.9%)	OCL3_01_gtrOC1,98.316%;OCL3_02_gtrOC2,99.708%;OCL3_03_pda1,98.81%;OCL3_04_gtrOC3,98.814%;OCL3_05_gtrOC4,98.261%;OCL3_06_orf1(ghy),97.651%;OCL3_07_gtrOC8,100.0%;OCL3_08_gtrOC10,100.0%	OCL3_09_gtrOC11	0		0 / 9 (0%)		0
GCA_016484805.1_PDT000821501.1_genomic	OCL1		Good	?-	1	0.9812	n/a	8 / 9 (88.9%)	OCL1_01_gtrOC1,97.643%;OCL1_02_gtrOC2,99.417%;OCL1_03_pda1,100.0%;OCL1_04_gtrOC3,98.824%;OCL1_05_gtrOC4,99.13%;OCL1_06_orf1(ghy),97.98%;OCL1_08_gtrOC6,98.065%;OCL1_09_gtrOC7,99.708%	OCL1_07_gtrOC5	0		0 / 9 (0%)		0
GCA_016484825.1_PDT000821493.1_genomic	OCL1		Good	?-	0.9998	0.9812	n/a	8 / 9 (88.9%)	OCL1_01_gtrOC1,97.643%;OCL1_02_gtrOC2,99.417%;OCL1_03_pda1,100.0%;OCL1_04_gtrOC3,98.824%;OCL1_05_gtrOC4,99.13%;OCL1_06_orf1(ghy),97.98%;OCL1_07_gtrOC5,99.206%;OCL1_09_gtrOC7,99.708%	OCL1_08_gtrOC6	0		0 / 9 (0%)		0
GCA_016484865.1_PDT000821494.1_genomic	OCL3		Good	?-	1	0.9818	n/a	8 / 9 (88.9%)	OCL3_01_gtrOC1,98.316%;OCL3_02_gtrOC2,99.708%;OCL3_03_pda1,98.81%;OCL3_04_gtrOC3,98.814%;OCL3_05_gtrOC4,98.261%;OCL3_06_orf1(ghy),97.651%;OCL3_07_gtrOC8,100.0%;OCL3_09_gtrOC11,97.656%	OCL3_08_gtrOC10	0		0 / 9 (0%)		0
[truncated: 11,160 more rows]

## Sheet: Table S2
Supplementary Table S2. OC locus typing of available A. baumannii genome assemblies using the updated OCL reference sequence database (22 OCL) released with Kaptive v 2.0.5 using a min 85% aa identity cut-off
[truncated: 12,477 more rows]
